# Supplementary material for: Clinical Relevance of Secreted Small Noncoding RNAs in an Embryo Implantation Potential Prediction at Morula and Blastocyst Development Stages
Source: Life (Basel). 2021 Dec 1;11(12):1328. doi: 10.3390/life11121328 (PMC8706231; doi:10.3390/life11121328)
Supplement: Supplementary file 1 [file life-11-01328-s001.zip]

Archive with 2 entries (2 files):
- TableS2.xlsx
- TableS1_new.xlsx
