# Supplementary material for: Clinical Relevance of Secreted Small Noncoding RNAs in an Embryo Implantation Potential Prediction at Morula and Blastocyst Development Stages
Source: Life (Basel). 2021 Dec 1;11(12):1328. doi: 10.3390/life11121328 (PMC8706231; doi:10.3390/life11121328)
Supplement: Supplementary file 1 [file life-11-01328-s001.zip › TableS2.xlsx]

## Sheet: Sheet1
Potential target genes for piRNAs
	query	match_string	ref	Seq1	Seq2	Tot_Score	Tot_Energy	seq1_start	seq1_end	seq2_start	seq2_end	length	seq1_match	seq2_match	match_2_11	match_12_21
1	ccUCCUCCUGUAGUAGUCCGACCAGGUCCu	||| ||||||| || ||||||||||	cgAGGCCGACATCAGCAACCTGGTCCAGGt	>hsa_piR_004695|gb|DQ576442|Homo	NM_000181.4	200	-42.05	2	29	477	506	27	0.8148	0.8148	||||||||||	||||| ||
2	ccuccuccUGUAGUAGUC-CGACCAGGUCCu	| ||| ||| |||||||||||	agtgctctAAATC--CAGAGCTGGTCCAGGc	>hsa_piR_004695|gb|DQ576442|Homo	NM_000245.4	170	-29.43	2	23	3562	3590	22	0.8182	0.8182	||||||||||	||| ||| |
3	ccuccuccuGU-AGUAGUCCGACCAGGUCCu	|| ||: | ||||||||||||	ccgcaccccCACTCG-CCGGCTGGTCCAGGt	>hsa_piR_004695|gb|DQ576442|Homo	NM_000539.3	170	-32.64	2	22	598	627	21	0.8095	0.8571	||||||||||	| ||: | ||
4	ccUCCUCCUGUAGUAGUCCGACCAGGUCCu	|| :|| ||| | | |||||||||||	ccAGCGGG--ATC-TGAAGCTGGTCCAGGg	>hsa_piR_004695|gb|DQ576442|Homo	NM_000602.5	175	-31.95	2	29	508	534	27	0.7407	0.7778	||||||||||	||| | | |
5	ccucCUCCUGUAGUAGUCC-GACCAGGUCCu	||| || || || ||||||||||	atgcGAGATGATGCTCTGGCCTGGTCCAGGa	>hsa_piR_004695|gb|DQ576442|Homo	NM_001033723.3	173	-31.17	2	27	3501	3531	26	0.7308	0.7308	||||||||||	|| || ||
6	ccuccuccUGUAGUAGUC--CGACCAGGUCCu	:::||| ||| |||||||||||	aagattctGTGTCACCAGTTGCTGGTCCAGGt	>hsa_piR_004695|gb|DQ576442|Homo	NM_001042481.3	177	-30.98	2	23	605	636	23	0.7391	0.8696	||||||||||	||| ||| |
7	ccuccuccUGUAGUAGUC-CGACCAGGUCCu	| ||| ||| |||||||||||	agtgctctAAATC--CAGAGCTGGTCCAGGc	>hsa_piR_004695|gb|DQ576442|Homo	NM_001127500.3	170	-29.43	2	23	3616	3644	22	0.8182	0.8182	||||||||||	||| ||| |
8	ccuccuCCUGUAGUAGUCCGACCAGGUCCu	| || || | ||||||||||||	gttttcGCACTTCTT--GGCTGGTCCAGGg	>hsa_piR_004695|gb|DQ576442|Homo	NM_001134400.1	173	-31.44	2	25	911	938	23	0.7826	0.7826	||||||||||	| || | ||
9	ccuccuCCUGUAGUAGUCCGACCAGGUCCu	| || || | ||||||||||||	gttttcGCACTTCTT--GGCTGGTCCAGGg	>hsa_piR_004695|gb|DQ576442|Homo	NM_001134402.1	173	-31.44	2	25	717	744	23	0.7826	0.7826	||||||||||	| || | ||
10	ccuccuCCUGUAGUAGUCCGACCAGGUCCu	| || || | ||||||||||||	gttttcGCACTTCTT--GGCTGGTCCAGGg	>hsa_piR_004695|gb|DQ576442|Homo	NM_001134403.1	173	-31.44	2	25	949	976	23	0.7826	0.7826	||||||||||	| || | ||
11	ccuccuCCUGUAGUAGUCCGACCAGGUCCu	| || || | ||||||||||||	gttttcGCACTTCTT--GGCTGGTCCAGGg	>hsa_piR_004695|gb|DQ576442|Homo	NM_001134404.2	173	-31.44	2	25	1011	1038	23	0.7826	0.7826	||||||||||	| || | ||
12	ccuccucCUGUAGUAGU-CCGACCAGGUCCu	|:| || ||| |||||||||||	gcacacaGGCTTC-TCACTGCTGGTCCAGGg	>hsa_piR_004695|gb|DQ576442|Homo	NM_001193268.3	172	-32.45	2	24	1856	1885	23	0.7826	0.8261	||||||||||	|| ||| |
13	ccuccucCUGUAGUAGU-CCGACCAGGUCCu	|:| || ||| |||||||||||	gcacacaGGCTTC-TCACTGCTGGTCCAGGg	>hsa_piR_004695|gb|DQ576442|Homo	NM_001193269.2	172	-32.45	2	24	1677	1706	23	0.7826	0.8261	||||||||||	|| ||| |
14	ccuccuccuGUAGUAGUCCGACCAGGUCCu	|| |: |||||||||||||	atgtgtaccCAGCGGGAGGCTGGTCCAGGc	>hsa_piR_004695|gb|DQ576442|Homo	NM_001193375.2	177	-33.48	2	22	1932	1961	20	0.8	0.85	||||||||||	|| |: |||
15	ccuCCUCCUGUAGUAGUCCGACCAGGUCCu	| || : || :||| |||||||||||	agtGCAGTG-ATAGTCA-GCTGGTCCAGGc	>hsa_piR_004695|gb|DQ576442|Homo	NM_001199743.2	175	-32.12	2	28	1977	2004	26	0.7308	0.8077	||||||||||	|| :||| |
16	ccuccuccugUAGUAGUCCGACCAGGUCCu	|||| | |||||||||||	tccaaactggATCAAGA-GCTGGTCCAGGa	>hsa_piR_004695|gb|DQ576442|Homo	NM_001256695.1	170	-31.37	2	21	9182	9210	19	0.8421	0.8421	||||||||||	|||| | |
17	ccuccuccUGUAGUAGUC--CGACCAGGUCCu	:::||| ||| |||||||||||	aagattctGTGTCACCAGTTGCTGGTCCAGGt	>hsa_piR_004695|gb|DQ576442|Homo	NM_001267046.2	177	-30.98	2	23	336	367	23	0.7391	0.8696	||||||||||	||| ||| |
18	ccUCCUCCUGUAGUAGUCCGACCAGGUCCu	||| ||||||| || ||||||||||	cgAGGCCGACATCAGCAACCTGGTCCAGGt	>hsa_piR_004695|gb|DQ576442|Homo	NM_001284290.2	200	-42.05	2	29	477	506	27	0.8148	0.8148	||||||||||	||||| ||
19	ccuccuccuguAGUAG-UCCGACCAGGUCCu	|:||| |||||||||||||	cctcccctaatTTATCAAGGCTGGTCCAGGa	>hsa_piR_004695|gb|DQ576442|Homo	NM_001290268.2	182	-35.66	2	20	2336	2366	19	0.8947	0.9474	||||||||||	|:||| |||
20	ccuccuccUGUAGUAGUC-CGACCAGGUCCu	| ||| ||| |||||||||||	agtgctctAAATC--CAGAGCTGGTCCAGGc	>hsa_piR_004695|gb|DQ576442|Homo	NM_001324402.2	170	-29.43	2	23	2348	2376	22	0.8182	0.8182	||||||||||	||| ||| |
21	ccuccucCUGUAGUAGU-CCGACCAGGUCCu	|:| || ||| |||||||||||	gcacacaGGCTTC-TCACTGCTGGTCCAGGg	>hsa_piR_004695|gb|DQ576442|Homo	NM_001352051.2	172	-32.45	2	24	836	865	23	0.7826	0.8261	||||||||||	|| ||| |
22	ccuccucCUGUAGUAGU-CCGACCAGGUCCu	|:| || ||| |||||||||||	gcacacaGGCTTC-TCACTGCTGGTCCAGGg	>hsa_piR_004695|gb|DQ576442|Homo	NM_001352052.1	172	-32.45	2	24	1880	1909	23	0.7826	0.8261	||||||||||	|| ||| |
23	ccuccucCUGUAGUAGU-CCGACCAGGUCCu	|:| || ||| |||||||||||	gcacacaGGCTTC-TCACTGCTGGTCCAGGg	>hsa_piR_004695|gb|DQ576442|Homo	NM_001352053.2	172	-32.45	2	24	1674	1703	23	0.7826	0.8261	||||||||||	|| ||| |
24	ccuccucCUGUAGUAGU-CCGACCAGGUCCu	|:| || ||| |||||||||||	gcacacaGGCTTC-TCACTGCTGGTCCAGGg	>hsa_piR_004695|gb|DQ576442|Homo	NM_001352054.2	172	-32.45	2	24	1178	1207	23	0.7826	0.8261	||||||||||	|| ||| |
25	ccuccuCCUGUAGUAGUCCGACCAGGUCCu	| || ||| || ||||||||||	agcaatGCACCTCAACACACTGGTCCAGGa	>hsa_piR_004695|gb|DQ576442|Homo	NM_001365758.1	180	-27.77	2	25	733	762	23	0.7826	0.7826	||||||||||	| ||| ||
26	ccucCUCCUGUAGUAGUCC-GACCAGGUCCu	||| || || || ||||||||||	atgcGAGATGATGCTCTGGCCTGGTCCAGGa	>hsa_piR_004695|gb|DQ576442|Homo	NM_001367783.1	173	-31.17	2	27	4215	4245	26	0.7308	0.7308	||||||||||	|| || ||
27	ccuccuCCUGUAGUAGUCCGACCAGGUCCu	| || ||| || ||||||||||	agcaatGCACCTCAACACACTGGTCCAGGa	>hsa_piR_004695|gb|DQ576442|Homo	NM_001370326.1	180	-27.77	2	25	747	776	23	0.7826	0.7826	||||||||||	| ||| ||
28	ccUCCUCCU-GUAGUAGUCCGACCAGGUCCu	|| || | || | || |||||||||||	gaAGAAGTACCAGGAACA-GCTGGTCCAGGa	>hsa_piR_004695|gb|DQ576442|Homo	NM_001372065.1	177	-31.02	2	29	3809	3838	28	0.75	0.75	||||||||||	|| | || |
29	ccUCCUCCU-GUAGUAGUCCGACCAGGUCCu	|| || | || | || |||||||||||	gaAGAAGTACCAGGAACA-GCTGGTCCAGGa	>hsa_piR_004695|gb|DQ576442|Homo	NM_001372068.1	177	-31.02	2	29	3809	3838	28	0.75	0.75	||||||||||	|| | || |
30	ccUCCUCCU-GUAGUAGUCCGACCAGGUCCu	|| || | || | || |||||||||||	gaAGAAGTACCAGGAACA-GCTGGTCCAGGa	>hsa_piR_004695|gb|DQ576442|Homo	NM_001372069.1	177	-31.02	2	29	3646	3675	28	0.75	0.75	||||||||||	|| | || |
31	ccUCCUCCU-GUAGUAGUCCGACCAGGUCCu	|| || | || | || |||||||||||	gaAGAAGTACCAGGAACA-GCTGGTCCAGGa	>hsa_piR_004695|gb|DQ576442|Homo	NM_001372070.1	177	-31.02	2	29	4308	4337	28	0.75	0.75	||||||||||	|| | || |
32	ccuccUCCUGUAGUAGUCCGACCAGGUCCu	:||:|| : ||||||||||||||	ccgctGGGGCA--GACAGGCTGGTCCAGGc	>hsa_piR_004695|gb|DQ576442|Homo	NM_002458.3	182	-40.98	2	26	17711	17738	24	0.75	0.875	||||||||||	|| : ||||
33	ccUCCUCCUGUAGUAGUCCGACCAGGUCCu	||||| || | || | ||||||||||	ccAGGAG--CAGC-TCTGCCTGGTCCAGGa	>hsa_piR_004695|gb|DQ576442|Homo	NM_002518.4	179	-33.68	2	29	1888	1914	27	0.7778	0.7778	||||||||||	|| | || |
34	ccuccUCCUGUAGUAGUCCGACCAGGUCCu	| ||:| || || |||||||||||	cccccAAGATA-CAGCA-GCTGGTCCAGGa	>hsa_piR_004695|gb|DQ576442|Homo	NM_002949.4	177	-32.77	2	26	317	344	24	0.7917	0.8333	||||||||||	:| || || |
35	ccuccuccuguAGU-AGUCCGACCAGGUCCu	|:| || ||||||||||||	aagtcatctttTTATTCTGGCTGGTCCAGGg	>hsa_piR_004695|gb|DQ576442|Homo	NM_003875.3	174	-35.21	2	20	3665	3695	19	0.8421	0.8947	||||||||||	|:| || ||
36	ccuccucCUGUAGUAGU-CCGACCAGGUCCu	|:| || ||| |||||||||||	gcacacaGGCTTC-TCACTGCTGGTCCAGGg	>hsa_piR_004695|gb|DQ576442|Homo	NM_012155.4	172	-32.45	2	24	1116	1145	23	0.7826	0.8261	||||||||||	|| ||| |
37	ccuccuccUGUAGU-AGU-CCGACCAGGUCCu	| |||| || ||||||||||||	aatcttctAAATCACCCATGGCTGGTCCAGGa	>hsa_piR_004695|gb|DQ576442|Homo	NM_012176.3	176	-34.5	2	23	1080	1111	23	0.8261	0.8261	||||||||||	||| || ||
38	ccuccUCCUGUA-GUA-GUCCGACCAGGUCCu	| |:||| ||| || |||||||||||	tgtacAAGGCATACATGCA-GCTGGTCCAGGt	>hsa_piR_004695|gb|DQ576442|Homo	NM_014433.3	181	-35.16	2	26	477	507	26	0.8077	0.8462	||||||||||	| ||| || |
39	ccucCUCCUGUAGUAGUCCGACCAGGUCCu	| | :| ||: || |||||||||||	ggccGTGTGC-TCGCCATGCTGGTCCAGGa	>hsa_piR_004695|gb|DQ576442|Homo	NM_014712.3	176	-33.04	2	27	2600	2628	25	0.72	0.8	||||||||||	| ||: || |
40	ccUCCUCCUGUAGUAGUCCGACCAGGUCCu	| |||||| || ||| ||||||||||	ggATGAGGACCTCTCCAGCCTGGTCCAGGa	>hsa_piR_004695|gb|DQ576442|Homo	NM_014938.6	200	-46.55	2	29	809	838	27	0.8148	0.8148	||||||||||	| || |||
41	ccucCUCCUGUA-GUAGUCCGACCAGGUCCu	|| |||| | ||| |||||||||||	ggctGATCACATCCCTCA-GCTGGTCCAGGg	>hsa_piR_004695|gb|DQ576442|Homo	NM_015059.2	183	-37.85	2	27	2883	2912	26	0.8077	0.8077	||||||||||	|| | ||| |
42	ccUCCUCCU-GUAGUAGUCCGACCAGGUCCu	|| || | || | || |||||||||||	gaAGAAGTACCAGGAACA-GCTGGTCCAGGa	>hsa_piR_004695|gb|DQ576442|Homo	NM_015261.3	177	-31.02	2	29	3809	3838	28	0.75	0.75	||||||||||	|| | || |
43	ccucCUCCUGUAGUAGUCCGACCAGGUCCu	| | || ||| :| ||||||||||	ggcaGCGTCCAGCAT-GGACTGGTCCAGGc	>hsa_piR_004695|gb|DQ576442|Homo	NM_017647.4	172	-31.95	2	27	14	42	25	0.72	0.76	||||||||||	|| ||| :|
44	ccuccuccugUAGUAGU-CCGACCAGGUCCu	|| |||| |||||||||||	cagttttccaATAATCACTGCTGGTCCAGGa	>hsa_piR_004695|gb|DQ576442|Homo	NM_018342.5	175	-29.82	2	21	1162	1192	20	0.85	0.85	||||||||||	|| |||| |
45	ccUCCUCCUGUAGUA-GUCCGACCAGGUCCu	||| |:|||: | |:||||||||||||	ggAGGCTGGCATTCTACGGGCTGGTCCAGGa	>hsa_piR_004695|gb|DQ576442|Homo	NM_018898.5	195	-50.75	2	29	3102	3132	28	0.75	0.8571	||||||||||	||: | |:||
46	ccUCCUCCUGUAGUA-GUCCGACCAGGUCCu	||| |:|||: | |:||||||||||||	ggAGGCTGGCATTCTACGGGCTGGTCCAGGa	>hsa_piR_004695|gb|DQ576442|Homo	NM_018899.6	195	-50.75	2	29	2931	2961	28	0.75	0.8571	||||||||||	||: | |:||
47	ccUCCUCCUGUAGUA-GUCCGACCAGGUCCu	||| |:|||: | |:||||||||||||	ggAGGCTGGCATTCTACGGGCTGGTCCAGGa	>hsa_piR_004695|gb|DQ576442|Homo	NM_018900.4	195	-50.75	2	29	2620	2650	28	0.75	0.8571	||||||||||	||: | |:||
48	ccUCCUCCUGUAGUA-GUCCGACCAGGUCCu	||| |:|||: | |:||||||||||||	ggAGGCTGGCATTCTACGGGCTGGTCCAGGa	>hsa_piR_004695|gb|DQ576442|Homo	NM_018901.4	195	-50.75	2	29	2615	2645	28	0.75	0.8571	||||||||||	||: | |:||
49	ccUCCUCCUGUAGUA-GUCCGACCAGGUCCu	||| |:|||: | |:||||||||||||	ggAGGCTGGCATTCTACGGGCTGGTCCAGGa	>hsa_piR_004695|gb|DQ576442|Homo	NM_018902.5	195	-50.75	2	29	2613	2643	28	0.75	0.8571	||||||||||	||: | |:||
50	ccUCCUCCUGUAGUA-GUCCGACCAGGUCCu	||| |:|||: | |:||||||||||||	ggAGGCTGGCATTCTACGGGCTGGTCCAGGa	>hsa_piR_004695|gb|DQ576442|Homo	NM_018903.4	195	-50.75	2	29	2607	2637	28	0.75	0.8571	||||||||||	||: | |:||
51	ccUCCUCCUGUAGUA-GUCCGACCAGGUCCu	||| |:|||: | |:||||||||||||	ggAGGCTGGCATTCTACGGGCTGGTCCAGGa	>hsa_piR_004695|gb|DQ576442|Homo	NM_018904.3	195	-50.75	2	29	2614	2644	28	0.75	0.8571	||||||||||	||: | |:||
52	ccUCCUCCUGUAGUA-GUCCGACCAGGUCCu	||| |:|||: | |:||||||||||||	ggAGGCTGGCATTCTACGGGCTGGTCCAGGa	>hsa_piR_004695|gb|DQ576442|Homo	NM_018905.3	195	-50.75	2	29	2576	2606	28	0.75	0.8571	||||||||||	||: | |:||
53	ccUCCUCCUGUAGUA-GUCCGACCAGGUCCu	||| |:|||: | |:||||||||||||	ggAGGCTGGCATTCTACGGGCTGGTCCAGGa	>hsa_piR_004695|gb|DQ576442|Homo	NM_018906.3	195	-50.75	2	29	2610	2640	28	0.75	0.8571	||||||||||	||: | |:||
54	ccUCCUCCUGUAGUA-GUCCGACCAGGUCCu	||| |:|||: | |:||||||||||||	ggAGGCTGGCATTCTACGGGCTGGTCCAGGa	>hsa_piR_004695|gb|DQ576442|Homo	NM_018907.4	195	-50.75	2	29	2580	2610	28	0.75	0.8571	||||||||||	||: | |:||
55	ccUCCUCCUGUAGUA-GUCCGACCAGGUCCu	||| |:|||: | |:||||||||||||	ggAGGCTGGCATTCTACGGGCTGGTCCAGGa	>hsa_piR_004695|gb|DQ576442|Homo	NM_018908.3	195	-50.75	2	29	2590	2620	28	0.75	0.8571	||||||||||	||: | |:||
56	ccUCCUCCUGUAGUA-GUCCGACCAGGUCCu	||| |:|||: | |:||||||||||||	ggAGGCTGGCATTCTACGGGCTGGTCCAGGa	>hsa_piR_004695|gb|DQ576442|Homo	NM_018909.4	195	-50.75	2	29	2601	2631	28	0.75	0.8571	||||||||||	||: | |:||
57	ccUCCUCCUGUAGUA-GUCCGACCAGGUCCu	||| |:|||: | |:||||||||||||	ggAGGCTGGCATTCTACGGGCTGGTCCAGGa	>hsa_piR_004695|gb|DQ576442|Homo	NM_018910.3	195	-50.75	2	29	2545	2575	28	0.75	0.8571	||||||||||	||: | |:||
58	ccUCCUCCUGUAGUA-GUCCGACCAGGUCCu	||| |:|||: | |:||||||||||||	ggAGGCTGGCATTCTACGGGCTGGTCCAGGa	>hsa_piR_004695|gb|DQ576442|Homo	NM_018911.3	195	-50.75	2	29	2604	2634	28	0.75	0.8571	||||||||||	||: | |:||
59	ccUCCUC-CUGU----AGU--AGUCCGACCAGGUCCu	|||:| |:|: ||| |::||||||||||||	ccAGGGGCGGCGCTGCTCAGCTTGGGCTGGTCCAGGg	>hsa_piR_004695|gb|DQ576442|Homo	NM_020142.3	177	-43.67	2	29	947	983	34	0.6471	0.7941	||||||||||	||| |::||
60	ccuccuccuguaGUAGUCC-GACCAGGUCCu	|| |||| ||||||||||	ttcacactcaggCACCAGGCCTGGTCCAGGa	>hsa_piR_004695|gb|DQ576442|Homo	NM_020531.3	173	-34.28	2	19	1355	1385	18	0.8889	0.8889	||||||||||	|| ||||
61	ccuCCUCCUGUAGUAGUCCGACCAGGUCCu	|| |||: || | ||||||||||||	agcGGCTGACG-CAAC-GGCTGGTCCAGGt	>hsa_piR_004695|gb|DQ576442|Homo	NM_022341.2	179	-38.53	2	28	296	323	26	0.7692	0.8077	||||||||||	|: || | ||
62	ccUCCUCCUG---UAGUAGUCCGACCAGGUCCu	|| ||| | | ||||| ||||||||||	ccAGAAGGCCCTGAGCATCACCCTGGTCCAGGa	>hsa_piR_004695|gb|DQ576442|Homo	NM_022748.12	183	-34.33	2	29	4315	4347	30	0.7333	0.7333	||||||||||	| |||||
63	ccUCCUCCUGUAGUA-GUCCGACCAGGUCCu	||| |:|||: | |:||||||||||||	ggAGGCTGGCATTCTACGGGCTGGTCCAGGa	>hsa_piR_004695|gb|DQ576442|Homo	NM_031411.3	195	-50.75	2	29	1828	1858	28	0.75	0.8571	||||||||||	||: | |:||
64	ccUCCUCCUGUAGUA-GUCCGACCAGGUCCu	||| |:|||: | |:||||||||||||	ggAGGCTGGCATTCTACGGGCTGGTCCAGGa	>hsa_piR_004695|gb|DQ576442|Homo	NM_031849.3	195	-50.75	2	29	1809	1839	28	0.75	0.8571	||||||||||	||: | |:||
65	ccUCCUCCUGUAGUA-GUCCGACCAGGUCCu	||| |:|||: | |:||||||||||||	ggAGGCTGGCATTCTACGGGCTGGTCCAGGa	>hsa_piR_004695|gb|DQ576442|Homo	NM_031857.2	195	-50.75	2	29	2583	2613	28	0.75	0.8571	||||||||||	||: | |:||
66	ccUCCUCCUGUAGUA-GUCCGACCAGGUCCu	||| |:|||: | |:||||||||||||	ggAGGCTGGCATTCTACGGGCTGGTCCAGGa	>hsa_piR_004695|gb|DQ576442|Homo	NM_031860.3	195	-50.75	2	29	1826	1856	28	0.75	0.8571	||||||||||	||: | |:||
67	ccuCCUCCUGUAGUAGUCCGACCAGGUCCu	| || : || :||| |||||||||||	agtGCAGTG-ATAGTCA-GCTGGTCCAGGc	>hsa_piR_004695|gb|DQ576442|Homo	NM_032486.4	175	-32.12	2	28	1947	1974	26	0.7308	0.8077	||||||||||	|| :||| |
68	ccuccuccuguAGUAG-UCCGACCAGGUCCu	|:||| |||||||||||||	cctcccctaatTTATCAAGGCTGGTCCAGGa	>hsa_piR_004695|gb|DQ576442|Homo	NM_080829.3	182	-35.66	2	20	2257	2287	19	0.8947	0.9474	||||||||||	|:||| |||
69	ccuccuccuGUAGUAGUCCGACCAGGUCCu	||| | | | ||||||||||	cccatctttCATGACCTGCCTGGTCCAGGt	>hsa_piR_004695|gb|DQ576442|Homo	NM_145265.3	173	-25.84	2	22	6189	6218	20	0.8	0.8	||||||||||	||| | | |
70	ccuccuccUGUAGUAGUC--CGACCAGGUCCu	:::||| ||| |||||||||||	aagattctGTGTCACCAGTTGCTGGTCCAGGt	>hsa_piR_004695|gb|DQ576442|Homo	NM_152330.4	177	-30.98	2	23	336	367	23	0.7391	0.8696	||||||||||	||| ||| |
71	ccuccuCCUGUAGUAGUCCGACCAGGUCCu	| || ||| || ||||||||||	agcaatGCACCTCAACACACTGGTCCAGGa	>hsa_piR_004695|gb|DQ576442|Homo	NM_153228.2	180	-27.77	2	25	665	694	23	0.7826	0.7826	||||||||||	| ||| ||
72	ccUC-CUCCUG---UAGUAGUCCGACCAGGUCCu	|| |:| || | ||||| ||||||||||	aaAGAGGGTACAGAACCATCA--CTGGTCCAGGt	>hsa_piR_004695|gb|DQ576442|Homo	NM_178862.3	171	-37.29	2	29	2639	2670	31	0.7097	0.7419	||||||||||	| |||||
73	ccuccuCCUGUAGUAGUC-CGACCAGGUCCu	|||: || ||| |||||||||||	caactcGGAT-TC--CAGAGCTGGTCCAGGa	>hsa_piR_004695|gb|DQ576442|Homo	NM_181712.5	170	-34.86	2	25	1061	1088	24	0.7917	0.8333	||||||||||	|| ||| |
74	ccuccuCCUGUAGUAGUCCGACCAGGUCCu	| || || | ||||||||||||	gttttcGCACTTCTT--GGCTGGTCCAGGg	>hsa_piR_004695|gb|DQ576442|Homo	NM_182580.3	173	-31.44	2	25	830	857	23	0.7826	0.7826	||||||||||	| || | ||
75	ccuccucCUGUAGUAGUCCGACCAGGUCCu	||:: || ||||||||||||||	ttccacaGATGACACCAGGCTGGTCCAGGg	>hsa_piR_004695|gb|DQ576442|Homo	NR_026951.1	191	-39.34	2	24	66	95	22	0.8182	0.9091	||||||||||	:: || ||||
76	ccuCCUCCUGUAGUAGUCCGACCAGGUCCu	| || : || :||| |||||||||||	agtGCAGTG-ATAGTCA-GCTGGTCCAGGc	>hsa_piR_004695|gb|DQ576442|Homo	NR_037573.2	175	-32.12	2	28	2048	2075	26	0.7308	0.8077	||||||||||	|| :||| |
77	ccucCUCCUGUAGUA-GUCCGACCAGGUCCu	| ||:| | | ||||||||||||||	ttcaGTGGGCTCCTTGCAGGCTGGTCCAGGa	>hsa_piR_004695|gb|DQ576442|Homo	NR_103783.1	185	-43.05	2	27	713	743	26	0.7692	0.8077	||||||||||	| | ||||
78	ccUCCUCCUGUAGUAGUCCGACCAGGUCCu	| |:| ||||| || |||||||||||	cgATGGGAACATC-CCA-GCTGGTCCAGGc	>hsa_piR_004695|gb|DQ576442|Homo	NR_109783.1	184	-35.33	2	29	17	44	27	0.7778	0.8148	||||||||||	|||| || |
79	ccuccUCCUGUAGUAGUCCGACCAGGUCCu	|| | | ||||||||||||||	tgcaaAGCTCTGCTGCAGGCTGGTCCAGGa	>hsa_piR_004695|gb|DQ576442|Homo	NR_110890.2	177	-36.54	2	26	2496	2525	24	0.75	0.75	||||||||||	| | ||||
80	ccUCCUCCUGUAGUAGUCCGACCAGGUCCu	||| ||||||| || ||||||||||	cgAGGCCGACATCAGCAACCTGGTCCAGGt	>hsa_piR_004695|gb|DQ576442|Homo	NR_120531.2	200	-42.05	2	29	477	506	27	0.8148	0.8148	||||||||||	||||| ||
81	ccuccucCUGUAGUAGU-CCGACCAGGUCCu	|:| || ||| |||||||||||	gcacacaGGCTTC-TCACTGCTGGTCCAGGg	>hsa_piR_004695|gb|DQ576442|Homo	NR_147899.2	172	-32.45	2	24	1614	1643	23	0.7826	0.8261	||||||||||	|| ||| |
82	ccuccucCUGUAGUAGU-CCGACCAGGUCCu	|:| || ||| |||||||||||	gcacacaGGCTTC-TCACTGCTGGTCCAGGg	>hsa_piR_004695|gb|DQ576442|Homo	NR_147900.2	172	-32.45	2	24	1617	1646	23	0.7826	0.8261	||||||||||	|| ||| |
83	ccuccucCUGUAGUAGU-CCGACCAGGUCCu	|:| || ||| |||||||||||	gcacacaGGCTTC-TCACTGCTGGTCCAGGg	>hsa_piR_004695|gb|DQ576442|Homo	NR_147901.2	172	-32.45	2	24	1614	1643	23	0.7826	0.8261	||||||||||	|| ||| |
84	ccuccucCUGUAGUAGU-CCGACCAGGUCCu	|:| || ||| |||||||||||	gcacacaGGCTTC-TCACTGCTGGTCCAGGg	>hsa_piR_004695|gb|DQ576442|Homo	NR_147902.2	172	-32.45	2	24	1674	1703	23	0.7826	0.8261	||||||||||	|| ||| |
85	ccuccucCUGUAGUAGU-CCGACCAGGUCCu	|:| || ||| |||||||||||	gcacacaGGCTTC-TCACTGCTGGTCCAGGg	>hsa_piR_004695|gb|DQ576442|Homo	NR_147903.2	172	-32.45	2	24	1677	1706	23	0.7826	0.8261	||||||||||	|| ||| |
86	ccUCCUCCUGUAGUAGUCCGACCAGGUCCu	||| ||||||| || ||||||||||	cgAGGCCGACATCAGCAACCTGGTCCAGGt	>hsa_piR_004695|gb|DQ576442|Homo	XM_005250297.4	200	-42.05	2	29	492	521	27	0.8148	0.8148	||||||||||	||||| ||
87	ccucCUCCUGUA-GUAGUCCGACCAGGUCCu	|| |||| | ||| |||||||||||	ggctGATCACATCCCTCA-GCTGGTCCAGGg	>hsa_piR_004695|gb|DQ576442|Homo	XM_005254708.4	183	-37.85	2	27	3251	3280	26	0.8077	0.8077	||||||||||	|| | ||| |
88	ccucCUCCUGUA-GUAGUCCGACCAGGUCCu	|| |||| | ||| |||||||||||	ggctGATCACATCCCTCA-GCTGGTCCAGGg	>hsa_piR_004695|gb|DQ576442|Homo	XM_005254710.5	183	-37.85	2	27	3390	3419	26	0.8077	0.8077	||||||||||	|| | ||| |
89	ccucCUCCUGUA-GUAGUCCGACCAGGUCCu	|| |||| | ||| |||||||||||	ggctGATCACATCCCTCA-GCTGGTCCAGGg	>hsa_piR_004695|gb|DQ576442|Homo	XM_005254711.5	183	-37.85	2	27	3864	3893	26	0.8077	0.8077	||||||||||	|| | ||| |
90	ccucCUCCUGUA-GUAGUCCGACCAGGUCCu	|| |||| | ||| |||||||||||	ggctGATCACATCCCTCA-GCTGGTCCAGGg	>hsa_piR_004695|gb|DQ576442|Homo	XM_005254712.4	183	-37.85	2	27	3268	3297	26	0.8077	0.8077	||||||||||	|| | ||| |
91	ccucCUCCUGUA-GUAGUCCGACCAGGUCCu	|| |||| | ||| |||||||||||	ggctGATCACATCCCTCA-GCTGGTCCAGGg	>hsa_piR_004695|gb|DQ576442|Homo	XM_005254713.5	183	-37.85	2	27	4166	4195	26	0.8077	0.8077	||||||||||	|| | ||| |
92	ccucCUCCUGUA-GUAGUCCGACCAGGUCCu	|| |||| | ||| |||||||||||	ggctGATCACATCCCTCA-GCTGGTCCAGGg	>hsa_piR_004695|gb|DQ576442|Homo	XM_005254714.3	183	-37.85	2	27	3154	3183	26	0.8077	0.8077	||||||||||	|| | ||| |
93	ccucCUCCUGUA-GUAGUCCGACCAGGUCCu	|| |||| | ||| |||||||||||	ggctGATCACATCCCTCA-GCTGGTCCAGGg	>hsa_piR_004695|gb|DQ576442|Homo	XM_005254715.3	183	-37.85	2	27	3861	3890	26	0.8077	0.8077	||||||||||	|| | ||| |
94	ccucCUCCUGUAGUAGUCCGACCAGGUCCu	| | :| ||: || |||||||||||	ggccGTGTGC-TCGCCATGCTGGTCCAGGa	>hsa_piR_004695|gb|DQ576442|Homo	XM_005255723.1	176	-33.04	2	27	2544	2572	25	0.72	0.8	||||||||||	| ||: || |
95	ccuccuccuguAGUAG-UCCGACCAGGUCCu	|:||| |||||||||||||	cctcccctaatTTATCAAGGCTGGTCCAGGa	>hsa_piR_004695|gb|DQ576442|Homo	XM_005260294.3	182	-35.66	2	20	2321	2351	19	0.8947	0.9474	||||||||||	|:||| |||
96	ccuccuccuguaGUAGUCC-GACCAGGUCCu	|| |||| ||||||||||	ttcacactcaggCACCAGGCCTGGTCCAGGa	>hsa_piR_004695|gb|DQ576442|Homo	XM_005260763.3	173	-34.28	2	19	1341	1371	18	0.8889	0.8889	||||||||||	|| ||||
97	ccuccuccugUAGUAGU-CCGACCAGGUCCu	|| |||| |||||||||||	cagttttccaATAATCACTGCTGGTCCAGGa	>hsa_piR_004695|gb|DQ576442|Homo	XM_005263110.2	175	-29.82	2	21	1349	1379	20	0.85	0.85	||||||||||	|| |||| |
98	ccuccuccugUAGUAGU-CCGACCAGGUCCu	|| |||| |||||||||||	cagttttccaATAATCACTGCTGGTCCAGGa	>hsa_piR_004695|gb|DQ576442|Homo	XM_005263112.3	175	-29.82	2	21	1389	1419	20	0.85	0.85	||||||||||	|| |||| |
99	ccUCCUCCUGUAGUAGUCCGACCAGGUCCu	||||| || | || | ||||||||||	ccAGGAG--CAGC-TCTGCCTGGTCCAGGa	>hsa_piR_004695|gb|DQ576442|Homo	XM_005263953.2	179	-33.68	2	29	1787	1813	27	0.7778	0.7778	||||||||||	|| | || |
100	ccUCCUCCUGUAGUAGUCCGACCAGGUCCu	||||| || | || | ||||||||||	ccAGGAG--CAGC-TCTGCCTGGTCCAGGa	>hsa_piR_004695|gb|DQ576442|Homo	XM_005263959.2	179	-33.68	2	29	1787	1813	27	0.7778	0.7778	||||||||||	|| | || |
101	ccUCCUCCUGUAGUAGUCCGACCAGGUCCu	||||| || | || | ||||||||||	ccAGGAG--CAGC-TCTGCCTGGTCCAGGa	>hsa_piR_004695|gb|DQ576442|Homo	XM_005263960.2	179	-33.68	2	29	1478	1504	27	0.7778	0.7778	||||||||||	|| | || |
102	ccUCCUCCUGUAGUAGUCCGACCAGGUCCu	||||| || | || | ||||||||||	ccAGGAG--CAGC-TCTGCCTGGTCCAGGa	>hsa_piR_004695|gb|DQ576442|Homo	XM_005263961.4	179	-33.68	2	29	1681	1707	27	0.7778	0.7778	||||||||||	|| | || |
103	ccuccuCCUGUAGUAGUCCGACCAGGUCCu	| || || | ||||||||||||	gttttcGCACTTCTT--GGCTGGTCCAGGg	>hsa_piR_004695|gb|DQ576442|Homo	XM_005270775.2	173	-31.44	2	25	922	949	23	0.7826	0.7826	||||||||||	| || | ||
104	ccuccuCCUGUAGUAGUCCGACCAGGUCCu	| || || | ||||||||||||	gttttcGCACTTCTT--GGCTGGTCCAGGg	>hsa_piR_004695|gb|DQ576442|Homo	XM_005270776.3	173	-31.44	2	25	761	788	23	0.7826	0.7826	||||||||||	| || | ||
105	ccuccuCCUGUAGUAGUCCGACCAGGUCCu	| || || | ||||||||||||	gttttcGCACTTCTT--GGCTGGTCCAGGg	>hsa_piR_004695|gb|DQ576442|Homo	XM_005270777.2	173	-31.44	2	25	801	828	23	0.7826	0.7826	||||||||||	| || | ||
106	ccuccuccugUAGUAGU-CCGACCAGGUCCu	|| |||| |||||||||||	cagttttccaATAATCACTGCTGGTCCAGGa	>hsa_piR_004695|gb|DQ576442|Homo	XM_006714254.1	175	-29.82	2	21	1211	1241	20	0.85	0.85	||||||||||	|| |||| |
107	ccuccuccUGUAGU-AGU-CCGACCAGGUCCu	| |||| || ||||||||||||	aatcttctAAATCACCCATGGCTGGTCCAGGa	>hsa_piR_004695|gb|DQ576442|Homo	XM_006714470.4	176	-34.5	2	23	831	862	23	0.8261	0.8261	||||||||||	||| || ||
108	ccuccuccUGUAGUAGUC-CGACCAGGUCCu	| ||| ||| |||||||||||	agtgctctAAATC--CAGAGCTGGTCCAGGc	>hsa_piR_004695|gb|DQ576442|Homo	XM_006715990.2	170	-29.43	2	23	2107	2135	22	0.8182	0.8182	||||||||||	||| ||| |
109	ccUCCUCCUGUAGUAGUCCGACCAGGUCCu	| |||||| || ||| ||||||||||	ggATGAGGACCTCTCCAGCCTGGTCCAGGa	>hsa_piR_004695|gb|DQ576442|Homo	XM_006719290.4	200	-46.55	2	29	821	850	27	0.8148	0.8148	||||||||||	| || |||
110	ccUCCUCCUGUAGUAGUCCGACCAGGUCCu	| |||||| || ||| ||||||||||	ggATGAGGACCTCTCCAGCCTGGTCCAGGa	>hsa_piR_004695|gb|DQ576442|Homo	XM_006719291.4	200	-46.55	2	29	821	850	27	0.8148	0.8148	||||||||||	| || |||
111	ccUCCUCCUGUAGUAGUCCGACCAGGUCCu	| |||||| || ||| ||||||||||	ggATGAGGACCTCTCCAGCCTGGTCCAGGa	>hsa_piR_004695|gb|DQ576442|Homo	XM_006719292.4	200	-46.55	2	29	821	850	27	0.8148	0.8148	||||||||||	| || |||
112	ccUCCUCCUGUAGUAGUCCGACCAGGUCCu	| |||||| || ||| ||||||||||	ggATGAGGACCTCTCCAGCCTGGTCCAGGa	>hsa_piR_004695|gb|DQ576442|Homo	XM_006719293.3	200	-46.55	2	29	821	850	27	0.8148	0.8148	||||||||||	| || |||
113	ccuccuccUGUAGUAGUC--CGACCAGGUCCu	:::||| ||| |||||||||||	aagattctGTGTCACCAGTTGCTGGTCCAGGt	>hsa_piR_004695|gb|DQ576442|Homo	XM_006720029.1	177	-30.98	2	23	485	516	23	0.7391	0.8696	||||||||||	||| ||| |
114	ccuccuccUGUAGUAGUC--CGACCAGGUCCu	:::||| ||| |||||||||||	aagattctGTGTCACCAGTTGCTGGTCCAGGt	>hsa_piR_004695|gb|DQ576442|Homo	XM_006720030.1	177	-30.98	2	23	485	516	23	0.7391	0.8696	||||||||||	||| ||| |
115	ccucCUCCUGUA-GUAGUCCGACCAGGUCCu	|| |||| | ||| |||||||||||	ggctGATCACATCCCTCA-GCTGGTCCAGGg	>hsa_piR_004695|gb|DQ576442|Homo	XM_006720717.4	183	-37.85	2	27	3986	4015	26	0.8077	0.8077	||||||||||	|| | ||| |
116	ccucCUCCUGUAGUAGUCCGACCAGGUCCu	| | :| ||: || |||||||||||	ggccGTGTGC-TCGCCATGCTGGTCCAGGa	>hsa_piR_004695|gb|DQ576442|Homo	XM_006721106.3	176	-33.04	2	27	2465	2493	25	0.72	0.8	||||||||||	| ||: || |
117	ccuccuCCUGUAGUAGUCCGACCAGGUCCu	| || ||| || ||||||||||	agcaatGCACCTCAACACACTGGTCCAGGa	>hsa_piR_004695|gb|DQ576442|Homo	XM_006721728.3	180	-27.77	2	25	888	917	23	0.7826	0.7826	||||||||||	| ||| ||
118	ccuccuccuguAGUAG-UCCGACCAGGUCCu	|:||| |||||||||||||	cctcccctaatTTATCAAGGCTGGTCCAGGa	>hsa_piR_004695|gb|DQ576442|Homo	XM_006723713.4	182	-35.66	2	20	2370	2400	19	0.8947	0.9474	||||||||||	|:||| |||
119	ccUCCUCCUGUAGUAGUCCGACCAGGUCCu	||||| || | || | ||||||||||	ccAGGAG--CAGC-TCTGCCTGGTCCAGGa	>hsa_piR_004695|gb|DQ576442|Homo	XM_011511242.2	179	-33.68	2	29	1754	1780	27	0.7778	0.7778	||||||||||	|| | || |
120	ccUCCUCCUGUAGUAGUCCGACCAGGUCCu	||||| || | || | ||||||||||	ccAGGAG--CAGC-TCTGCCTGGTCCAGGa	>hsa_piR_004695|gb|DQ576442|Homo	XM_011511243.2	179	-33.68	2	29	1787	1813	27	0.7778	0.7778	||||||||||	|| | || |
121	ccuccuccuguAGU-AGUCCGACCAGGUCCu	|:| || ||||||||||||	aagtcatctttTTATTCTGGCTGGTCCAGGg	>hsa_piR_004695|gb|DQ576442|Homo	XM_011513263.2	174	-35.21	2	20	3477	3507	19	0.8421	0.8947	||||||||||	|:| || ||
122	ccuccuccUGUAGU-AGU-CCGACCAGGUCCu	| |||| || ||||||||||||	aatcttctAAATCACCCATGGCTGGTCCAGGa	>hsa_piR_004695|gb|DQ576442|Homo	XM_011514027.2	176	-34.5	2	23	2482	2513	23	0.8261	0.8261	||||||||||	||| || ||
123	ccUCCUCCUG---UAGUAGUCCGACCAGGUCCu	|| ||| | | ||||| ||||||||||	ccAGAAGGCCCTGAGCATCACCCTGGTCCAGGa	>hsa_piR_004695|gb|DQ576442|Homo	XM_011515476.2	183	-34.33	2	29	5229	5261	30	0.7333	0.7333	||||||||||	| |||||
124	ccUCCUCCUG---UAGUAGUCCGACCAGGUCCu	|| ||| | | ||||| ||||||||||	ccAGAAGGCCCTGAGCATCACCCTGGTCCAGGa	>hsa_piR_004695|gb|DQ576442|Homo	XM_011515477.2	183	-34.33	2	29	4381	4413	30	0.7333	0.7333	||||||||||	| |||||
125	ccUCCUCCUG---UAGUAGUCCGACCAGGUCCu	|| ||| | | ||||| ||||||||||	ccAGAAGGCCCTGAGCATCACCCTGGTCCAGGa	>hsa_piR_004695|gb|DQ576442|Homo	XM_011515478.2	183	-34.33	2	29	4457	4489	30	0.7333	0.7333	||||||||||	| |||||
126	ccUCCUCCUG---UAGUAGUCCGACCAGGUCCu	|| ||| | | ||||| ||||||||||	ccAGAAGGCCCTGAGCATCACCCTGGTCCAGGa	>hsa_piR_004695|gb|DQ576442|Homo	XM_011515479.2	183	-34.33	2	29	6533	6565	30	0.7333	0.7333	||||||||||	| |||||
127	ccUCCUCCUG---UAGUAGUCCGACCAGGUCCu	|| ||| | | ||||| ||||||||||	ccAGAAGGCCCTGAGCATCACCCTGGTCCAGGa	>hsa_piR_004695|gb|DQ576442|Homo	XM_011515480.3	183	-34.33	2	29	4480	4512	30	0.7333	0.7333	||||||||||	| |||||
128	ccUCCUCCUG---UAGUAGUCCGACCAGGUCCu	|| ||| | | ||||| ||||||||||	ccAGAAGGCCCTGAGCATCACCCTGGTCCAGGa	>hsa_piR_004695|gb|DQ576442|Homo	XM_011515481.2	183	-34.33	2	29	4145	4177	30	0.7333	0.7333	||||||||||	| |||||
129	ccUCCUCCUG---UAGUAGUCCGACCAGGUCCu	|| ||| | | ||||| ||||||||||	ccAGAAGGCCCTGAGCATCACCCTGGTCCAGGa	>hsa_piR_004695|gb|DQ576442|Homo	XM_011515483.2	183	-34.33	2	29	4378	4410	30	0.7333	0.7333	||||||||||	| |||||
130	ccUCCUCCUG---UAGUAGUCCGACCAGGUCCu	|| ||| | | ||||| ||||||||||	ccAGAAGGCCCTGAGCATCACCCTGGTCCAGGa	>hsa_piR_004695|gb|DQ576442|Homo	XM_011515484.3	183	-34.33	2	29	3910	3942	30	0.7333	0.7333	||||||||||	| |||||
131	ccUCCUCCUGUAGUAGUCCGACCAGGUCCu	||| ||||||| || ||||||||||	cgAGGCCGACATCAGCAACCTGGTCCAGGt	>hsa_piR_004695|gb|DQ576442|Homo	XM_011516114.2	200	-42.05	2	29	458	487	27	0.8148	0.8148	||||||||||	||||| ||
132	ccuccuccUGUAGUAGUC-CGACCAGGUCCu	| ||| ||| |||||||||||	agtgctctAAATC--CAGAGCTGGTCCAGGc	>hsa_piR_004695|gb|DQ576442|Homo	XM_011516223.1	170	-29.43	2	23	3397	3425	22	0.8182	0.8182	||||||||||	||| ||| |
133	ccuccuccugUAGUAGUCCGACCAGGUCCu	|||| | |||||||||||	tccaaactggATCAAGA-GCTGGTCCAGGa	>hsa_piR_004695|gb|DQ576442|Homo	XM_011520222.2	170	-31.37	2	21	9330	9358	19	0.8421	0.8421	||||||||||	|||| | |
134	ccuccuccugUAGUAGUCCGACCAGGUCCu	|||| | |||||||||||	tccaaactggATCAAGA-GCTGGTCCAGGa	>hsa_piR_004695|gb|DQ576442|Homo	XM_011520223.2	170	-31.37	2	21	9012	9040	19	0.8421	0.8421	||||||||||	|||| | |
135	ccuccuccugUAGUAGUCCGACCAGGUCCu	|||| | |||||||||||	tccaaactggATCAAGA-GCTGGTCCAGGa	>hsa_piR_004695|gb|DQ576442|Homo	XM_011520224.3	170	-31.37	2	21	9326	9354	19	0.8421	0.8421	||||||||||	|||| | |
136	ccuccuccugUAGUAGUCCGACCAGGUCCu	|||| | |||||||||||	tccaaactggATCAAGA-GCTGGTCCAGGa	>hsa_piR_004695|gb|DQ576442|Homo	XM_011520225.2	170	-31.37	2	21	8962	8990	19	0.8421	0.8421	||||||||||	|||| | |
137	ccuccuccugUAGUAGUCCGACCAGGUCCu	|||| | |||||||||||	tccaaactggATCAAGA-GCTGGTCCAGGa	>hsa_piR_004695|gb|DQ576442|Homo	XM_011520226.2	170	-31.37	2	21	8618	8646	19	0.8421	0.8421	||||||||||	|||| | |
138	ccuccuccugUAGUAGUCCGACCAGGUCCu	|||| | |||||||||||	tccaaactggATCAAGA-GCTGGTCCAGGa	>hsa_piR_004695|gb|DQ576442|Homo	XM_011520227.2	170	-31.37	2	21	8548	8576	19	0.8421	0.8421	||||||||||	|||| | |
139	ccuccuccugUAGUAGUCCGACCAGGUCCu	|||| | |||||||||||	tccaaactggATCAAGA-GCTGGTCCAGGa	>hsa_piR_004695|gb|DQ576442|Homo	XM_011520228.3	170	-31.37	2	21	8697	8725	19	0.8421	0.8421	||||||||||	|||| | |
140	ccuccuCCUGUAGUAGUCCGACCAGGUCCu	| || ||| || ||||||||||	agcaatGCACCTCAACACACTGGTCCAGGa	>hsa_piR_004695|gb|DQ576442|Homo	XM_011524428.2	180	-27.77	2	25	665	694	23	0.7826	0.7826	||||||||||	| ||| ||
141	ccuccuCCUGUAGUAGUCCGACCAGGUCCu	| || ||| || ||||||||||	agcaatGCACCTCAACACACTGGTCCAGGa	>hsa_piR_004695|gb|DQ576442|Homo	XM_011524429.2	180	-27.77	2	25	822	851	23	0.7826	0.7826	||||||||||	| ||| ||
142	ccuccuCCUGUAGUAGUCCGACCAGGUCCu	| || ||| || ||||||||||	agcaatGCACCTCAACACACTGGTCCAGGa	>hsa_piR_004695|gb|DQ576442|Homo	XM_011524430.2	180	-27.77	2	25	788	817	23	0.7826	0.7826	||||||||||	| ||| ||
143	ccuccuCCUGUAGUAGUCCGACCAGGUCCu	| || ||| || ||||||||||	agcaatGCACCTCAACACACTGGTCCAGGa	>hsa_piR_004695|gb|DQ576442|Homo	XM_011524431.2	180	-27.77	2	25	720	749	23	0.7826	0.7826	||||||||||	| ||| ||
144	ccuccucCUGUAGUAGU-CCGACCAGGUCCu	|:| || ||| |||||||||||	gcacacaGGCTTC-TCACTGCTGGTCCAGGg	>hsa_piR_004695|gb|DQ576442|Homo	XM_011526694.2	172	-32.45	2	24	1759	1788	23	0.7826	0.8261	||||||||||	|| ||| |
145	ccuccucCUGUAGUAGU-CCGACCAGGUCCu	|:| || ||| |||||||||||	gcacacaGGCTTC-TCACTGCTGGTCCAGGg	>hsa_piR_004695|gb|DQ576442|Homo	XM_011526695.2	172	-32.45	2	24	1720	1749	23	0.7826	0.8261	||||||||||	|| ||| |
146	ccuccucCUGUAGUAGU-CCGACCAGGUCCu	|:| || ||| |||||||||||	gcacacaGGCTTC-TCACTGCTGGTCCAGGg	>hsa_piR_004695|gb|DQ576442|Homo	XM_011526700.2	172	-32.45	2	24	1124	1153	23	0.7826	0.8261	||||||||||	|| ||| |
147	ccuccucCUGUAGUAGU-CCGACCAGGUCCu	|:| || ||| |||||||||||	gcacacaGGCTTC-TCACTGCTGGTCCAGGg	>hsa_piR_004695|gb|DQ576442|Homo	XM_011526701.2	172	-32.45	2	24	727	756	23	0.7826	0.8261	||||||||||	|| ||| |
148	ccuccuccuguAGUAG-UCCGACCAGGUCCu	|:||| |||||||||||||	cctcccctaatTTATCAAGGCTGGTCCAGGa	>hsa_piR_004695|gb|DQ576442|Homo	XM_011528578.2	182	-35.66	2	20	2349	2379	19	0.8947	0.9474	||||||||||	|:||| |||
149	ccuccuccuguAGUAG-UCCGACCAGGUCCu	|:||| |||||||||||||	cctcccctaatTTATCAAGGCTGGTCCAGGa	>hsa_piR_004695|gb|DQ576442|Homo	XM_011528579.2	182	-35.66	2	20	2487	2517	19	0.8947	0.9474	||||||||||	|:||| |||
150	ccuccuccuguAGUAG-UCCGACCAGGUCCu	|:||| |||||||||||||	cctcccctaatTTATCAAGGCTGGTCCAGGa	>hsa_piR_004695|gb|DQ576442|Homo	XM_011528580.2	182	-35.66	2	20	2541	2571	19	0.8947	0.9474	||||||||||	|:||| |||
151	ccuccuccuguAGUAG-UCCGACCAGGUCCu	|:||| |||||||||||||	cctcccctaatTTATCAAGGCTGGTCCAGGa	>hsa_piR_004695|gb|DQ576442|Homo	XM_011528581.2	182	-35.66	2	20	2525	2555	19	0.8947	0.9474	||||||||||	|:||| |||
152	ccuccuccuguAGUAG-UCCGACCAGGUCCu	|:||| |||||||||||||	cctcccctaatTTATCAAGGCTGGTCCAGGa	>hsa_piR_004695|gb|DQ576442|Homo	XM_011528585.2	182	-35.66	2	20	1672	1702	19	0.8947	0.9474	||||||||||	|:||| |||
153	ccuccUCCUGUA-GUA-GUCCGACCAGGUCCu	| |:||| ||| || |||||||||||	tgtacAAGGCATACATGCA-GCTGGTCCAGGt	>hsa_piR_004695|gb|DQ576442|Homo	XM_011530149.2	181	-35.16	2	26	580	610	26	0.8077	0.8462	||||||||||	| ||| || |
154	ccuccUCCUGUA-GUA-GUCCGACCAGGUCCu	| |:||| ||| || |||||||||||	tgtacAAGGCATACATGCA-GCTGGTCCAGGt	>hsa_piR_004695|gb|DQ576442|Homo	XM_011530150.1	181	-35.16	2	26	580	610	26	0.8077	0.8462	||||||||||	| ||| || |
155	ccuccUCCUGUA-GUA-GUCCGACCAGGUCCu	| |:||| ||| || |||||||||||	tgtacAAGGCATACATGCA-GCTGGTCCAGGt	>hsa_piR_004695|gb|DQ576442|Homo	XM_011530151.2	181	-35.16	2	26	743	773	26	0.8077	0.8462	||||||||||	| ||| || |
156	ccuccUCCUGUA-GUA-GUCCGACCAGGUCCu	| |:||| ||| || |||||||||||	tgtacAAGGCATACATGCA-GCTGGTCCAGGt	>hsa_piR_004695|gb|DQ576442|Homo	XM_011530152.2	181	-35.16	2	26	671	701	26	0.8077	0.8462	||||||||||	| ||| || |
157	ccuccUCCUGUA-GUA-GUCCGACCAGGUCCu	| |:||| ||| || |||||||||||	tgtacAAGGCATACATGCA-GCTGGTCCAGGt	>hsa_piR_004695|gb|DQ576442|Homo	XM_011530154.2	181	-35.16	2	26	286	316	26	0.8077	0.8462	||||||||||	| ||| || |
158	ccuccuccUGUAGUAGUC--CGACCAGGUCCu	:::||| ||| |||||||||||	aagattctGTGTCACCAGTTGCTGGTCCAGGt	>hsa_piR_004695|gb|DQ576442|Homo	XM_011536423.1	177	-30.98	2	23	632	663	23	0.7391	0.8696	||||||||||	||| ||| |
159	ccuccuccUGUAGUAGUC--CGACCAGGUCCu	:::||| ||| |||||||||||	aagattctGTGTCACCAGTTGCTGGTCCAGGt	>hsa_piR_004695|gb|DQ576442|Homo	XM_011536424.1	177	-30.98	2	23	757	788	23	0.7391	0.8696	||||||||||	||| ||| |
160	ccuccuCCUGUAGUAGUC-CGACCAGGUCCu	|||: || ||| |||||||||||	caactcGGAT-TC--CAGAGCTGGTCCAGGa	>hsa_piR_004695|gb|DQ576442|Homo	XM_011540843.3	170	-34.86	2	25	924	951	24	0.7917	0.8333	||||||||||	|| ||| |
161	ccuccuCCUGUAGUAGUC-CGACCAGGUCCu	|||: || ||| |||||||||||	caactcGGAT-TC--CAGAGCTGGTCCAGGa	>hsa_piR_004695|gb|DQ576442|Homo	XM_011540845.3	170	-34.86	2	25	990	1017	24	0.7917	0.8333	||||||||||	|| ||| |
162	ccuccuCCUGUAGUAGUCCGACCAGGUCCu	| || || | ||||||||||||	gttttcGCACTTCTT--GGCTGGTCCAGGg	>hsa_piR_004695|gb|DQ576442|Homo	XM_011541286.2	173	-31.44	2	25	910	937	23	0.7826	0.7826	||||||||||	| || | ||
163	ccuccuCCUGUAGUAGUCCGACCAGGUCCu	| || || | ||||||||||||	gttttcGCACTTCTT--GGCTGGTCCAGGg	>hsa_piR_004695|gb|DQ576442|Homo	XM_011541287.3	173	-31.44	2	25	1262	1289	23	0.7826	0.7826	||||||||||	| || | ||
164	ccuccuCCUGUAGUAGUC-CGACCAGGUCCu	|||: || ||| |||||||||||	caactcGGAT-TC--CAGAGCTGGTCCAGGa	>hsa_piR_004695|gb|DQ576442|Homo	XM_017000483.2	170	-34.86	2	25	989	1016	24	0.7917	0.8333	||||||||||	|| ||| |
165	ccuccuCCUGUAGUAGUCCGACCAGGUCCu	| || || | ||||||||||||	gttttcGCACTTCTT--GGCTGGTCCAGGg	>hsa_piR_004695|gb|DQ576442|Homo	XM_017001079.1	173	-31.44	2	25	655	682	23	0.7826	0.7826	||||||||||	| || | ||
166	ccUCCUCCUGUAGUAGUCCGACCAGGUCCu	||||| || | || | ||||||||||	ccAGGAG--CAGC-TCTGCCTGGTCCAGGa	>hsa_piR_004695|gb|DQ576442|Homo	XM_017004214.1	179	-33.68	2	29	1787	1813	27	0.7778	0.7778	||||||||||	|| | || |
167	ccUCCUCCUGUAGUAGUCCGACCAGGUCCu	||||| || | || | ||||||||||	ccAGGAG--CAGC-TCTGCCTGGTCCAGGa	>hsa_piR_004695|gb|DQ576442|Homo	XM_017004215.1	179	-33.68	2	29	1787	1813	27	0.7778	0.7778	||||||||||	|| | || |
168	ccUCCUCCUGUAGUAGUCCGACCAGGUCCu	||||| || | || | ||||||||||	ccAGGAG--CAGC-TCTGCCTGGTCCAGGa	>hsa_piR_004695|gb|DQ576442|Homo	XM_017004216.1	179	-33.68	2	29	1787	1813	27	0.7778	0.7778	||||||||||	|| | || |
169	ccUCCUCCUGUAGUAGUCCGACCAGGUCCu	||||| || | || | ||||||||||	ccAGGAG--CAGC-TCTGCCTGGTCCAGGa	>hsa_piR_004695|gb|DQ576442|Homo	XM_017004217.1	179	-33.68	2	29	1478	1504	27	0.7778	0.7778	||||||||||	|| | || |
170	ccUC-CUCCUG---UAGUAGUCCGACCAGGUCCu	|| |:| || | ||||| ||||||||||	aaAGAGGGTACAGAACCATCA--CTGGTCCAGGt	>hsa_piR_004695|gb|DQ576442|Homo	XM_017005857.2	171	-37.29	2	29	2963	2994	31	0.7097	0.7419	||||||||||	| |||||
171	ccUC-CUCCUG---UAGUAGUCCGACCAGGUCCu	|| |:| || | ||||| ||||||||||	aaAGAGGGTACAGAACCATCA--CTGGTCCAGGt	>hsa_piR_004695|gb|DQ576442|Homo	XM_017005858.1	171	-37.29	2	29	2384	2415	31	0.7097	0.7419	||||||||||	| |||||
172	ccUC-CUCCUG---UAGUAGUCCGACCAGGUCCu	|| |:| || | ||||| ||||||||||	aaAGAGGGTACAGAACCATCA--CTGGTCCAGGt	>hsa_piR_004695|gb|DQ576442|Homo	XM_017005859.2	171	-37.29	2	29	2494	2525	31	0.7097	0.7419	||||||||||	| |||||
173	ccuccuccuguAGU-AGUCCGACCAGGUCCu	|:| || ||||||||||||	aagtcatctttTTATTCTGGCTGGTCCAGGg	>hsa_piR_004695|gb|DQ576442|Homo	XM_017007422.1	174	-35.21	2	20	3964	3994	19	0.8421	0.8947	||||||||||	|:| || ||
174	ccuccuccugUAGUAGU-CCGACCAGGUCCu	|| |||| |||||||||||	cagttttccaATAATCACTGCTGGTCCAGGa	>hsa_piR_004695|gb|DQ576442|Homo	XM_017008366.1	175	-29.82	2	21	1367	1397	20	0.85	0.85	||||||||||	|| |||| |
175	ccuccuccugUAGUAGU-CCGACCAGGUCCu	|| |||| |||||||||||	cagttttccaATAATCACTGCTGGTCCAGGa	>hsa_piR_004695|gb|DQ576442|Homo	XM_017008367.1	175	-29.82	2	21	939	969	20	0.85	0.85	||||||||||	|| |||| |
176	ccuccuccugUAGUAGU-CCGACCAGGUCCu	|| |||| |||||||||||	cagttttccaATAATCACTGCTGGTCCAGGa	>hsa_piR_004695|gb|DQ576442|Homo	XM_017008368.1	175	-29.82	2	21	1099	1129	20	0.85	0.85	||||||||||	|| |||| |
177	ccUCCUCCUGUAGUAGUCCGACCAGGUCCu	||| ||||||| || ||||||||||	cgAGGCCGACATCAGCAACCTGGTCCAGGt	>hsa_piR_004695|gb|DQ576442|Homo	XM_017012093.2	200	-42.05	2	29	458	487	27	0.8148	0.8148	||||||||||	||||| ||
178	ccUCCUCCUG---UAGUAGUCCGACCAGGUCCu	|| ||| | | ||||| ||||||||||	ccAGAAGGCCCTGAGCATCACCCTGGTCCAGGa	>hsa_piR_004695|gb|DQ576442|Homo	XM_017012537.1	183	-34.33	2	29	4318	4350	30	0.7333	0.7333	||||||||||	| |||||
179	ccUCCUCCUG---UAGUAGUCCGACCAGGUCCu	|| ||| | | ||||| ||||||||||	ccAGAAGGCCCTGAGCATCACCCTGGTCCAGGa	>hsa_piR_004695|gb|DQ576442|Homo	XM_017012538.1	183	-34.33	2	29	4625	4657	30	0.7333	0.7333	||||||||||	| |||||
180	ccucCUCCUGUAGUAGUCC-GACCAGGUCCu	||| || || || ||||||||||	atgcGAGATGATGCTCTGGCCTGGTCCAGGa	>hsa_piR_004695|gb|DQ576442|Homo	XM_017013725.1	173	-31.17	2	27	3548	3578	26	0.7308	0.7308	||||||||||	|| || ||
181	ccuccuccUGUAGUAGUC--CGACCAGGUCCu	:::||| ||| |||||||||||	aagattctGTGTCACCAGTTGCTGGTCCAGGt	>hsa_piR_004695|gb|DQ576442|Homo	XM_017020967.1	177	-30.98	2	23	338	369	23	0.7391	0.8696	||||||||||	||| ||| |
182	ccuccuccUGUAGUAGUC--CGACCAGGUCCu	:::||| ||| |||||||||||	aagattctGTGTCACCAGTTGCTGGTCCAGGt	>hsa_piR_004695|gb|DQ576442|Homo	XM_017020968.2	177	-30.98	2	23	346	377	23	0.7391	0.8696	||||||||||	||| ||| |
183	ccucCUCCUGUA-GUAGUCCGACCAGGUCCu	|| |||| | ||| |||||||||||	ggctGATCACATCCCTCA-GCTGGTCCAGGg	>hsa_piR_004695|gb|DQ576442|Homo	XM_017022665.2	183	-37.85	2	27	3998	4027	26	0.8077	0.8077	||||||||||	|| | ||| |
184	ccucCUCCUGUA-GUAGUCCGACCAGGUCCu	|| |||| | ||| |||||||||||	ggctGATCACATCCCTCA-GCTGGTCCAGGg	>hsa_piR_004695|gb|DQ576442|Homo	XM_017022666.1	183	-37.85	2	27	3195	3224	26	0.8077	0.8077	||||||||||	|| | ||| |
185	ccucCUCCUGUA-GUAGUCCGACCAGGUCCu	|| |||| | ||| |||||||||||	ggctGATCACATCCCTCA-GCTGGTCCAGGg	>hsa_piR_004695|gb|DQ576442|Homo	XM_017022667.1	183	-37.85	2	27	3057	3086	26	0.8077	0.8077	||||||||||	|| | ||| |
186	ccucCUCCUGUA-GUAGUCCGACCAGGUCCu	|| |||| | ||| |||||||||||	ggctGATCACATCCCTCA-GCTGGTCCAGGg	>hsa_piR_004695|gb|DQ576442|Homo	XM_017022668.2	183	-37.85	2	27	3985	4014	26	0.8077	0.8077	||||||||||	|| | ||| |
187	ccucCUCCUGUA-GUAGUCCGACCAGGUCCu	|| |||| | ||| |||||||||||	ggctGATCACATCCCTCA-GCTGGTCCAGGg	>hsa_piR_004695|gb|DQ576442|Homo	XM_017022669.1	183	-37.85	2	27	3985	4014	26	0.8077	0.8077	||||||||||	|| | ||| |
188	ccucCUCCUGUAGUAGUCCGACCAGGUCCu	| | :| ||: || |||||||||||	ggccGTGTGC-TCGCCATGCTGGTCCAGGa	>hsa_piR_004695|gb|DQ576442|Homo	XM_017023909.1	176	-33.04	2	27	3697	3725	25	0.72	0.8	||||||||||	| ||: || |
189	ccuccuCCUGUAGUAGUCCGACCAGGUCCu	| || ||| || ||||||||||	agcaatGCACCTCAACACACTGGTCCAGGa	>hsa_piR_004695|gb|DQ576442|Homo	XM_017024263.1	180	-27.77	2	25	882	911	23	0.7826	0.7826	||||||||||	| ||| ||
190	ccuccuCCUGUAGUAGUCCGACCAGGUCCu	| || ||| || ||||||||||	agcaatGCACCTCAACACACTGGTCCAGGa	>hsa_piR_004695|gb|DQ576442|Homo	XM_017024264.1	180	-27.77	2	25	1867	1896	23	0.7826	0.7826	||||||||||	| ||| ||
191	ccuccuCCUGUAGUAGUCCGACCAGGUCCu	| || ||| || ||||||||||	agcaatGCACCTCAACACACTGGTCCAGGa	>hsa_piR_004695|gb|DQ576442|Homo	XM_017024265.2	180	-27.77	2	25	1077	1106	23	0.7826	0.7826	||||||||||	| ||| ||
192	ccuccuCCUGUAGUAGUCCGACCAGGUCCu	| || ||| || ||||||||||	agcaatGCACCTCAACACACTGGTCCAGGa	>hsa_piR_004695|gb|DQ576442|Homo	XM_017024266.1	180	-27.77	2	25	837	866	23	0.7826	0.7826	||||||||||	| ||| ||
193	ccuccuCCUGUAGUAGUCCGACCAGGUCCu	| || ||| || ||||||||||	agcaatGCACCTCAACACACTGGTCCAGGa	>hsa_piR_004695|gb|DQ576442|Homo	XM_017024267.1	180	-27.77	2	25	689	718	23	0.7826	0.7826	||||||||||	| ||| ||
194	ccuccuCCUGUAGUAGUCCGACCAGGUCCu	| || ||| || ||||||||||	agcaatGCACCTCAACACACTGGTCCAGGa	>hsa_piR_004695|gb|DQ576442|Homo	XM_017024269.1	180	-27.77	2	25	962	991	23	0.7826	0.7826	||||||||||	| ||| ||
195	ccuccuCCUGUAGUAGUCCGACCAGGUCCu	| || ||| || ||||||||||	agcaatGCACCTCAACACACTGGTCCAGGa	>hsa_piR_004695|gb|DQ576442|Homo	XM_017024270.2	180	-27.77	2	25	880	909	23	0.7826	0.7826	||||||||||	| ||| ||
196	ccuccucCUGUAGUAGU-CCGACCAGGUCCu	|:| || ||| |||||||||||	gcacacaGGCTTC-TCACTGCTGGTCCAGGg	>hsa_piR_004695|gb|DQ576442|Homo	XM_017026550.2	172	-32.45	2	24	1023	1052	23	0.7826	0.8261	||||||||||	|| ||| |
197	ccuccucCUGUAGUAGU-CCGACCAGGUCCu	|:| || ||| |||||||||||	gcacacaGGCTTC-TCACTGCTGGTCCAGGc	>hsa_piR_004695|gb|DQ576442|Homo	XM_017026551.1	172	-30.67	2	24	1855	1884	23	0.7826	0.8261	||||||||||	|| ||| |
198	ccuccuccuguAGUAG-UCCGACCAGGUCCu	|:||| |||||||||||||	cctcccctaatTTATCAAGGCTGGTCCAGGa	>hsa_piR_004695|gb|DQ576442|Homo	XM_017027681.1	182	-35.66	2	20	1317	1347	19	0.8947	0.9474	||||||||||	|:||| |||
199	ccuccUCCUGUA-GUA-GUCCGACCAGGUCCu	| |:||| ||| || |||||||||||	tgtacAAGGCATACATGCA-GCTGGTCCAGGt	>hsa_piR_004695|gb|DQ576442|Homo	XM_017028774.1	181	-35.16	2	26	566	596	26	0.8077	0.8462	||||||||||	| ||| || |
200	ccUCCUCCUG---UAGUAGUCCGACCAGGUCCu	|| ||| | | ||||| ||||||||||	ccAGAAGGCCCTGAGCATCACCCTGGTCCAGGa	>hsa_piR_004695|gb|DQ576442|Homo	XM_024446876.1	183	-34.33	2	29	4245	4277	30	0.7333	0.7333	||||||||||	| |||||
201	ccuccuccUGUAGUAGUC--CGACCAGGUCCu	:::||| ||| |||||||||||	aagattctGTGTCACCAGTTGCTGGTCCAGGt	>hsa_piR_004695|gb|DQ576442|Homo	XM_024449472.1	177	-30.98	2	23	444	475	23	0.7391	0.8696	||||||||||	||| ||| |
202	ccuccuccUGUAGUAGUC--CGACCAGGUCCu	:::||| ||| |||||||||||	aagattctGTGTCACCAGTTGCTGGTCCAGGt	>hsa_piR_004695|gb|DQ576442|Homo	XM_024449473.1	177	-30.98	2	23	502	533	23	0.7391	0.8696	||||||||||	||| ||| |
203	ccuccuccUGUAGUAGUC--CGACCAGGUCCu	:::||| ||| |||||||||||	aagattctGTGTCACCAGTTGCTGGTCCAGGt	>hsa_piR_004695|gb|DQ576442|Homo	XM_024449474.1	177	-30.98	2	23	435	466	23	0.7391	0.8696	||||||||||	||| ||| |
204	ccuccuccUGUAGUAGUC--CGACCAGGUCCu	:::||| ||| |||||||||||	aagattctGTGTCACCAGTTGCTGGTCCAGGt	>hsa_piR_004695|gb|DQ576442|Homo	XM_024449475.1	177	-30.98	2	23	326	357	23	0.7391	0.8696	||||||||||	||| ||| |
205	ccuccuccUGUAGUAGUC--CGACCAGGUCCu	:::||| ||| |||||||||||	aagattctGTGTCACCAGTTGCTGGTCCAGGt	>hsa_piR_004695|gb|DQ576442|Homo	XM_024449476.1	177	-30.98	2	23	682	713	23	0.7391	0.8696	||||||||||	||| ||| |
206	ccucCUCCUGUA-GUAGUCCGACCAGGUCCu	|| |||| | ||| |||||||||||	ggctGATCACATCCCTCA-GCTGGTCCAGGg	>hsa_piR_004695|gb|DQ576442|Homo	XM_024450087.1	183	-37.85	2	27	3301	3330	26	0.8077	0.8077	||||||||||	|| | ||| |
207	ccucCUCCUGUAGUAGUCCGACCAGGUCCu	| | :| ||: || |||||||||||	ggccGTGTGC-TCGCCATGCTGGTCCAGGa	>hsa_piR_004695|gb|DQ576442|Homo	XM_024450499.1	176	-33.04	2	27	2418	2446	25	0.72	0.8	||||||||||	| ||: || |
208	ccuccucCUGUAGUAGU-CCGACCAGGUCCu	|:| || ||| |||||||||||	gcacacaGGCTTC-TCACTGCTGGTCCAGGg	>hsa_piR_004695|gb|DQ576442|Homo	XM_024451445.1	172	-32.45	2	24	1323	1352	23	0.7826	0.8261	||||||||||	|| ||| |
209	ccuccucCUGUAGUAGU-CCGACCAGGUCCu	|:| || ||| |||||||||||	gcacacaGGCTTC-TCACTGCTGGTCCAGGg	>hsa_piR_004695|gb|DQ576442|Homo	XM_024451446.1	172	-32.45	2	24	1412	1441	23	0.7826	0.8261	||||||||||	|| ||| |
210	ccuccuccugUAGUAGU-CCGACCAGGUCCu	|| |||| |||||||||||	cagttttccaATAATCACTGCTGGTCCAGGa	>hsa_piR_004695|gb|DQ576442|Homo	XM_024454128.1	175	-29.82	2	21	2195	2225	20	0.85	0.85	||||||||||	|| |||| |
211	ccuCCUCCUGUAGUAGUCCGACCAGGUCCu	||| : | |||| |||||||||||	cgcGGATCGGAGCATC-CGCTGGTCCAGGa	>hsa_piR_004695|gb|DQ576442|Homo	XM_034751809.1	177	-37.13	2	28	1421	1449	26	0.7308	0.7692	||||||||||	| |||| |
212	ccUCCUCCUGUAGUAGU-CCGACCAGGUCCu	| |:|||::||| || |||||||||||	ccAAGGGGATGTCAACACAGCTGGTCCAGGg	>hsa_piR_004695|gb|DQ576442|Homo	XR_001738264.2	195	-41.66	2	29	3377	3407	28	0.75	0.8571	||||||||||	:||| || |
213	ccuccuccUGUAGUAGUCCGACCAGGUCCu	| :||| || |||||||||||	ttggtttcAAGTCACCAAGCTGGTCCAGGc	>hsa_piR_004695|gb|DQ576442|Homo	XR_001739208.1	182	-31.76	2	23	436	465	21	0.8095	0.8571	||||||||||	:||| || |
214	ccuccuCCUGUAGUAGUCCGACCAGGUCCu	||||| || || ||||||||||	cataatGGACAGCA-CA--CTGGTCCAGGa	>hsa_piR_004695|gb|DQ576442|Homo	XR_001739580.2	175	-32.89	2	25	3790	3816	23	0.8261	0.8261	||||||||||	|| || ||
215	ccUCCUCCUGUAGUAGUCCGACCAGGUCCu	||| ||||||| || ||||||||||	cgAGGCCGACATCAGCAACCTGGTCCAGGt	>hsa_piR_004695|gb|DQ576442|Homo	XR_001744658.2	200	-42.05	2	29	492	521	27	0.8148	0.8148	||||||||||	||||| ||
216	ccUCCUCCUGUAGUAGUCCGACCAGGUCCu	||| ||||||| || ||||||||||	cgAGGCCGACATCAGCAACCTGGTCCAGGt	>hsa_piR_004695|gb|DQ576442|Homo	XR_001744659.2	200	-42.05	2	29	492	521	27	0.8148	0.8148	||||||||||	||||| ||
217	ccUCCUCCUGUAGUAGUCCGACCAGGUCCu	||| ||||||| || ||||||||||	cgAGGCCGACATCAGCAACCTGGTCCAGGt	>hsa_piR_004695|gb|DQ576442|Homo	XR_001744660.2	200	-42.05	2	29	492	521	27	0.8148	0.8148	||||||||||	||||| ||
218	ccUCCUCCUGUAGUAGUCCGACCAGGUCCu	||| ||||||| || ||||||||||	cgAGGCCGACATCAGCAACCTGGTCCAGGt	>hsa_piR_004695|gb|DQ576442|Homo	XR_001744661.2	200	-42.05	2	29	492	521	27	0.8148	0.8148	||||||||||	||||| ||
219	ccuccuccUGUAGUAGUC-CGACCAGGUCCu	| ||| ||| |||||||||||	agtgctctAAATC--CAGAGCTGGTCCAGGc	>hsa_piR_004695|gb|DQ576442|Homo	XR_001744772.1	170	-29.43	2	23	3297	3325	22	0.8182	0.8182	||||||||||	||| ||| |
220	ccuccuccuguAGUAGUCCGACCAGGUCCu	||| |:||||||||||||	tgtgtctgctcTCACCGGGCTGGTCCAGGa	>hsa_piR_004695|gb|DQ576442|Homo	XR_001748117.1	183	-36.89	2	20	2181	2210	18	0.8889	0.9444	||||||||||	||| |:||
221	ccUCCUCCUGUAGUAGUCCGACCAGGUCCu	| |||||| || ||| ||||||||||	ggATGAGGACCTCTCCAGCCTGGTCCAGGa	>hsa_piR_004695|gb|DQ576442|Homo	XR_001748624.2	200	-46.55	2	29	821	850	27	0.8148	0.8148	||||||||||	| || |||
222	ccUCCUCCUGUAGUAGUC---CGACCAGGUCCu	:| :||:|| | |||| |||||||||||	agGGTGGGGCAGC-TCAGGCTGCTGGTCCAGGc	>hsa_piR_004695|gb|DQ576442|Homo	XR_001749067.1	181	-42.13	2	29	842	873	30	0.7	0.8	||||||||||	| |||| |
223	ccUCCUCCUGUAGUAGUC---CGACCAGGUCCu	:| :||:|| | |||| |||||||||||	agGGTGGGGCAGC-TCAGGCTGCTGGTCCAGGc	>hsa_piR_004695|gb|DQ576442|Homo	XR_001749068.1	181	-42.13	2	29	842	873	30	0.7	0.8	||||||||||	| |||| |
224	ccUCCUCCUGUAGUAGUC---CGACCAGGUCCu	:| :||:|| | |||| |||||||||||	agGGTGGGGCAGC-TCAGGCTGCTGGTCCAGGc	>hsa_piR_004695|gb|DQ576442|Homo	XR_001749069.1	181	-42.13	2	29	842	873	30	0.7	0.8	||||||||||	| |||| |
225	ccUCCUCCUGUAGUAGUC---CGACCAGGUCCu	:| :||:|| | |||| |||||||||||	agGGTGGGGCAGC-TCAGGCTGCTGGTCCAGGc	>hsa_piR_004695|gb|DQ576442|Homo	XR_001749070.1	181	-42.13	2	29	842	873	30	0.7	0.8	||||||||||	| |||| |
226	ccUCCUCCUGUAGUAGUC---CGACCAGGUCCu	:| :||:|| | |||| |||||||||||	agGGTGGGGCAGC-TCAGGCTGCTGGTCCAGGc	>hsa_piR_004695|gb|DQ576442|Homo	XR_001749071.1	181	-42.13	2	29	842	873	30	0.7	0.8	||||||||||	| |||| |
227	ccucCUCCUGUA-GUAGUCCGACCAGGUCCu	|| |||| | ||| |||||||||||	ggctGATCACATCCCTCA-GCTGGTCCAGGg	>hsa_piR_004695|gb|DQ576442|Homo	XR_001751405.2	183	-37.85	2	27	3991	4020	26	0.8077	0.8077	||||||||||	|| | ||| |
228	ccuccuccUGU-AGU-AGUCCGACCAGGUCCu	||| ||| ||| ||||||||||	aaagttctACATTCAGTCA-TCTGGTCCAGGc	>hsa_piR_004695|gb|DQ576442|Homo	XR_001752716.2	170	-27.57	2	23	5301	5331	23	0.8261	0.8261	||||||||||	||| |||
229	ccuccucCUGUAGUAGU-CCGACCAGGUCCu	|:| || ||| |||||||||||	gcacacaGGCTTC-TCACTGCTGGTCCAGGg	>hsa_piR_004695|gb|DQ576442|Homo	XR_001753642.1	172	-32.45	2	24	1855	1884	23	0.7826	0.8261	||||||||||	|| ||| |
230	ccuccucCUGUAGUAGU-CCGACCAGGUCCu	|:| || ||| |||||||||||	gcacacaGGCTTC-TCACTGCTGGTCCAGGg	>hsa_piR_004695|gb|DQ576442|Homo	XR_001753644.1	172	-32.45	2	24	1855	1884	23	0.7826	0.8261	||||||||||	|| ||| |
231	ccuccucCUGUAGUAGU-CCGACCAGGUCCu	|:| || ||| |||||||||||	gcacacaGGCTTC-TCACTGCTGGTCCAGGg	>hsa_piR_004695|gb|DQ576442|Homo	XR_001753645.1	172	-32.45	2	24	1687	1716	23	0.7826	0.8261	||||||||||	|| ||| |
232	ccuccucCUGUAGUAGU-CCGACCAGGUCCu	|:| || ||| |||||||||||	gcacacaGGCTTC-TCACTGCTGGTCCAGGg	>hsa_piR_004695|gb|DQ576442|Homo	XR_001753648.2	172	-32.45	2	24	1855	1884	23	0.7826	0.8261	||||||||||	|| ||| |
233	ccuccucCUGUAGUAGU-CCGACCAGGUCCu	|:| || ||| |||||||||||	gcacacaGGCTTC-TCACTGCTGGTCCAGGc	>hsa_piR_004695|gb|DQ576442|Homo	XR_001753650.1	172	-30.67	2	24	1855	1884	23	0.7826	0.8261	||||||||||	|| ||| |
234	ccuccucCUGUAGUAGU-CCGACCAGGUCCu	|:| || ||| |||||||||||	gcacacaGGCTTC-TCACTGCTGGTCCAGGg	>hsa_piR_004695|gb|DQ576442|Homo	XR_001753652.2	172	-32.45	2	24	1119	1148	23	0.7826	0.8261	||||||||||	|| ||| |
235	ccuccuccuguAGUAG-UCCGACCAGGUCCu	|:||| |||||||||||||	cctcccctaatTTATCAAGGCTGGTCCAGGa	>hsa_piR_004695|gb|DQ576442|Homo	XR_001754183.1	182	-35.66	2	20	2386	2416	19	0.8947	0.9474	||||||||||	|:||| |||
236	ccUCCUCCUGUAGUAGUCCGACCAGGUCCu	:||| | || || :||||||||||||	ttGGGAAG-CACCAAGGGGCTGGTCCAGGg	>hsa_piR_004695|gb|DQ576442|Homo	XR_925485.2	186	-38.11	2	29	2179	2207	27	0.7407	0.8148	||||||||||	|| || :||
237	ccUCCUCCUGUAGUAGUCCGACCAGGUCCu	:||| | || || :||||||||||||	ttGGGAAG-CACCAAGGGGCTGGTCCAGGg	>hsa_piR_004695|gb|DQ576442|Homo	XR_925488.2	186	-38.11	2	29	2179	2207	27	0.7407	0.8148	||||||||||	|| || :||
238	ccUCCUCCUGUAGUAGUCCGACCAGGUCCu	||| ||||||| || ||||||||||	cgAGGCCGACATCAGCAACCTGGTCCAGGt	>hsa_piR_004695|gb|DQ576442|Homo	XR_927461.3	200	-42.05	2	29	492	521	27	0.8148	0.8148	||||||||||	||||| ||
239	ccuccuccuguAGUAGUCCGACCAGGUCCu	||| |:||||||||||||	tgtgtctgctcTCACCGGGCTGGTCCAGGa	>hsa_piR_004695|gb|DQ576442|Homo	XR_931013.2	183	-36.89	2	20	1287	1316	18	0.8889	0.9444	||||||||||	||| |:||
240	ccuccuccuguAGUAGUCCGACCAGGUCCu	||| |:||||||||||||	tgtgtctgctcTCACCGGGCTGGTCCAGGa	>hsa_piR_004695|gb|DQ576442|Homo	XR_931014.2	183	-36.89	2	20	1159	1188	18	0.8889	0.9444	||||||||||	||| |:||
241	ccucCUCCUGUAGUAGUCCGACCAGGUCCu	|| |:| ||| |||||||||||||	tcttGATCATAGCAT-AGGCTGGTCCAGGa	>hsa_piR_004695|gb|DQ576442|Homo	XR_932311.2	188	-36.49	2	27	37	65	25	0.8	0.84	||||||||||	:| ||| |||
242	ccuccucCUGUAGUAGU-CCGACCAGGUCCu	|:| || ||| |||||||||||	gcacacaGGCTTC-TCACTGCTGGTCCAGGg	>hsa_piR_004695|gb|DQ576442|Homo	XR_935786.1	172	-32.45	2	24	1700	1729	23	0.7826	0.8261	||||||||||	|| ||| |
243	ccuccuccuguAGUAG-UCCGACCAGGUCCu	|:||| |||||||||||||	cctcccctaatTTATCAAGGCTGGTCCAGGa	>hsa_piR_004695|gb|DQ576442|Homo	XR_936505.2	182	-35.66	2	20	2386	2416	19	0.8947	0.9474	||||||||||	|:||| |||
244	ccuccuccuguAGUAG-UCCGACCAGGUCCu	|:||| |||||||||||||	cctcccctaatTTATCAAGGCTGGTCCAGGa	>hsa_piR_004695|gb|DQ576442|Homo	XR_936506.3	182	-35.66	2	20	2461	2491	19	0.8947	0.9474	||||||||||	|:||| |||
245	ccUCCUCCUGUAGUAGUCCGACCAGGUCCu	| |||||| || ||| ||||||||||	ggATGAGGACCTCTCCAGCCTGGTCCAGGa	>hsa_piR_004695|gb|DQ576442|Homo	XR_944508.3	200	-46.55	2	29	821	850	27	0.8148	0.8148	||||||||||	| || |||
246	ccUCCUCCUGUAGUAGUCCGACCAGGUCCu	| |||||| || ||| ||||||||||	ggATGAGGACCTCTCCAGCCTGGTCCAGGa	>hsa_piR_004695|gb|DQ576442|Homo	XR_944509.3	200	-46.55	2	29	821	850	27	0.8148	0.8148	||||||||||	| || |||
247	ccuccUCCUGUAGUAG-UCCGACCAGGUCCu	:||:|| || | || ||||||||||	ctgtaGGGGCAACAGCAAGCCTGGTCCAGGa	>hsa_piR_004695|gb|DQ576442|Homo	XR_945967.2	184	-36.77	2	26	3945	3975	25	0.76	0.84	||||||||||	| || | ||
248	ccuccUCCUGUAGUAG-UCCGACCAGGUCCu	:||:|| || | || ||||||||||	ctgtaGGGGCAACAGCAAGCCTGGTCCAGGa	>hsa_piR_004695|gb|DQ576442|Homo	XR_945968.2	184	-36.77	2	26	3723	3753	25	0.76	0.84	||||||||||	| || | ||
249	ccucCUCCUGUAGUAGUC-CGACCAGGUCCu	||||: |||: ||| ||||||||||	gtgtGAGGG-ATCG-CAGCCCTGGTCCAGGc	>hsa_piR_004695|gb|DQ576442|Homo	XR_946682.2	177	-35.99	2	27	107	135	26	0.7692	0.8462	||||||||||	|||: |||
250	cggaaUUGGUGAGCCGGUGCUGAUGu	:|||| ||||||||||||	gctgcGACCA--GGGCCACGACTACa	>hsa_piR_015249|gb|DQ590830|Homo	NM_001113525.2	170	-35.25	2	22	802	825	20	0.8	0.85	||||||||||	:|||| ||
251	cgGAAUUGGUGAGCCGGUGCUGAUGu	|| || || ||||||||||||	acCTGAAGCA--GGGCCACGACTACa	>hsa_piR_015249|gb|DQ590830|Homo	NM_001126240.3	173	-34.25	2	25	1727	1750	23	0.7826	0.7826	||||||||||	|| || ||
252	cgGAAUUGGUGAGCCGGUGCUGAUGu	|| || || ||||||||||||	acCTGAAGCA--GGGCCACGACTACa	>hsa_piR_015249|gb|DQ590830|Homo	NM_001126241.3	173	-34.25	2	25	1633	1656	23	0.7826	0.7826	||||||||||	|| || ||
253	cgGAAUUGGUGAGCCGGUGCUGAUGu	|| || || ||||||||||||	acCTGAAGCA--GGGCCACGACTACa	>hsa_piR_015249|gb|DQ590830|Homo	NM_001126242.3	173	-34.25	2	25	1578	1601	23	0.7826	0.7826	||||||||||	|| || ||
254	cgGAAUUGGUGAGCCGGUGCUGAUGu	|| || || ||||||||||||	acCTGAAGCA--GGGCCACGACTACa	>hsa_piR_015249|gb|DQ590830|Homo	NM_001204184.2	173	-34.25	2	25	1705	1728	23	0.7826	0.7826	||||||||||	|| || ||
255	cgGAAUUGGUGAGCCGGUGCUGAUGu	|| || || ||||||||||||	acCTGAAGCA--GGGCCACGACTACa	>hsa_piR_015249|gb|DQ590830|Homo	NM_001204185.2	173	-34.25	2	25	1650	1673	23	0.7826	0.7826	||||||||||	|| || ||
256	cgGAAUUGGUGAGCCGGUGCUGAUGu	|| || || ||||||||||||	acCTGAAGCA--GGGCCACGACTACa	>hsa_piR_015249|gb|DQ590830|Homo	NM_001204186.2	173	-34.25	2	25	1417	1440	23	0.7826	0.7826	||||||||||	|| || ||
257	cgGAAUUGGUGAGCCGGUGCUGAUGu	|| || || ||||||||||||	acCTGAAGCA--GGGCCACGACTACa	>hsa_piR_015249|gb|DQ590830|Homo	NM_001204187.1	173	-34.25	2	25	1507	1530	23	0.7826	0.7826	||||||||||	|| || ||
258	cgGAAUUGGUGAGCCGGUGCUGAUGu	|| || || ||||||||||||	acCTGAAGCA--GGGCCACGACTACa	>hsa_piR_015249|gb|DQ590830|Homo	NM_001204188.1	173	-34.25	2	25	1462	1485	23	0.7826	0.7826	||||||||||	|| || ||
259	cgGAAUUGGUGAGCCGGUGCUGAUGu	|| || || ||||||||||||	acCTGAAGCA--GGGCCACGACTACa	>hsa_piR_015249|gb|DQ590830|Homo	NM_001204189.2	173	-34.25	2	25	1345	1368	23	0.7826	0.7826	||||||||||	|| || ||
260	cgGAAUUGGUGAGCCGGUGCUGAUGu	|| || || ||||||||||||	acCTGAAGCA--GGGCCACGACTACa	>hsa_piR_015249|gb|DQ590830|Homo	NM_001204190.2	173	-34.25	2	25	1484	1507	23	0.7826	0.7826	||||||||||	|| || ||
261	cgGAAUUGGUGAGCCGGUGCUGAUGu	|| || || ||||||||||||	acCTGAAGCA--GGGCCACGACTACa	>hsa_piR_015249|gb|DQ590830|Homo	NM_001204191.2	173	-34.25	2	25	1439	1462	23	0.7826	0.7826	||||||||||	|| || ||
262	cgGAAUUGGUGAGCCGGUGCUGAUGu	|| || || ||||||||||||	acCTGAAGCA--GGGCCACGACTACa	>hsa_piR_015249|gb|DQ590830|Homo	NM_001204192.2	173	-34.25	2	25	1560	1583	23	0.7826	0.7826	||||||||||	|| || ||
263	cgGAAUUGGUGAGCCGGUGCUGAUGu	|| || || ||||||||||||	acCTGAAGCA--GGGCCACGACTACa	>hsa_piR_015249|gb|DQ590830|Homo	NM_005427.4	173	-34.25	2	25	1799	1822	23	0.7826	0.7826	||||||||||	|| || ||
264	cggaaUUGGUGAGCCGGUGCUGAUGu	|:|||| || ||||||||||	ggcccAGCCACCCGTCCACGACTACg	>hsa_piR_015249|gb|DQ590830|Homo	NM_052924.3	185	-39	2	22	1093	1118	20	0.85	0.9	||||||||||	|:|||| ||
265	cggaaUUGGUGAGCCGGUGCUGAUGu	:|||| ||||||||||||	gctgcGACCA--GGGCCACGACTACa	>hsa_piR_015249|gb|DQ590830|Homo	NM_152287.4	170	-35.25	2	22	768	791	20	0.8	0.85	||||||||||	:|||| ||
266	cggaaUUGGUGAGCCGGUGCUGAUGu	:|||| ||||||||||||	gctgcGACCA--GGGCCACGACTACa	>hsa_piR_015249|gb|DQ590830|Homo	NR_110122.2	170	-35.25	2	22	768	791	20	0.8	0.85	||||||||||	:|||| ||
267	cggaaUUGGUGAGCCGGUGCUGAUGu	:|||| ||||||||||||	gctgcGACCA--GGGCCACGACTACa	>hsa_piR_015249|gb|DQ590830|Homo	NR_110126.2	170	-35.25	2	22	768	791	20	0.8	0.85	||||||||||	:|||| ||
268	cggaaUUGGUGAGCCGGUGCUGAUGu	:|||| ||||||||||||	gctgcGACCA--GGGCCACGACTACa	>hsa_piR_015249|gb|DQ590830|Homo	NR_110128.1	170	-35.25	2	22	708	731	20	0.8	0.85	||||||||||	:|||| ||
269	cggaaUUGGUGAGCCGGUGCUGAUGu	:|||| ||||||||||||	gctgcGACCA--GGGCCACGACTACa	>hsa_piR_015249|gb|DQ590830|Homo	NR_110129.2	170	-35.25	2	22	802	825	20	0.8	0.85	||||||||||	:|||| ||
270	cggaaUUGGUGAGCCGGUGCUGAUGu	|:|||| || ||||||||||	ggcccAGCCACCCGTCCACGACTACg	>hsa_piR_015249|gb|DQ590830|Homo	XM_005250772.3	185	-39	2	22	1300	1325	20	0.85	0.9	||||||||||	|:|||| ||
271	cggaaUUGGUGAGCCGGUGCUGAUGu	|:|||| || ||||||||||	ggcccAGCCACCCGTCCACGACTACg	>hsa_piR_015249|gb|DQ590830|Homo	XM_005250773.3	185	-39	2	22	1300	1325	20	0.85	0.9	||||||||||	|:|||| ||
272	cggaaUUGGUGAGCCGGUGCUGAUGu	:|||| ||||||||||||	gctgcGACCA--GGGCCACGACTACa	>hsa_piR_015249|gb|DQ590830|Homo	XM_005256324.3	170	-35.25	2	22	776	799	20	0.8	0.85	||||||||||	:|||| ||
273	cggaaUUGGUGAGCCGGUGCUGAUGu	:|||| ||||||||||||	gctgcGACCA--GGGCCACGACTACa	>hsa_piR_015249|gb|DQ590830|Homo	XM_005256328.3	170	-35.25	2	22	457	480	20	0.8	0.85	||||||||||	:|||| ||
274	cggaaUUGGUGAGCCGGUGCUGAUGu	|:|||| || ||||||||||	ggcccAGCCACCCGTCCACGACTACg	>hsa_piR_015249|gb|DQ590830|Homo	XM_006716502.3	185	-39	2	22	1318	1343	20	0.85	0.9	||||||||||	|:|||| ||
275	cggaaUUGGUGAGCCGGUGCUGAUGu	|:|||| || ||||||||||	ggcccAGCCACCCGTCCACGACTACg	>hsa_piR_015249|gb|DQ590830|Homo	XM_011516817.2	185	-39	2	22	1318	1343	20	0.85	0.9	||||||||||	|:|||| ||
276	cggaaUUGGUGAGCCGGUGCUGAUGu	|:|||| || ||||||||||	ggcccAGCCACCCGTCCACGACTACg	>hsa_piR_015249|gb|DQ590830|Homo	XM_011516818.1	185	-39	2	22	1975	2000	20	0.85	0.9	||||||||||	|:|||| ||
277	cggaaUUGGUGAGCCGGUGCUGAUGu	|:|||| || ||||||||||	ggcccAGCCACCCGTCCACGACTACg	>hsa_piR_015249|gb|DQ590830|Homo	XM_011516819.2	185	-39	2	22	1159	1184	20	0.85	0.9	||||||||||	|:|||| ||
278	cggaaUUGGUGAGCCGGUGCUGAUGu	|:|||| || ||||||||||	ggcccAGCCACCCGTCCACGACTACg	>hsa_piR_015249|gb|DQ590830|Homo	XM_011516820.2	185	-39	2	22	1502	1527	20	0.85	0.9	||||||||||	|:|||| ||
279	cggaaUUGGUGAGCCGGUGCUGAUGu	|:|||| || ||||||||||	ggcccAGCCACCCGTCCACGACTACg	>hsa_piR_015249|gb|DQ590830|Homo	XM_011516821.2	185	-39	2	22	1506	1531	20	0.85	0.9	||||||||||	|:|||| ||
280	cggaaUUGGUGAGCCGGUGCUGAUGu	|:|||| || ||||||||||	ggcccAGCCACCCGTCCACGACTACg	>hsa_piR_015249|gb|DQ590830|Homo	XM_011516822.3	185	-39	2	22	1652	1677	20	0.85	0.9	||||||||||	|:|||| ||
281	cggaaUUGGUGAGCCGGUGCUGAUGu	|:|||| || ||||||||||	ggcccAGCCACCCGTCCACGACTACg	>hsa_piR_015249|gb|DQ590830|Homo	XM_011516823.2	185	-39	2	22	1319	1344	20	0.85	0.9	||||||||||	|:|||| ||
282	cggaaUUGGUGAGCCGGUGCUGAUGu	|:|||| || ||||||||||	ggcccAGCCACCCGTCCACGACTACg	>hsa_piR_015249|gb|DQ590830|Homo	XM_017013013.1	185	-39	2	22	1190	1215	20	0.85	0.9	||||||||||	|:|||| ||
283	cggaaUUGGUGAGCCGGUGCUGAUGu	|:|||| || ||||||||||	ggcccAGCCACCCGTCCACGACTACg	>hsa_piR_015249|gb|DQ590830|Homo	XM_017013014.1	185	-39	2	22	1319	1344	20	0.85	0.9	||||||||||	|:|||| ||
284	cggaaUUGGUGAGCCGGUGCUGAUGu	|:|||| || ||||||||||	ggcccAGCCACCCGTCCACGACTACg	>hsa_piR_015249|gb|DQ590830|Homo	XM_017013015.1	185	-39	2	22	1632	1657	20	0.85	0.9	||||||||||	|:|||| ||
285	cggaaUUGGUGAGCCGGUGCUGAUGu	|:|||| || ||||||||||	ggcccAGCCACCCGTCCACGACTACg	>hsa_piR_015249|gb|DQ590830|Homo	XM_017013016.1	185	-39	2	22	1300	1325	20	0.85	0.9	||||||||||	|:|||| ||
286	cggaaUUGGUGAGCCGGUGCUGAUGu	:|||| ||||||||||||	gctgcGACCA--GGGCCACGACTACa	>hsa_piR_015249|gb|DQ590830|Homo	XM_017023889.1	170	-35.25	2	22	795	818	20	0.8	0.85	||||||||||	:|||| ||
287	cggaaUUGGUGAGCCGGUGCUGAUGu	:|||| ||||||||||||	gctgcGACCA--GGGCCACGACTACa	>hsa_piR_015249|gb|DQ590830|Homo	XM_017023890.1	170	-35.25	2	22	752	775	20	0.8	0.85	||||||||||	:|||| ||
288	cggaaUUGGUGAGCCGGUGCUGAUGu	|:|||| || ||||||||||	ggcccAGCCACCCGTCCACGACTACg	>hsa_piR_015249|gb|DQ590830|Homo	XR_001745465.1	185	-39	2	22	1141	1166	20	0.85	0.9	||||||||||	|:|||| ||
289	cggaaUUGGUGAGCCGGUGCUGAUGu	:|||| ||||||||||||	gctgcGACCA--GGGCCACGACTACa	>hsa_piR_015249|gb|DQ590830|Homo	XR_001752029.1	170	-35.25	2	22	795	818	20	0.8	0.85	||||||||||	:|||| ||
290	cggaaUUGGUGAGCCGGUGCUGAUGu	:|||| ||||||||||||	gctgcGACCA--GGGCCACGACTACa	>hsa_piR_015249|gb|DQ590830|Homo	XR_001752030.1	170	-35.25	2	22	795	818	20	0.8	0.85	||||||||||	:|||| ||
291	cggaaUUGGUGAGCCGGUGCUGAUGu	:|||| ||||||||||||	gctgcGACCA--GGGCCACGACTACa	>hsa_piR_015249|gb|DQ590830|Homo	XR_001752031.1	170	-35.25	2	22	776	799	20	0.8	0.85	||||||||||	:|||| ||
292	cggaaUUGGUGAGCCGGUGCUGAUGu	:|||| ||||||||||||	gctgcGACCA--GGGCCACGACTACa	>hsa_piR_015249|gb|DQ590830|Homo	XR_001752032.1	170	-35.25	2	22	776	799	20	0.8	0.85	||||||||||	:|||| ||
293	cggaaUUGGUGAGCCGGUGCUGAUGu	:|||| ||||||||||||	gctgcGACCA--GGGCCACGACTACa	>hsa_piR_015249|gb|DQ590830|Homo	XR_002957853.1	170	-35.25	2	22	776	799	20	0.8	0.85	||||||||||	:|||| ||
294	cggaaUUGGUGAGCCGGUGCUGAUGu	:|||| ||||||||||||	gctgcGACCA--GGGCCACGACTACa	>hsa_piR_015249|gb|DQ590830|Homo	XR_243507.2	170	-35.25	2	22	776	799	20	0.8	0.85	||||||||||	:|||| ||
295	cggaaUUGGUGAGCCGGUGCUGAUGu	:|||| ||||||||||||	gctgcGACCA--GGGCCACGACTACa	>hsa_piR_015249|gb|DQ590830|Homo	XR_429740.2	170	-35.25	2	22	795	818	20	0.8	0.85	||||||||||	:|||| ||
296	cggaaUUGGUGAGCCGGUGCUGAUGu	:|||| ||||||||||||	gctgcGACCA--GGGCCACGACTACa	>hsa_piR_015249|gb|DQ590830|Homo	XR_933484.2	170	-35.25	2	22	795	818	20	0.8	0.85	||||||||||	:|||| ||
297	ccCGUAUCAAGUGGUGGAACAAAAGAGACAg	|:||:| ||| |::|| ||||||||||	atGTATGG--CACAATTTTATTTTCTCTGTc	>hsa_piR_019122|gb|DQ596252|Homo	NM_001005516.1	190	-27.88	2	30	288	316	28	0.7143	0.8571	||||||||||	||| |::||
298	ccCGUAUCAAGUGGUGGAACAAAAGAGACAg	|:||:| ||| |::|| ||||||||||	atGTATGG--CACAATTTTATTTTCTCTGTc	>hsa_piR_019122|gb|DQ596252|Homo	NM_001005517.1	190	-27.88	2	30	288	316	28	0.7143	0.8571	||||||||||	||| |::||
299	cccgUAUCAA-GUGGUGGAACAAAAGAGACAg	:|| || | |||:|| ||||||||||	ttaaGTATTTGCTCCATCT--TTTTCTCTGTa	>hsa_piR_019122|gb|DQ596252|Homo	NM_001018037.2	179	-25.68	2	28	9873	9902	27	0.7407	0.8148	||||||||||	| |||:||
300	ccCGUAUCAAGUGGUGGAAC--AAAAGAGACAg	|| |:| :| ||:||| ||||||||||	caGCTTGGGGGGCAACTTTGATTTTTCTCTGTg	>hsa_piR_019122|gb|DQ596252|Homo	NM_001178040.2	180	-25.09	2	30	1596	1628	30	0.6667	0.7667	||||||||||	| ||:|||
301	cccGUAUCAAGUG-GUGGAACAAAAGAGACAg	|||| ||| | :||| ||||||||||	ataCATA-CACACTCTTCTT-TTTTCTCTGTa	>hsa_piR_019122|gb|DQ596252|Homo	NM_001193451.2	175	-23.9	2	29	4085	4114	28	0.75	0.7857	||||||||||	|| | :|||
302	cccguaucaagUGGUGGAACAAAAGAGACAg	|:||:| ||||||||||||	gattgggagaaATCATCCTGTTTTCTCTGTg	>hsa_piR_019122|gb|DQ596252|Homo	NM_001251825.2	184	-29.8	2	21	3807	3837	19	0.8421	0.9474	||||||||||	|:||:| ||
303	cccguaucAAGUGGUGGAACAAAAGAGACAg	|||| ||||| ||||||||||	tacgccccTTCA--ACCTT-TTTTCTCTGTc	>hsa_piR_019122|gb|DQ596252|Homo	NM_001256856.1	178	-27.38	2	24	2555	2582	22	0.8636	0.8636	||||||||||	|| |||||
304	cccgUAUCAAGUGGUGGAACAAAAGAGACAg	||| | | :|||||||||||||||	ggagATACGT-AAAGCCTTGTTTTCTCTGTg	>hsa_piR_019122|gb|DQ596252|Homo	NM_001260494.1	185	-29.39	2	28	3276	3305	26	0.7692	0.8077	||||||||||	| :|||||
305	cccGUAUCAAGUGGU-GGAACAAAAGAGACAg	||||| || || : |||||||||||||	tttCATAG--CAACAGTATTGTTTTCTCTGTt	>hsa_piR_019122|gb|DQ596252|Homo	NM_001293640.2	188	-28.32	2	29	5151	5180	28	0.7857	0.8214	||||||||||	| || : |||
306	cccgUAUCAAGUGGUGGAACAAAAGAGACAg	:||| | ||||||||||||||||	tgagGTAGAGAAGAACCTTGTTTTCTCTGTt	>hsa_piR_019122|gb|DQ596252|Homo	NM_001305018.1	191	-33.6	2	28	1577	1607	26	0.7692	0.8077	||||||||||	| ||||||
307	cccgUAUCAAGUGGUGGAACAAAAGAGACAg	:||| | ||||||||||||||||	tgagGTAGAGAAGAACCTTGTTTTCTCTGTt	>hsa_piR_019122|gb|DQ596252|Homo	NM_001305019.1	191	-33.6	2	28	1574	1604	26	0.7692	0.8077	||||||||||	| ||||||
308	cccgUAUCAAGUGGUGGAACAAAAGAGACAg	:||| | ||||||||||||||||	tgagGTAGAGAAGAACCTTGTTTTCTCTGTt	>hsa_piR_019122|gb|DQ596252|Homo	NM_001305020.1	191	-33.6	2	28	1714	1744	26	0.7692	0.8077	||||||||||	| ||||||
309	ccCGUAUCAAGUGGUGGAACAAAAGAGACAg	||| || || | :|| |||||||||||	agGCACAG-CCAAC-TCTGGTTTTCTCTGTg	>hsa_piR_019122|gb|DQ596252|Homo	NM_001309192.2	181	-27.41	2	30	5063	5091	28	0.75	0.7857	||||||||||	|| | :|| |
310	ccCGUAUCAAGUGGUGGAACAAAAGAGACAg	||| || || | :|| |||||||||||	agGCACAG-CCAAC-TCTGGTTTTCTCTGTg	>hsa_piR_019122|gb|DQ596252|Homo	NM_001309193.2	181	-27.41	2	30	5144	5172	28	0.75	0.7857	||||||||||	|| | :|| |
311	cccguaucaAGUGGUGGA--ACAAAAGAGACAg	||:|| ||| | ||||||||||	ccaccatccTCGCCCCCTCCTCTTTTCTCTGTc	>hsa_piR_019122|gb|DQ596252|Homo	NM_001318245.2	177	-28.82	2	23	279	311	23	0.7826	0.8261	||||||||||	|| ||| |
312	cccGUAUCAAGUG-GUGGAACAAAAGAGACAg	|||| ||| | :||| ||||||||||	ataCATA-CACACTCTTCTT-TTTTCTCTGTa	>hsa_piR_019122|gb|DQ596252|Homo	NM_001367875.2	175	-23.9	2	29	4271	4300	28	0.75	0.7857	||||||||||	|| | :|||
313	cccguAUCAAGUGGUGGAAC-AAAAGAGACAg	| || : ||||| || ||||||||||	ttaatTTGTGTCCCACCATGCTTTTCTCTGTg	>hsa_piR_019122|gb|DQ596252|Homo	NM_001370427.1	185	-25.94	2	27	60	91	26	0.7692	0.8077	||||||||||	||||| ||
314	cccguAUCAAGUG-GUGGAACAAAAGAGACAg	|| ||: : |||||| ||||||||||	atttcTACTTTTTGCACCTTATTTTCTCTGTt	>hsa_piR_019122|gb|DQ596252|Homo	NM_002203.4	189	-25.04	2	27	5169	5200	26	0.7692	0.8462	||||||||||	: ||||||
315	cccgUAUCAAGUGGUGGAACAAAAGAGACAg	||| | | :|||||||||||||||	ggagATACGT-AAAGCCTTGTTTTCTCTGTg	>hsa_piR_019122|gb|DQ596252|Homo	NM_002906.4	185	-29.39	2	28	3549	3578	26	0.7692	0.8077	||||||||||	| :|||||
316	cccguaucaagUGGUGGAACAAAAGAGACAg	|:||:| ||||||||||||	gattgggagaaATCATCCTGTTTTCTCTGTg	>hsa_piR_019122|gb|DQ596252|Homo	NM_003109.1	184	-29.8	2	21	3869	3899	19	0.8421	0.9474	||||||||||	|:||:| ||
317	cccGUAUCAAGUGGUGGA-ACAAAAGAGACAg	::|| | | :|||:| ||||||||||||	gctTGTAATGC-TCACTTATGTTTTCTCTGTa	>hsa_piR_019122|gb|DQ596252|Homo	NM_003178.5	185	-24.78	2	29	1814	1844	28	0.7143	0.8571	||||||||||	:|||:| ||
318	cccguaucAAGUGGUGGAACAAAAGAGACAg	|||| ||||| ||||||||||	tacgccccTTCA--ACCTT-TTTTCTCTGTc	>hsa_piR_019122|gb|DQ596252|Homo	NM_003939.5	178	-27.38	2	24	2393	2420	22	0.8636	0.8636	||||||||||	|| |||||
319	ccCGUAUCAAGUGGUGGAAC--AAAAGAGACAg	|| |:| :| ||:||| ||||||||||	caGCTTGGGGGGCAACTTTGATTTTTCTCTGTg	>hsa_piR_019122|gb|DQ596252|Homo	NM_004177.5	180	-25.09	2	30	1710	1742	30	0.6667	0.7667	||||||||||	| ||:|||
320	ccCGUAUCAAGUGGUGGAACAAAAGAGACAg	||| || || | :|| |||||||||||	agGCACAG-CCAAC-TCTGGTTTTCTCTGTg	>hsa_piR_019122|gb|DQ596252|Homo	NM_004442.7	181	-27.41	2	30	5241	5269	28	0.75	0.7857	||||||||||	|| | :|| |
321	cccgUAUCAAGUGGUGGAACAAAAGAGACAg	:| |||| ||||: |||||||||||	tctaGTCGTTC-CCACTCAGTTTTCTCTGTt	>hsa_piR_019122|gb|DQ596252|Homo	NM_004523.4	189	-29.37	2	28	940	969	26	0.7692	0.8462	||||||||||	| ||||: |
322	cccGUAUCAAGUGGU-GGAACAAAAGAGACAg	||||| || || : |||||||||||||	tttCATAG--CAACAGTATTGTTTTCTCTGTt	>hsa_piR_019122|gb|DQ596252|Homo	NM_015275.3	188	-28.32	2	29	5148	5177	28	0.7857	0.8214	||||||||||	| || : |||
323	ccCGUAUCAAGUGGUGGAACAAAAGAGACAg	||| || || | :|| |||||||||||	agGCACAG-CCAAC-TCTGGTTTTCTCTGTg	>hsa_piR_019122|gb|DQ596252|Homo	NM_017449.5	181	-27.41	2	30	5237	5265	28	0.75	0.7857	||||||||||	|| | :|| |
324	cccgUAUCAAGUGGUGGAACAAAAGAGACAg	:||| | ||||||||||||||||	tgagGTAGAGAAGAACCTTGTTTTCTCTGTt	>hsa_piR_019122|gb|DQ596252|Homo	NM_023931.3	191	-33.6	2	28	1717	1747	26	0.7692	0.8077	||||||||||	| ||||||
325	cccguaucaAGUGGUGGA--ACAAAAGAGACAg	||:|| ||| | ||||||||||	ccaccatccTCGCCCCCTCCTCTTTTCTCTGTc	>hsa_piR_019122|gb|DQ596252|Homo	NM_032608.7	177	-28.82	2	23	279	311	23	0.7826	0.8261	||||||||||	|| ||| |
326	cccgUAUCAA-GUGGUGGAACAAAAGAGACAg	:|| || | |||:|| ||||||||||	ttaaGTATTTGCTCCATCT--TTTTCTCTGTa	>hsa_piR_019122|gb|DQ596252|Homo	NM_033305.3	179	-25.68	2	28	9990	10019	27	0.7407	0.8148	||||||||||	| |||:||
327	cccguaucAAGUGGUGGAACAAAAGAGACAg	|||| ||||| ||||||||||	tacgccccTTCA--ACCTT-TTTTCTCTGTc	>hsa_piR_019122|gb|DQ596252|Homo	NM_033637.4	178	-27.38	2	24	2501	2528	22	0.8636	0.8636	||||||||||	|| |||||
328	cccguaucaagUGGUGGAACAAAAGAGACAg	|:||:| ||||||||||||	gattgggagaaATCATCCTGTTTTCTCTGTg	>hsa_piR_019122|gb|DQ596252|Homo	NM_138473.3	184	-29.8	2	21	3951	3981	19	0.8421	0.9474	||||||||||	|:||:| ||
329	cccGUAUCAAGUG-GUGGAACAAAAGAGACAg	|||| ||| | :||| ||||||||||	ataCATA-CACACTCTTCTT-TTTTCTCTGTa	>hsa_piR_019122|gb|DQ596252|Homo	NM_175861.3	175	-23.9	2	29	4044	4073	28	0.75	0.7857	||||||||||	|| | :|||
330	ccCGUAUCAAGUGGUGGAAC---AAAAGAGACAg	| | | | | || |||| ||||||||||	gaGGAAACTGAAACAGCTTGTCATTTTCTCTGTt	>hsa_piR_019122|gb|DQ596252|Homo	NM_203462.3	172	-23.41	2	30	685	718	31	0.6774	0.6774	||||||||||	|| ||||
331	cccGUAUCAAGUGGUGGAACAAAAGAGACAg	:|| || |||:| | ||||||||||	agaTATCCATCTCCATCCTTTTTTCTCTGTg	>hsa_piR_019122|gb|DQ596252|Homo	NR_033258.2	184	-23.78	2	29	1259	1289	27	0.7037	0.7778	||||||||||	| |||:| |
332	cccguAUCAAGUG-GUGGAACAAAAGAGACAg	|| ||: : |||||| ||||||||||	atttcTACTTTTTGCACCTTATTTTCTCTGTt	>hsa_piR_019122|gb|DQ596252|Homo	NR_073103.2	189	-25.04	2	27	5066	5097	26	0.7692	0.8462	||||||||||	: ||||||
333	cccguAUCAAGUG-GUGGAACAAAAGAGACAg	|| ||: : |||||| ||||||||||	atttcTACTTTTTGCACCTTATTTTCTCTGTt	>hsa_piR_019122|gb|DQ596252|Homo	NR_073104.2	189	-25.04	2	27	5027	5058	26	0.7692	0.8462	||||||||||	: ||||||
334	cccguAUCAAGUG-GUGGAACAAAAGAGACAg	|| ||: : |||||| ||||||||||	atttcTACTTTTTGCACCTTATTTTCTCTGTt	>hsa_piR_019122|gb|DQ596252|Homo	NR_073105.2	189	-25.04	2	27	5210	5241	26	0.7692	0.8462	||||||||||	: ||||||
335	cccguAUCAAGUG-GUGGAACAAAAGAGACAg	|| ||: : |||||| ||||||||||	atttcTACTTTTTGCACCTTATTTTCTCTGTt	>hsa_piR_019122|gb|DQ596252|Homo	NR_073106.2	189	-25.04	2	27	5161	5192	26	0.7692	0.8462	||||||||||	: ||||||
336	cccguAUCAAGUG-GUGGAACAAAAGAGACAg	|| ||: : |||||| ||||||||||	atttcTACTTTTTGCACCTTATTTTCTCTGTt	>hsa_piR_019122|gb|DQ596252|Homo	NR_073107.2	189	-25.04	2	27	5048	5079	26	0.7692	0.8462	||||||||||	: ||||||
337	cccgUAUCAAGUGGUGG-AACAAAAGAGACAg	||| || ||::|| || ||||||||||	tgtaATA-TTAACTGCCATTCTTTTCTCTGTg	>hsa_piR_019122|gb|DQ596252|Homo	NR_110257.1	188	-20.01	2	28	3560	3590	27	0.7778	0.8519	||||||||||	||::|| ||
338	ccCGUAUCAAGUGGUGGAAC---AAAAGAGACAg	| | | | | || |||| ||||||||||	gaGGAAACTGAAACAGCTTGTCATTTTCTCTGTt	>hsa_piR_019122|gb|DQ596252|Homo	XM_005247932.2	172	-23.41	2	30	683	716	31	0.6774	0.6774	||||||||||	|| ||||
339	cccGUAUCAAGUGGUGGAACAAAAGAGACAg	|| || || ||| |||||||||||	agaCAGAGAGCA-AACC-AGTTTTCTCTGTt	>hsa_piR_019122|gb|DQ596252|Homo	XM_005249494.5	172	-25.28	2	29	50	78	27	0.7407	0.7407	||||||||||	|| ||| |
340	cccgUAUCAAGUGGUGGAACAAAAGAGACAg	|| | : |||:| ||||||||||||	tttaATTTTGTCCCATC-TGTTTTCTCTGTt	>hsa_piR_019122|gb|DQ596252|Homo	XM_005264873.4	181	-28.51	2	28	2336	2365	26	0.7308	0.8077	||||||||||	: |||:| ||
341	ccCGUAUCAAGUGGUGGAAC--AAAAGAGACAg	|| |:| :| ||:||| ||||||||||	caGCTTGGGGGGCAACTTTGATTTTTCTCTGTg	>hsa_piR_019122|gb|DQ596252|Homo	XM_005274195.4	180	-25.09	2	30	1785	1817	30	0.6667	0.7667	||||||||||	| ||:|||
342	ccCGUAUCAAGUGGUGGAAC--AAAAGAGACAg	|| |:| :| ||:||| ||||||||||	caGCTTGGGGGGCAACTTTGATTTTTCTCTGTg	>hsa_piR_019122|gb|DQ596252|Homo	XM_005274200.4	180	-25.09	2	30	1597	1629	30	0.6667	0.7667	||||||||||	| ||:|||
343	cccguaucAAGUGGUGGAACAAAAGAGACAg	||| | |:||| ||||||||||	cattttccTTC-CAATCTT-TTTTCTCTGTc	>hsa_piR_019122|gb|DQ596252|Homo	XM_006716364.3	175	-24.98	2	24	33	61	22	0.8182	0.8636	||||||||||	| | |:|||
344	cccguaucAAGUGGUGGAACAAAAGAGACAg	|||| ||||| ||||||||||	tacgccccTTCA--ACCTT-TTTTCTCTGTc	>hsa_piR_019122|gb|DQ596252|Homo	XM_006718054.2	178	-27.38	2	24	2933	2960	22	0.8636	0.8636	||||||||||	|| |||||
345	cccGUAUCAA----GUGGUGGAACAAAAGAGACAg	|||| || ||| |||| ||||||||||	tgaCATATTTTAGACACAACCTGTTTTTCTCTGTt	>hsa_piR_019122|gb|DQ596252|Homo	XM_011513603.2	187	-25.27	2	29	11746	11780	31	0.7419	0.7419	||||||||||	||| ||||
346	cccGUAUCAA----GUGGUGGAACAAAAGAGACAg	|||| || ||| |||| ||||||||||	tgaCATATTTTAGACACAACCTGTTTTTCTCTGTt	>hsa_piR_019122|gb|DQ596252|Homo	XM_011513604.2	187	-25.27	2	29	12012	12046	31	0.7419	0.7419	||||||||||	||| ||||
347	cccguaucaaGUGGUGGAACAAAAGAGACAg	|||||:|| ||||||||||	aaaatcctggCACCATCT--TTTTCTCTGTt	>hsa_piR_019122|gb|DQ596252|Homo	XM_011516266.3	178	-27.92	2	22	7646	7674	20	0.85	0.9	||||||||||	|||||:||
348	cccGUAUCAAGUGGUGG--AACAAAAGAGACAg	| | | || ||| | ||||||||||||	gatCCTTGCTC-CCAGCAAATGTTTTCTCTGTa	>hsa_piR_019122|gb|DQ596252|Homo	XM_011520085.1	173	-22.89	2	29	2658	2689	29	0.7241	0.7241	||||||||||	||| | ||
349	cccguaucaAGUGGUGGA--ACAAAAGAGACAg	||:|| ||| | ||||||||||	ccaccatccTCGCCCCCTCCTCTTTTCTCTGTc	>hsa_piR_019122|gb|DQ596252|Homo	XM_011530458.2	177	-28.82	2	23	333	365	23	0.7826	0.8261	||||||||||	|| ||| |
350	cccguaucaAGUGGUGGA--ACAAAAGAGACAg	||:|| ||| | ||||||||||	ccaccatccTCGCCCCCTCCTCTTTTCTCTGTc	>hsa_piR_019122|gb|DQ596252|Homo	XM_011530459.2	177	-28.82	2	23	304	336	23	0.7826	0.8261	||||||||||	|| ||| |
351	cccguaucaAGUGGUGGA--ACAAAAGAGACAg	||:|| ||| | ||||||||||	ccaccatccTCGCCCCCTCCTCTTTTCTCTGTc	>hsa_piR_019122|gb|DQ596252|Homo	XM_011530460.2	177	-28.82	2	23	177	209	23	0.7826	0.8261	||||||||||	|| ||| |
352	cccguaucaAGUGGUGGA--ACAAAAGAGACAg	||:|| ||| | ||||||||||	ccaccatccTCGCCCCCTCCTCTTTTCTCTGTc	>hsa_piR_019122|gb|DQ596252|Homo	XM_011530461.2	177	-28.82	2	23	333	365	23	0.7826	0.8261	||||||||||	|| ||| |
353	cccguaucaAGUGGUGGA--ACAAAAGAGACAg	||:|| ||| | ||||||||||	ccaccatccTCGCCCCCTCCTCTTTTCTCTGTc	>hsa_piR_019122|gb|DQ596252|Homo	XM_011530464.2	177	-28.82	2	23	333	365	23	0.7826	0.8261	||||||||||	|| ||| |
354	cccguaucaAGUGGUGGA--ACAAAAGAGACAg	||:|| ||| | ||||||||||	ccaccatccTCGCCCCCTCCTCTTTTCTCTGTc	>hsa_piR_019122|gb|DQ596252|Homo	XM_011530465.2	177	-28.82	2	23	90	122	23	0.7826	0.8261	||||||||||	|| ||| |
355	cccguaucaAGUGGUGGA--ACAAAAGAGACAg	||:|| ||| | ||||||||||	ccaccatccTCGCCCCCTCCTCTTTTCTCTGTc	>hsa_piR_019122|gb|DQ596252|Homo	XM_011530466.2	177	-28.82	2	23	334	366	23	0.7826	0.8261	||||||||||	|| ||| |
356	cccGUAUCAAGUGGU-GGAACAAAAGAGACAg	||||| || || : |||||||||||||	tttCATAG--CAACAGTATTGTTTTCTCTGTt	>hsa_piR_019122|gb|DQ596252|Homo	XM_011538073.3	188	-28.32	2	29	5018	5047	28	0.7857	0.8214	||||||||||	| || : |||
357	cccGUAUCAAGUGGU-GGAACAAAAGAGACAg	||||| || || : |||||||||||||	tttCATAG--CAACAGTATTGTTTTCTCTGTt	>hsa_piR_019122|gb|DQ596252|Homo	XM_011538074.2	188	-28.32	2	29	5131	5160	28	0.7857	0.8214	||||||||||	| || : |||
358	cccguaucAAGUGGUGGAACAAAAGAGACAg	|||| ||||| ||||||||||	tacgccccTTCA--ACCTT-TTTTCTCTGTc	>hsa_piR_019122|gb|DQ596252|Homo	XM_011540320.2	178	-27.38	2	24	2369	2396	22	0.8636	0.8636	||||||||||	|| |||||
359	cccGUAUCAAG-UGGUGGA--ACAAAAGAGACAg	|| | | | | |||:| ||||||||||||	gctCACACTCCTAACACTTGCTGTTTTCTCTGTg	>hsa_piR_019122|gb|DQ596252|Homo	XM_011541421.3	182	-23.83	2	29	513	546	30	0.7333	0.7667	||||||||||	|||:| ||
360	ccCGUAUCAAGUGGUGGAAC--AAAAGAGACAg	|| |:| :| ||:||| ||||||||||	caGCTTGGGGGGCAACTTTGATTTTTCTCTGTg	>hsa_piR_019122|gb|DQ596252|Homo	XM_011545221.2	180	-25.09	2	30	1609	1641	30	0.6667	0.7667	||||||||||	| ||:|||
361	cccguaUCAAGU--GGUGGAAC-AAAAGAGACAg	| |||| || || || ||||||||||	caggccATTTCACTCCTCCATGCTTTTCTCTGTg	>hsa_piR_019122|gb|DQ596252|Homo	XM_017005753.1	179	-27.39	2	26	1922	1955	27	0.7778	0.7778	||||||||||	|| || ||
362	cccGUAUCAA----GUGGUGGAACAAAAGAGACAg	|||| || ||| |||| ||||||||||	tgaCATATTTTAGACACAACCTGTTTTTCTCTGTt	>hsa_piR_019122|gb|DQ596252|Homo	XM_017008891.1	187	-25.27	2	29	11678	11712	31	0.7419	0.7419	||||||||||	||| ||||
363	cccGUAUCAA----GUGGUGGAACAAAAGAGACAg	|||| || ||| |||| ||||||||||	tgaCATATTTTAGACACAACCTGTTTTTCTCTGTt	>hsa_piR_019122|gb|DQ596252|Homo	XM_017008892.1	187	-25.27	2	29	12386	12420	31	0.7419	0.7419	||||||||||	||| ||||
364	cccGUAUCAA----GUGGUGGAACAAAAGAGACAg	|||| || ||| |||| ||||||||||	tgaCATATTTTAGACACAACCTGTTTTTCTCTGTt	>hsa_piR_019122|gb|DQ596252|Homo	XM_017008893.1	187	-25.27	2	29	11511	11545	31	0.7419	0.7419	||||||||||	||| ||||
365	ccCGUAUCAAGUGGUGGAACAAAAGAGACAg	| | || | :|| |||||||||||||	ccGAAATGTGCTTCA-GTTGTTTTCTCTGTg	>hsa_piR_019122|gb|DQ596252|Homo	XM_017011997.1	179	-21.47	2	30	749	778	28	0.7143	0.75	||||||||||	| :|| |||
366	cccguaucAAGUGGUGGAACAAAAGAGACAg	|||| ||||| ||||||||||	tacgccccTTCA--ACCTT-TTTTCTCTGTc	>hsa_piR_019122|gb|DQ596252|Homo	XM_017016870.1	178	-27.38	2	24	2855	2882	22	0.8636	0.8636	||||||||||	|| |||||
367	cccguaucAAGUGGUGGAACAAAAGAGACAg	|||| ||||| ||||||||||	tacgccccTTCA--ACCTT-TTTTCTCTGTc	>hsa_piR_019122|gb|DQ596252|Homo	XM_017016871.1	178	-27.38	2	24	2524	2551	22	0.8636	0.8636	||||||||||	|| |||||
368	cccguaucAAGUGGUGGAACAAAAGAGACAg	|||| ||||| ||||||||||	tacgccccTTCA--ACCTT-TTTTCTCTGTc	>hsa_piR_019122|gb|DQ596252|Homo	XM_017016872.1	178	-27.38	2	24	2696	2723	22	0.8636	0.8636	||||||||||	|| |||||
369	cccguaucAAGUGGUGGAACAAAAGAGACAg	|||| ||||| ||||||||||	tacgccccTTCA--ACCTT-TTTTCTCTGTc	>hsa_piR_019122|gb|DQ596252|Homo	XM_017016873.2	178	-27.38	2	24	2546	2573	22	0.8636	0.8636	||||||||||	|| |||||
370	cccguaucAAGUGGUGGAACAAAAGAGACAg	|||| ||||| ||||||||||	tacgccccTTCA--ACCTT-TTTTCTCTGTc	>hsa_piR_019122|gb|DQ596252|Homo	XM_017016874.1	178	-27.38	2	24	2447	2474	22	0.8636	0.8636	||||||||||	|| |||||
371	ccCGUAUCAAGUGGUGGAAC--AAAAGAGACAg	|| |:| :| ||:||| ||||||||||	caGCTTGGGGGGCAACTTTGATTTTTCTCTGTg	>hsa_piR_019122|gb|DQ596252|Homo	XM_017018188.1	180	-25.09	2	30	1471	1503	30	0.6667	0.7667	||||||||||	| ||:|||
372	ccCGUAUCAAGUGGUGGAAC--AAAAGAGACAg	|| |:| :| ||:||| ||||||||||	caGCTTGGGGGGCAACTTTGATTTTTCTCTGTg	>hsa_piR_019122|gb|DQ596252|Homo	XM_017018189.1	180	-25.09	2	30	2651	2683	30	0.6667	0.7667	||||||||||	| ||:|||
373	ccCGUAUCAAGUGGUGGAAC--AAAAGAGACAg	|| |:| :| ||:||| ||||||||||	caGCTTGGGGGGCAACTTTGATTTTTCTCTGTg	>hsa_piR_019122|gb|DQ596252|Homo	XM_017018194.1	180	-25.09	2	30	1357	1389	30	0.6667	0.7667	||||||||||	| ||:|||
374	ccCGUAUCAAGUGGUGGAAC--AAAAGAGACAg	|| |:| :| ||:||| ||||||||||	caGCTTGGGGGGCAACTTTGATTTTTCTCTGTg	>hsa_piR_019122|gb|DQ596252|Homo	XM_017018195.1	180	-25.09	2	30	1360	1392	30	0.6667	0.7667	||||||||||	| ||:|||
375	ccCGUAUCAAGUGGUGGAAC--AAAAGAGACAg	|| |:| :| ||:||| ||||||||||	caGCTTGGGGGGCAACTTTGATTTTTCTCTGTg	>hsa_piR_019122|gb|DQ596252|Homo	XM_017018196.1	180	-25.09	2	30	1501	1533	30	0.6667	0.7667	||||||||||	| ||:|||
376	cccGUAUCAAGUG-GUGGAACAAAAGAGACAg	|||| ||| | :||| ||||||||||	ataCATA-CACACTCTTCTT-TTTTCTCTGTa	>hsa_piR_019122|gb|DQ596252|Homo	XM_017020003.1	175	-23.9	2	29	4038	4067	28	0.75	0.7857	||||||||||	|| | :|||
377	cccGUAUCAAGUG-GUGGAACAAAAGAGACAg	|||| ||| | :||| ||||||||||	ataCATA-CACACTCTTCTT-TTTTCTCTGTa	>hsa_piR_019122|gb|DQ596252|Homo	XM_017020004.1	175	-23.9	2	29	3998	4027	28	0.75	0.7857	||||||||||	|| | :|||
378	cccGUAUCAAGUG-GUGGAACAAAAGAGACAg	|||| ||| | :||| ||||||||||	ataCATA-CACACTCTTCTT-TTTTCTCTGTa	>hsa_piR_019122|gb|DQ596252|Homo	XM_017020005.1	175	-23.9	2	29	3811	3840	28	0.75	0.7857	||||||||||	|| | :|||
379	cccGUAUCAAGUG-GUGGAACAAAAGAGACAg	|||| ||| | :||| ||||||||||	ataCATA-CACACTCTTCTT-TTTTCTCTGTa	>hsa_piR_019122|gb|DQ596252|Homo	XM_017020007.2	175	-23.9	2	29	3232	3261	28	0.75	0.7857	||||||||||	|| | :|||
380	cccGUA-UCAAGUG-GUGGA-ACAAAAGAGACAg	||| | ||:|| ||||| | ||||||||||	ttcCATCAATTTACTCACCTCTATTTTCTCTGTt	>hsa_piR_019122|gb|DQ596252|Homo	XM_017022674.2	193	-27.35	2	29	224	257	30	0.8	0.8333	||||||||||	| ||||| |
381	cccGUA-UCAAGUG-GUGGA-ACAAAAGAGACAg	||| | ||:|| ||||| | ||||||||||	ttcCATCAATTTACTCACCTCTATTTTCTCTGTt	>hsa_piR_019122|gb|DQ596252|Homo	XM_017022675.2	193	-27.35	2	29	224	257	30	0.8	0.8333	||||||||||	| ||||| |
382	cccguAUCAAGUGGUGGAAC-AAAAGAGACAg	| || : ||||| || ||||||||||	ttaatTTGTGTCCCACCATGCTTTTCTCTGTg	>hsa_piR_019122|gb|DQ596252|Homo	XM_017025190.2	185	-25.94	2	27	63	94	26	0.7692	0.8077	||||||||||	||||| ||
383	cccguaucaAGUGGUGGA--ACAAAAGAGACAg	||:|| ||| | ||||||||||	ccaccatccTCGCCCCCTCCTCTTTTCTCTGTc	>hsa_piR_019122|gb|DQ596252|Homo	XM_017029012.1	177	-28.82	2	23	333	365	23	0.7826	0.8261	||||||||||	|| ||| |
384	cccguaucaAGUGGUGGA--ACAAAAGAGACAg	||:|| ||| | ||||||||||	ccaccatccTCGCCCCCTCCTCTTTTCTCTGTc	>hsa_piR_019122|gb|DQ596252|Homo	XM_017029013.1	177	-28.82	2	23	381	413	23	0.7826	0.8261	||||||||||	|| ||| |
385	cccguaucaAGUGGUGGA--ACAAAAGAGACAg	||:|| ||| | ||||||||||	ccaccatccTCGCCCCCTCCTCTTTTCTCTGTc	>hsa_piR_019122|gb|DQ596252|Homo	XM_017029014.1	177	-28.82	2	23	333	365	23	0.7826	0.8261	||||||||||	|| ||| |
386	cccguaucaAGUGGUGGA--ACAAAAGAGACAg	||:|| ||| | ||||||||||	ccaccatccTCGCCCCCTCCTCTTTTCTCTGTc	>hsa_piR_019122|gb|DQ596252|Homo	XM_017029015.1	177	-28.82	2	23	333	365	23	0.7826	0.8261	||||||||||	|| ||| |
387	cccguaucaAGUGGUGGA--ACAAAAGAGACAg	||:|| ||| | ||||||||||	ccaccatccTCGCCCCCTCCTCTTTTCTCTGTc	>hsa_piR_019122|gb|DQ596252|Homo	XM_017029017.1	177	-28.82	2	23	332	364	23	0.7826	0.8261	||||||||||	|| ||| |
388	cccguaucAAGUGGUGGAACAAAAGAGACAg	|||| ||||| ||||||||||	tacgccccTTCA--ACCTT-TTTTCTCTGTc	>hsa_piR_019122|gb|DQ596252|Homo	XM_024448246.1	178	-27.38	2	24	2586	2613	22	0.8636	0.8636	||||||||||	|| |||||
389	cccguaucAAGUGGUGGAACAAAAGAGACAg	|||| ||||| ||||||||||	tacgccccTTCA--ACCTT-TTTTCTCTGTc	>hsa_piR_019122|gb|DQ596252|Homo	XM_024448247.1	178	-27.38	2	24	2593	2620	22	0.8636	0.8636	||||||||||	|| |||||
390	cccGUAUCAAGUG-GUGGAACAAAAGAGACAg	|||| ||| | :||| ||||||||||	ataCATA-CACACTCTTCTT-TTTTCTCTGTa	>hsa_piR_019122|gb|DQ596252|Homo	XM_024449218.1	175	-23.9	2	29	3508	3537	28	0.75	0.7857	||||||||||	|| | :|||
391	cccgUAUCAA---GUGGU--GGAA-CAAAAGAGACAg	|||||| :|||| |||| |||||||||||	caaaATAGTTGCCTACCATGCCTTGGTTTTCTCTGTt	>hsa_piR_019122|gb|DQ596252|Homo	XM_024453367.1	192	-32.69	2	28	8600	8636	32	0.7812	0.8125	||||||||||	|| |||| |
392	cccgUAUCAA---GUGGU--GGAA-CAAAAGAGACAg	|||||| :|||| |||| |||||||||||	caaaATAGTTGCCTACCATGCCTTGGTTTTCTCTGTt	>hsa_piR_019122|gb|DQ596252|Homo	XM_024453369.1	192	-32.69	2	28	8600	8636	32	0.7812	0.8125	||||||||||	|| |||| |
393	cccguauCAAGUG-GUGGAAC-AAAAGAGACAg	|||| | | |:||| ||||||||||	ttgtcctGTTCCCTCTCTTTGTTTTTCTCTGTt	>hsa_piR_019122|gb|DQ596252|Homo	XM_024453388.1	182	-26.86	2	25	18550	18582	25	0.8	0.84	||||||||||	| | |:|||
394	cccGUAUCAAG-UGGUGGAAC--AAAAGAGACAg	:||: | | ||| | || ||||||||||	aacTATGATCCTCCCAGCATGACTTTTCTCTGTc	>hsa_piR_019122|gb|DQ596252|Homo	XR_001738943.1	170	-23.06	2	29	8293	8326	30	0.6667	0.7333	||||||||||	||| | ||
395	cccGUAUCAAGUGGUGGA-ACAAAAGAGACAg	::|| | | :|||:| ||||||||||||	gctTGTAATGC-TCACTTATGTTTTCTCTGTa	>hsa_piR_019122|gb|DQ596252|Homo	XR_001740240.1	185	-24.78	2	29	1976	2006	28	0.7143	0.8571	||||||||||	:|||:| ||
396	ccCGUAUCAAGUGGUGG---AACAAAAGAGACAg	||| || : ||||| |||||||||||||	ggGCAAAGGATCCCACCTTGTTGTTTTCTCTGTa	>hsa_piR_019122|gb|DQ596252|Homo	XR_001740593.1	192	-40.42	2	30	5852	5885	31	0.7419	0.7742	||||||||||	|||| |||
397	cccGUAUCAAGUGGUGG--AACAAAAGAGACAg	|| | | |||||| | ||||||||||	aacCAGAAAT-ACCACCCATATTTTTCTCTGTg	>hsa_piR_019122|gb|DQ596252|Homo	XR_001745827.1	173	-24.36	2	29	3137	3168	29	0.7241	0.7241	||||||||||	||||| |
398	cccgUAUCAA-GUGGUGGAACAAAAGAGACAg	:|| || | |||:|| ||||||||||	ttaaGTATTTGCTCCATCT--TTTTCTCTGTa	>hsa_piR_019122|gb|DQ596252|Homo	XR_001746259.1	179	-25.68	2	28	10268	10297	27	0.7407	0.8148	||||||||||	| |||:||
399	cccgUAUCAA-GUGGUGGAACAAAAGAGACAg	:|| || | |||:|| ||||||||||	ttaaGTATTTGCTCCATCT--TTTTCTCTGTa	>hsa_piR_019122|gb|DQ596252|Homo	XR_001746260.1	179	-25.68	2	28	10358	10387	27	0.7407	0.8148	||||||||||	| |||:||
400	cccGUAUCAAGUGGUG-GAACAAAAGAGACAg	|| | | ||||: :|| ||||||||||	ctcCAAAATAAACCATGTTTTTTTTCTCTGTa	>hsa_piR_019122|gb|DQ596252|Homo	XR_001746641.1	183	-20.64	2	29	2952	2983	28	0.7143	0.7857	||||||||||	||||: :||
401	cccguaUCAAGUGGUGGA-AC-AAAAGAGACAg	||| :|::||| || ||||||||||	agccccAGT--GCTGCCTGTGATTTTCTCTGTg	>hsa_piR_019122|gb|DQ596252|Homo	XR_001746880.1	172	-23.44	2	26	2517	2547	26	0.7308	0.8462	||||||||||	|::||| ||
402	cccguaucAAGUGGUGGAACAAAAGAGACAg	|||| ||||| ||||||||||	tacgccccTTCA--ACCTT-TTTTCTCTGTc	>hsa_piR_019122|gb|DQ596252|Homo	XR_001747256.1	178	-27.38	2	24	2836	2863	22	0.8636	0.8636	||||||||||	|| |||||
403	cccGUAUCAAGUGGU-GGAACAAAAGAGACAg	||||| || || : |||||||||||||	tttCATAG--CAACAGTATTGTTTTCTCTGTt	>hsa_piR_019122|gb|DQ596252|Homo	XR_001748640.2	188	-28.32	2	29	5221	5250	28	0.7857	0.8214	||||||||||	| || : |||
404	cccGUAUCAAGUGGU-GGAACAAAAGAGACAg	||||| || || : |||||||||||||	tttCATAG--CAACAGTATTGTTTTCTCTGTt	>hsa_piR_019122|gb|DQ596252|Homo	XR_001748641.2	188	-28.32	2	29	5086	5115	28	0.7857	0.8214	||||||||||	| || : |||
405	cccguauCAAGUG-GUGGAAC-AAAAGAGACAg	|||| | | |:||| ||||||||||	ttgtcctGTTCCCTCTCTTTGTTTTTCTCTGTt	>hsa_piR_019122|gb|DQ596252|Homo	XR_002959502.1	182	-26.86	2	25	17331	17363	25	0.8	0.84	||||||||||	| | |:|||
406	cccguaUCAAGUGGUGGA-AC-AAAAGAGACAg	||| :|::||| || ||||||||||	agccccAGT--GCTGCCTGTGATTTTCTCTGTg	>hsa_piR_019122|gb|DQ596252|Homo	XR_930235.2	172	-23.44	2	26	3427	3457	26	0.7308	0.8462	||||||||||	|::||| ||
407	cccGUAUCAAGUGGUGG--AACAAAAGAGACAg	| | | || ||| | ||||||||||||	gatCCTTGCTC-CCAGCAAATGTTTTCTCTGTa	>hsa_piR_019122|gb|DQ596252|Homo	XR_930868.1	173	-22.89	2	29	2658	2689	29	0.7241	0.7241	||||||||||	||| | ||
1	cgCCGUUGACCUCCUCCUGUAGUAGUCCGa	||| |||| :||| ||||||||||	cgGGCTCGGGGAGTGGGA-ATCATCAGGCg	>hsa_piR_000807|gb|DQ571005|Homo	NM_001001412.4	182	-35.97	2	29	1598	1626	27	0.7407	0.7778	||||||||||	|||| :|||
2	cgCCGUUGACCUCCUCCUGUAGUAGUCCGa	| || | |||||||| |||||||||||	gcGTCACCGGGAGGAGGCCATCATCAGGCt	>hsa_piR_000807|gb|DQ571005|Homo	NM_001023567.5	208	-47.41	2	29	2657	2686	27	0.8519	0.8519	||||||||||	|||||||| |
3	cgccguugaccUCCUCCUGUAGUAGUCCGa	|||||| |||||||||||	cctggatcgtaAGGAGG-CATCATCAGGCt	>hsa_piR_000807|gb|DQ571005|Homo	NM_001355003.2	181	-38.76	2	20	823	851	18	0.9444	0.9444	||||||||||	|||||| |
4	cgccguugaccUCCUCCUGUAGUAGUCCGa	|||||| |||||||||||	cctggatcgtaAGGAGG-CATCATCAGGCt	>hsa_piR_000807|gb|DQ571005|Homo	NM_001355004.2	181	-38.76	2	20	786	814	18	0.9444	0.9444	||||||||||	|||||| |
5	cgCCGUUGACCUCCUCCUGUAGUAGUCCGa	| || | |||||||| |||||||||||	gcGTCACCGGGAGGAGGCCATCATCAGGCt	>hsa_piR_000807|gb|DQ571005|Homo	NM_001368071.2	208	-47.41	2	29	3018	3047	27	0.8519	0.8519	||||||||||	|||||||| |
6	cgCCGUUGACCUCCUCCUGUAGUAGUCCGa	| || | |||||||| |||||||||||	gcGTCACCGGGAGGAGGCCATCATCAGGCt	>hsa_piR_000807|gb|DQ571005|Homo	NM_001368072.1	208	-47.41	2	29	2587	2616	27	0.8519	0.8519	||||||||||	|||||||| |
7	cgCCGU--UGACCUCC-UCCUGUAGUAGUCCGa	|||| | || ||| || |||||||||||	aaGGCAGTAATGAAGGAAGCTCATCATCAGGCt	>hsa_piR_000807|gb|DQ571005|Homo	NM_016120.4	186	-37.87	2	29	1707	1739	30	0.7667	0.7667	||||||||||	||| || |
8	cgccGUUGACCUCCUCC--UGUAGUAGUCCGa	|:| | || ||| ||||||||||||	acacCGAAT-GACCAGGTAACATCATCAGGCc	>hsa_piR_000807|gb|DQ571005|Homo	NM_020546.3	175	-27.4	2	27	6337	6367	27	0.7407	0.7778	||||||||||	| ||| ||
9	cgCCGUUGACCUCC--UCCUGUAGUAGUCCGa	| ||:|| | | ||| |||||||||||	caGACAGCTATAAGCCAGGCCATCATCAGGCt	>hsa_piR_000807|gb|DQ571005|Homo	NM_025099.6	183	-32.67	2	29	3213	3244	29	0.7241	0.7586	||||||||||	| | ||| |
10	cgcCGUUGACCUCCUCC-UG-UAGUAGUCCGa	| || |||| ||| || ||||||||||	caaGGAAGAGGAGCAGGAACAATCATCAGGCt	>hsa_piR_000807|gb|DQ571005|Homo	NM_173566.3	185	-36.23	2	28	6611	6642	28	0.7857	0.7857	||||||||||	|| ||| ||
11	cgCCGUUGACCUCCUCCUGUAGUAGUCCGa	| || | |||||||| |||||||||||	gcGTCACCGGGAGGAGGCCATCATCAGGCt	>hsa_piR_000807|gb|DQ571005|Homo	NM_181077.4	208	-47.41	2	29	1476	1505	27	0.8519	0.8519	||||||||||	|||||||| |
12	cgCCGU--UGACCUCC-UCCUGUAGUAGUCCGa	|||| | || ||| || |||||||||||	aaGGCAGTAATGAAGGAAGCTCATCATCAGGCt	>hsa_piR_000807|gb|DQ571005|Homo	NM_183353.3	186	-37.87	2	29	1769	1801	30	0.7667	0.7667	||||||||||	||| || |
13	cgCCGUUGACCUCCUCCUGUAGUAGUCCGa	| || | |||||||| |||||||||||	gcGTCACCGGGAGGAGGCCATCATCAGGCt	>hsa_piR_000807|gb|DQ571005|Homo	NR_027409.2	208	-47.41	2	29	4112	4141	27	0.8519	0.8519	||||||||||	|||||||| |
14	cgCCGUUGACCUCCUCCUGUAGUAGUCCGa	| || | |||||||| |||||||||||	gcGTCACCGGGAGGAGGCCATCATCAGGCt	>hsa_piR_000807|gb|DQ571005|Homo	NR_027410.1	208	-47.41	2	29	3756	3785	27	0.8519	0.8519	||||||||||	|||||||| |
15	cgccGUUGACCUCCUCCUGUAGUAGUCCGa	||: ||||||||||||||||||||	gcacCAGGAGGAGGAGGACATCATCAGGCt	>hsa_piR_000807|gb|DQ571005|Homo	NR_120609.1	210	-49.88	2	27	2279	2308	25	0.88	0.92	||||||||||	||||||||||
16	cgccguugaccUCCUCCUGUAGUAGUCCGa	|||||| |||||||||||	cctggatcgtaAGGAGG-CATCATCAGGCt	>hsa_piR_000807|gb|DQ571005|Homo	NR_149147.2	181	-38.76	2	20	694	722	18	0.9444	0.9444	||||||||||	|||||| |
17	cgccguugaccUCCUCCUGUAGUAGUCCGa	|||||| |||||||||||	cctggatcgtaAGGAGG-CATCATCAGGCt	>hsa_piR_000807|gb|DQ571005|Homo	NR_149148.2	181	-38.76	2	20	731	759	18	0.9444	0.9444	||||||||||	|||||| |
18	cgCCGUUGACCUCCUCCUGUAGUAGUCCGa	| || | |||||||| |||||||||||	gcGTCACCGGGAGGAGGCCATCATCAGGCt	>hsa_piR_000807|gb|DQ571005|Homo	NR_164784.1	208	-47.41	2	29	4020	4049	27	0.8519	0.8519	||||||||||	|||||||| |
19	cgCCGUUGACCUCCUCCUGUAGUAGUCCGa	||| :|| || ||| |||||||||||	caGGCCGCT-GA--AGGTCATCATCAGGCg	>hsa_piR_000807|gb|DQ571005|Homo	XM_005268469.3	183	-35.07	2	29	2763	2789	27	0.7778	0.8148	||||||||||	|| ||| |
20	cgCCGUUGACCUCC--UCCUGUAGUAGUCCGa	| ||:|| | | ||| |||||||||||	caGACAGCTATAAGCCAGGCCATCATCAGGCt	>hsa_piR_000807|gb|DQ571005|Homo	XM_006721577.3	183	-32.67	2	29	3107	3138	29	0.7241	0.7586	||||||||||	| | ||| |
21	cgCCGUUGACCUCC--UCCUGUAGUAGUCCGa	| ||:|| | | ||| |||||||||||	caGACAGCTATAAGCCAGGCCATCATCAGGCt	>hsa_piR_000807|gb|DQ571005|Homo	XM_011524010.2	183	-32.67	2	29	3131	3162	29	0.7241	0.7586	||||||||||	| | ||| |
22	cgCCGUUGACCUCC--UCCUGUAGUAGUCCGa	| ||:|| | | ||| |||||||||||	caGACAGCTATAAGCCAGGCCATCATCAGGCt	>hsa_piR_000807|gb|DQ571005|Homo	XM_011524011.2	183	-32.67	2	29	3001	3032	29	0.7241	0.7586	||||||||||	| | ||| |
23	cgcCGUUG--ACC----UCCUC-CUG-UAGUAGUCCGa	|||:| ||| ||||| ||| ||||||||||	ggaGCAGCTGTGGAAAAAGGAGAGACAATCATCAGGCa	>hsa_piR_000807|gb|DQ571005|Homo	XM_017009904.2	179	-39.9	2	28	1878	1915	34	0.7353	0.7647	||||||||||	||||| |||
24	cgccguugACCUCCUCCUGUAGUAGUCCGa	|||: :||||||||||||||	ctgagatgTGGGTCGGGACATCATCAGGCg	>hsa_piR_000807|gb|DQ571005|Homo	XM_017011750.1	186	-35.17	2	23	106	135	21	0.8095	0.9048	||||||||||	||: :||||
25	cgcCGUUG--ACC----UCCUC-CUG-UAGUAGUCCGa	|||:| ||| ||||| ||| ||||||||||	ggaGCAGCTGTGGAAAAAGGAGAGACAATCATCAGGCa	>hsa_piR_000807|gb|DQ571005|Homo	XM_024446224.1	179	-39.9	2	28	1878	1915	34	0.7353	0.7647	||||||||||	||||| |||
26	cgCCGUUG-ACCU--CCUCCUGUAGUAGUCCGa	|||||| || | | |||| ||||||||||	ctGGCAACTTGTATTGTAGGA-ATCATCAGGCa	>hsa_piR_000807|gb|DQ571005|Homo	XR_001741443.2	188	-35.03	2	29	1890	1921	30	0.8	0.8	||||||||||	| | ||||
27	cgCCGUUGACCUCC--UCCUGUAGUAGUCCGa	| ||:|| | | ||| |||||||||||	caGACAGCTATAAGCCAGGCCATCATCAGGCt	>hsa_piR_000807|gb|DQ571005|Homo	XR_001752640.1	183	-32.67	2	29	3190	3221	29	0.7241	0.7586	||||||||||	| | ||| |
28	cgCCGUUGACCUCC--UCCUGUAGUAGUCCGa	| ||:|| | | ||| |||||||||||	caGACAGCTATAAGCCAGGCCATCATCAGGCt	>hsa_piR_000807|gb|DQ571005|Homo	XR_429825.1	183	-32.67	2	29	3042	3073	29	0.7241	0.7586	||||||||||	| | ||| |
29	cgCCGUUGACC---UCCUCCUGUAGUAGUCCGa	|||| | || |||| |||||||||||||	gcGGCACCAGGAGAAGGAAGACATCATCAGGCt	>hsa_piR_000807|gb|DQ571005|Homo	XR_932489.2	199	-45.6	2	29	2077	2109	30	0.8	0.8	||||||||||	|||| |||
30	cgCCGUUGACCUCCUCCUGUAGUAGUCCGa	||| |||| :||| ||||||||||	cgGGCTCGGGGAGTGGGA-ATCATCAGGCg	>hsa_piR_000807|gb|DQ571005|Homo	NM_001001412.4	182	-35.97	2	29	1598	1626	27	0.7407	0.7778	||||||||||	|||| :|||
31	cgCCGUUGACCUCCUCCUGUAGUAGUCCGa	| || | |||||||| |||||||||||	gcGTCACCGGGAGGAGGCCATCATCAGGCt	>hsa_piR_000807|gb|DQ571005|Homo	NM_001023567.5	208	-47.41	2	29	2657	2686	27	0.8519	0.8519	||||||||||	|||||||| |
32	cgccguugaccUCCUCCUGUAGUAGUCCGa	|||||| |||||||||||	cctggatcgtaAGGAGG-CATCATCAGGCt	>hsa_piR_000807|gb|DQ571005|Homo	NM_001355003.2	181	-38.76	2	20	823	851	18	0.9444	0.9444	||||||||||	|||||| |
33	cgccguugaccUCCUCCUGUAGUAGUCCGa	|||||| |||||||||||	cctggatcgtaAGGAGG-CATCATCAGGCt	>hsa_piR_000807|gb|DQ571005|Homo	NM_001355004.2	181	-38.76	2	20	786	814	18	0.9444	0.9444	||||||||||	|||||| |
34	cgCCGUUGACCUCCUCCUGUAGUAGUCCGa	| || | |||||||| |||||||||||	gcGTCACCGGGAGGAGGCCATCATCAGGCt	>hsa_piR_000807|gb|DQ571005|Homo	NM_001368071.2	208	-47.41	2	29	3018	3047	27	0.8519	0.8519	||||||||||	|||||||| |
35	cgCCGUUGACCUCCUCCUGUAGUAGUCCGa	| || | |||||||| |||||||||||	gcGTCACCGGGAGGAGGCCATCATCAGGCt	>hsa_piR_000807|gb|DQ571005|Homo	NM_001368072.1	208	-47.41	2	29	2587	2616	27	0.8519	0.8519	||||||||||	|||||||| |
36	cgCCGU--UGACCUCC-UCCUGUAGUAGUCCGa	|||| | || ||| || |||||||||||	aaGGCAGTAATGAAGGAAGCTCATCATCAGGCt	>hsa_piR_000807|gb|DQ571005|Homo	NM_016120.4	186	-37.87	2	29	1707	1739	30	0.7667	0.7667	||||||||||	||| || |
37	cgccGUUGACCUCCUCC--UGUAGUAGUCCGa	|:| | || ||| ||||||||||||	acacCGAAT-GACCAGGTAACATCATCAGGCc	>hsa_piR_000807|gb|DQ571005|Homo	NM_020546.3	175	-27.4	2	27	6337	6367	27	0.7407	0.7778	||||||||||	| ||| ||
38	cgCCGUUGACCUCC--UCCUGUAGUAGUCCGa	| ||:|| | | ||| |||||||||||	caGACAGCTATAAGCCAGGCCATCATCAGGCt	>hsa_piR_000807|gb|DQ571005|Homo	NM_025099.6	183	-32.67	2	29	3213	3244	29	0.7241	0.7586	||||||||||	| | ||| |
39	cgcCGUUGACCUCCUCC-UG-UAGUAGUCCGa	| || |||| ||| || ||||||||||	caaGGAAGAGGAGCAGGAACAATCATCAGGCt	>hsa_piR_000807|gb|DQ571005|Homo	NM_173566.3	185	-36.23	2	28	6611	6642	28	0.7857	0.7857	||||||||||	|| ||| ||
40	cgCCGUUGACCUCCUCCUGUAGUAGUCCGa	| || | |||||||| |||||||||||	gcGTCACCGGGAGGAGGCCATCATCAGGCt	>hsa_piR_000807|gb|DQ571005|Homo	NM_181077.4	208	-47.41	2	29	1476	1505	27	0.8519	0.8519	||||||||||	|||||||| |
41	cgCCGU--UGACCUCC-UCCUGUAGUAGUCCGa	|||| | || ||| || |||||||||||	aaGGCAGTAATGAAGGAAGCTCATCATCAGGCt	>hsa_piR_000807|gb|DQ571005|Homo	NM_183353.3	186	-37.87	2	29	1769	1801	30	0.7667	0.7667	||||||||||	||| || |
42	cgCCGUUGACCUCCUCCUGUAGUAGUCCGa	| || | |||||||| |||||||||||	gcGTCACCGGGAGGAGGCCATCATCAGGCt	>hsa_piR_000807|gb|DQ571005|Homo	NR_027409.2	208	-47.41	2	29	4112	4141	27	0.8519	0.8519	||||||||||	|||||||| |
43	cgCCGUUGACCUCCUCCUGUAGUAGUCCGa	| || | |||||||| |||||||||||	gcGTCACCGGGAGGAGGCCATCATCAGGCt	>hsa_piR_000807|gb|DQ571005|Homo	NR_027410.1	208	-47.41	2	29	3756	3785	27	0.8519	0.8519	||||||||||	|||||||| |
44	cgccGUUGACCUCCUCCUGUAGUAGUCCGa	||: ||||||||||||||||||||	gcacCAGGAGGAGGAGGACATCATCAGGCt	>hsa_piR_000807|gb|DQ571005|Homo	NR_120609.1	210	-49.88	2	27	2279	2308	25	0.88	0.92	||||||||||	||||||||||
45	cgccguugaccUCCUCCUGUAGUAGUCCGa	|||||| |||||||||||	cctggatcgtaAGGAGG-CATCATCAGGCt	>hsa_piR_000807|gb|DQ571005|Homo	NR_149147.2	181	-38.76	2	20	694	722	18	0.9444	0.9444	||||||||||	|||||| |
46	cgccguugaccUCCUCCUGUAGUAGUCCGa	|||||| |||||||||||	cctggatcgtaAGGAGG-CATCATCAGGCt	>hsa_piR_000807|gb|DQ571005|Homo	NR_149148.2	181	-38.76	2	20	731	759	18	0.9444	0.9444	||||||||||	|||||| |
47	cgCCGUUGACCUCCUCCUGUAGUAGUCCGa	| || | |||||||| |||||||||||	gcGTCACCGGGAGGAGGCCATCATCAGGCt	>hsa_piR_000807|gb|DQ571005|Homo	NR_164784.1	208	-47.41	2	29	4020	4049	27	0.8519	0.8519	||||||||||	|||||||| |
48	cgCCGUUGACCUCCUCCUGUAGUAGUCCGa	||| :|| || ||| |||||||||||	caGGCCGCT-GA--AGGTCATCATCAGGCg	>hsa_piR_000807|gb|DQ571005|Homo	XM_005268469.3	183	-35.07	2	29	2763	2789	27	0.7778	0.8148	||||||||||	|| ||| |
49	cgCCGUUGACCUCC--UCCUGUAGUAGUCCGa	| ||:|| | | ||| |||||||||||	caGACAGCTATAAGCCAGGCCATCATCAGGCt	>hsa_piR_000807|gb|DQ571005|Homo	XM_006721577.3	183	-32.67	2	29	3107	3138	29	0.7241	0.7586	||||||||||	| | ||| |
50	cgCCGUUGACCUCC--UCCUGUAGUAGUCCGa	| ||:|| | | ||| |||||||||||	caGACAGCTATAAGCCAGGCCATCATCAGGCt	>hsa_piR_000807|gb|DQ571005|Homo	XM_011524010.2	183	-32.67	2	29	3131	3162	29	0.7241	0.7586	||||||||||	| | ||| |
51	cgCCGUUGACCUCC--UCCUGUAGUAGUCCGa	| ||:|| | | ||| |||||||||||	caGACAGCTATAAGCCAGGCCATCATCAGGCt	>hsa_piR_000807|gb|DQ571005|Homo	XM_011524011.2	183	-32.67	2	29	3001	3032	29	0.7241	0.7586	||||||||||	| | ||| |
52	cgcCGUUG--ACC----UCCUC-CUG-UAGUAGUCCGa	|||:| ||| ||||| ||| ||||||||||	ggaGCAGCTGTGGAAAAAGGAGAGACAATCATCAGGCa	>hsa_piR_000807|gb|DQ571005|Homo	XM_017009904.2	179	-39.9	2	28	1878	1915	34	0.7353	0.7647	||||||||||	||||| |||
53	cgccguugACCUCCUCCUGUAGUAGUCCGa	|||: :||||||||||||||	ctgagatgTGGGTCGGGACATCATCAGGCg	>hsa_piR_000807|gb|DQ571005|Homo	XM_017011750.1	186	-35.17	2	23	106	135	21	0.8095	0.9048	||||||||||	||: :||||
54	cgcCGUUG--ACC----UCCUC-CUG-UAGUAGUCCGa	|||:| ||| ||||| ||| ||||||||||	ggaGCAGCTGTGGAAAAAGGAGAGACAATCATCAGGCa	>hsa_piR_000807|gb|DQ571005|Homo	XM_024446224.1	179	-39.9	2	28	1878	1915	34	0.7353	0.7647	||||||||||	||||| |||
55	cgCCGUUG-ACCU--CCUCCUGUAGUAGUCCGa	|||||| || | | |||| ||||||||||	ctGGCAACTTGTATTGTAGGA-ATCATCAGGCa	>hsa_piR_000807|gb|DQ571005|Homo	XR_001741443.2	188	-35.03	2	29	1890	1921	30	0.8	0.8	||||||||||	| | ||||
56	cgCCGUUGACCUCC--UCCUGUAGUAGUCCGa	| ||:|| | | ||| |||||||||||	caGACAGCTATAAGCCAGGCCATCATCAGGCt	>hsa_piR_000807|gb|DQ571005|Homo	XR_001752640.1	183	-32.67	2	29	3190	3221	29	0.7241	0.7586	||||||||||	| | ||| |
57	cgCCGUUGACCUCC--UCCUGUAGUAGUCCGa	| ||:|| | | ||| |||||||||||	caGACAGCTATAAGCCAGGCCATCATCAGGCt	>hsa_piR_000807|gb|DQ571005|Homo	XR_429825.1	183	-32.67	2	29	3042	3073	29	0.7241	0.7586	||||||||||	| | ||| |
58	cgCCGUUGACC---UCCUCCUGUAGUAGUCCGa	|||| | || |||| |||||||||||||	gcGGCACCAGGAGAAGGAAGACATCATCAGGCt	>hsa_piR_000807|gb|DQ571005|Homo	XR_932489.2	199	-45.6	2	29	2077	2109	30	0.8	0.8	||||||||||	|||| |||
59	agaguacgAGAUGGCUGACUCGAUCGGCc	||| | |:||||||||||||	ccaaaaagTCTCCGGGCTGAGCTAGCCGc	>hsa_piR_016742|gb|DQ593049|Homo	XR_002958050.1	185	-34.92	2	22	1356	1384	20	0.85	0.9	||||||||||	||| | |:||
1	gugCUGGGACUCUAAUUCUC-AGAGUACGAGAu	||| :|| | || || |||||||||||	gaaGACATTG-CA-TACCAGCTCTCATGCTCTc	>hsa_piR_022628|gb|DQ600952|Homo_sapiens:1:144106901:144106932:Minus	NM_001172677.1	172	-24.27	2	30	3672	3702	29	0.7241	0.7586	||||||||||	| || || |
2	gugcugggaCUCUAAUUCUCAGAGUACGAGAu	||| |||| |||||||||||	taaatattaGAGTTTAA---TCTCATGCTCTa	>hsa_piR_022628|gb|DQ600952|Homo_sapiens:1:144106901:144106932:Minus	NM_001241.4	175	-24.75	2	24	3705	3733	22	0.8182	0.8182	||||||||||	| |||| |
3	guGCUGGGACUCUAAUUCUCAGAGUACGAGAu	||: :|| |: ||||| ||||||||||	ccCGGGATTGTGGGGAAGAGCCTCATGCTCTg	>hsa_piR_022628|gb|DQ600952|Homo_sapiens:1:144106901:144106932:Minus	NM_001278675.2	190	-39.81	2	31	3462	3493	29	0.6897	0.7931	||||||||||	|: |||||
4	gugcugGGACUCUAAUUCUCAGAGUACGAGAu	::||| ||||: || ||||||||||	gtagtgTTTGATATTAGCAGCCTCATGCTCTa	>hsa_piR_022628|gb|DQ600952|Homo_sapiens:1:144106901:144106932:Minus	NM_001301206.2	194	-29.58	2	27	489	520	25	0.76	0.88	||||||||||	||||: ||
5	gugcugggacucuAAUUC-UCAGAGUACGAGAu	||||| | ||||||||||	tttcttgttacttTTAAGAAAACTCATGCTCTg	>hsa_piR_022628|gb|DQ600952|Homo_sapiens:1:144106901:144106932:Minus	NM_001308258.2	170	-28.06	2	20	3128	3160	19	0.8421	0.8421	||||||||||	||||| |
6	gugcugggaCUCUAAUUCUCAGAGUACGAGAu	||| |||| |||||||||||	taaatattaGAGTTTAA---TCTCATGCTCTa	>hsa_piR_022628|gb|DQ600952|Homo_sapiens:1:144106901:144106932:Minus	NM_001320748.2	175	-24.75	2	24	3900	3928	22	0.8182	0.8182	||||||||||	| |||| |
7	gugcugggaCUCUAAUUCUCAGAGUACGAGAu	||| |||| |||||||||||	taaatattaGAGTTTAA---TCTCATGCTCTa	>hsa_piR_022628|gb|DQ600952|Homo_sapiens:1:144106901:144106932:Minus	NM_001320749.2	175	-24.75	2	24	3893	3921	22	0.8182	0.8182	||||||||||	| |||| |
8	gugcuGGG--ACUCUAAUUCUCAGAGUACGAGAu	||| | :|:|| ||| ||||||||||	gtcttCCCAGTTGGGTTCTGAG-CTCATGCTCTt	>hsa_piR_022628|gb|DQ600952|Homo_sapiens:1:144106901:144106932:Minus	NM_001330635.3	176	-30.78	2	28	11073	11105	28	0.7143	0.7857	||||||||||	|:|| |||
9	gugcuGGG--ACUCUAAUUCUCAGAGUACGAGAu	||| | :|:|| ||| ||||||||||	gtcttCCCAGTTGGGTTCTGAG-CTCATGCTCTt	>hsa_piR_022628|gb|DQ600952|Homo_sapiens:1:144106901:144106932:Minus	NM_001350216.2	176	-30.78	2	28	10326	10358	28	0.7143	0.7857	||||||||||	|:|| |||
10	gugcuGGG--ACUCUAAUUCUCAGAGUACGAGAu	||| | :|:|| ||| ||||||||||	gtcttCCCAGTTGGGTTCTGAG-CTCATGCTCTt	>hsa_piR_022628|gb|DQ600952|Homo_sapiens:1:144106901:144106932:Minus	NM_001366838.3	176	-30.78	2	28	10996	11028	28	0.7143	0.7857	||||||||||	|:|| |||
11	gugcuGGG--ACUCUAAUUCUCAGAGUACGAGAu	||| | :|:|| ||| ||||||||||	gtcttCCCAGTTGGGTTCTGAG-CTCATGCTCTt	>hsa_piR_022628|gb|DQ600952|Homo_sapiens:1:144106901:144106932:Minus	NM_001366839.3	176	-30.78	2	28	10893	10925	28	0.7143	0.7857	||||||||||	|:|| |||
12	gugcuGGG--ACUCUAAUUCUCAGAGUACGAGAu	||| | :|:|| ||| ||||||||||	gtcttCCCAGTTGGGTTCTGAG-CTCATGCTCTt	>hsa_piR_022628|gb|DQ600952|Homo_sapiens:1:144106901:144106932:Minus	NM_001366841.1	176	-30.78	2	28	10404	10436	28	0.7143	0.7857	||||||||||	|:|| |||
13	gugcuGGG--ACUCUAAUUCUCAGAGUACGAGAu	||| | :|:|| ||| ||||||||||	gtcttCCCAGTTGGGTTCTGAG-CTCATGCTCTt	>hsa_piR_022628|gb|DQ600952|Homo_sapiens:1:144106901:144106932:Minus	NM_001370785.2	176	-30.78	2	28	11137	11169	28	0.7143	0.7857	||||||||||	|:|| |||
14	gugCUGGGACUCUAAUUCUC-AGAGUACGAGAu	||| :|| | || || |||||||||||	gaaGACATTG-CA-TACCAGCTCTCATGCTCTc	>hsa_piR_022628|gb|DQ600952|Homo_sapiens:1:144106901:144106932:Minus	NM_001375895.1	172	-24.27	2	30	3991	4021	29	0.7241	0.7586	||||||||||	| || || |
15	gugcugGGACUCUAAUUCUCAGAGUACGAGAu	::||| ||||: || ||||||||||	gtagtgTTTGATATTAGCAGCCTCATGCTCTa	>hsa_piR_022628|gb|DQ600952|Homo_sapiens:1:144106901:144106932:Minus	NM_001717.4	194	-29.58	2	27	301	332	25	0.76	0.88	||||||||||	||||: ||
16	gugcugGGACUCUAAUUCUCAGAGUACGAGAu	|| | | ||| ||||||||||||	aaactgCCAGTG-TTATACGTCTCATGCTCTg	>hsa_piR_022628|gb|DQ600952|Homo_sapiens:1:144106901:144106932:Minus	NM_003747.3	176	-28.68	2	27	6275	6305	25	0.76	0.76	||||||||||	| ||| ||
17	gugcugggacucUAAUU-CUC--AGAGUACGAGAu	|| || ||| |||||||||||	taaattatattaATCAAGGAGTTTCTCATGCTCTc	>hsa_piR_022628|gb|DQ600952|Homo_sapiens:1:144106901:144106932:Minus	NM_006391.3	170	-23.19	2	21	1089	1123	22	0.8182	0.8182	||||||||||	|| ||| |
18	gugcUGGGAC-UCUAAUUCUCAGAGUACGAGAu	|:::|| | ||||||||||||||||||	atgtATTTTGTATTTTAAGAGTCTCATGCTCTa	>hsa_piR_022628|gb|DQ600952|Homo_sapiens:1:144106901:144106932:Minus	NM_016094.4	203	-40.11	2	29	1193	1225	28	0.7857	0.8929	||||||||||	||||||||
19	guGCUGGGACUCUAAUUCUCAGAGUACGAGAu	| | | |||| || ||||||||||||	acCTAAACAGAGA-CCAGTGTCTCATGCTCTt	>hsa_piR_022628|gb|DQ600952|Homo_sapiens:1:144106901:144106932:Minus	NM_024881.5	180	-31.08	2	31	1489	1519	29	0.7241	0.7241	||||||||||	|| || ||
20	gugcugggacucuAAUUC-UCAGAGUACGAGAu	||||| | ||||||||||	tttcttgttacttTTAAGAAAACTCATGCTCTg	>hsa_piR_022628|gb|DQ600952|Homo_sapiens:1:144106901:144106932:Minus	NM_032383.5	170	-28.06	2	20	3623	3655	19	0.8421	0.8421	||||||||||	||||| |
21	gugCUGGGACUCUAAUUCUC-AGAGUACGAGAu	||| :|| | || || |||||||||||	gaaGACATTG-CA-TACCAGCTCTCATGCTCTc	>hsa_piR_022628|gb|DQ600952|Homo_sapiens:1:144106901:144106932:Minus	NM_032689.5	172	-24.27	2	30	3994	4024	29	0.7241	0.7586	||||||||||	| || || |
22	guGCUGGGACUCUAA-UUCU-CAGAGUACGAGAu	| :|::||| ||| |||| ||||||||||	ccCTGCTTTGA-ATTAAAGACCACTCATGCTCTt	>hsa_piR_022628|gb|DQ600952|Homo_sapiens:1:144106901:144106932:Minus	NM_032962.4	182	-27.95	2	31	521	553	31	0.7097	0.8065	||||||||||	|| ||||
23	guGCUGGGACUCUAA-UUCU-CAGAGUACGAGAu	| :|::||| ||| |||| ||||||||||	ccCTGCTTTGA-ATTAAAGACCACTCATGCTCTt	>hsa_piR_022628|gb|DQ600952|Homo_sapiens:1:144106901:144106932:Minus	NM_032963.4	182	-27.95	2	31	474	506	31	0.7097	0.8065	||||||||||	|| ||||
24	gugcugggaCUCUAAUUCUCAGAGUACGAGAu	||| |||| |||||||||||	taaatattaGAGTTTAA---TCTCATGCTCTa	>hsa_piR_022628|gb|DQ600952|Homo_sapiens:1:144106901:144106932:Minus	NM_058241.3	175	-24.75	2	24	3806	3834	22	0.8182	0.8182	||||||||||	| |||| |
25	guGCUGGGACUCUAAUUCUCAGAGUACGAGAu	||: :|| |: ||||| ||||||||||	ccCGGGATTGTGGGGAAGAGCCTCATGCTCTg	>hsa_piR_022628|gb|DQ600952|Homo_sapiens:1:144106901:144106932:Minus	NM_172390.3	190	-39.81	2	31	3703	3734	29	0.6897	0.7931	||||||||||	|: |||||
26	gugcuggGACUCUAAUUCUCAGAGUACGAGAu	|||: |||| :||||||||||||	caagtagCTGGAATTACAGGTCTCATGCTCTc	>hsa_piR_022628|gb|DQ600952|Homo_sapiens:1:144106901:144106932:Minus	NR_026999.1	193	-31.47	2	26	1050	1081	24	0.7917	0.875	||||||||||	|||| :||
27	guGCUGGGACUCUAA-UUCU-CAGAGUACGAGAu	| :|::||| ||| |||| ||||||||||	ccCTGCTTTGA-ATTAAAGACCACTCATGCTCTt	>hsa_piR_022628|gb|DQ600952|Homo_sapiens:1:144106901:144106932:Minus	NR_027921.3	182	-27.95	2	31	1431	1463	31	0.7097	0.8065	||||||||||	|| ||||
28	guGCUGGGACUCUAA-UUCU-CAGAGUACGAGAu	| :|::||| ||| |||| ||||||||||	ccCTGCTTTGA-ATTAAAGACCACTCATGCTCTt	>hsa_piR_022628|gb|DQ600952|Homo_sapiens:1:144106901:144106932:Minus	NR_027922.3	182	-27.95	2	31	1383	1415	31	0.7097	0.8065	||||||||||	|| ||||
29	gugcugggaCUCUAAUUCUCAGAGUACGAGAu	||| |||| |||||||||||	taaatattaGAGTTTAA---TCTCATGCTCTa	>hsa_piR_022628|gb|DQ600952|Homo_sapiens:1:144106901:144106932:Minus	NR_037649.2	175	-24.75	2	24	3792	3820	22	0.8182	0.8182	||||||||||	| |||| |
30	gugcUGGGAC-UCUAAUUCUCAGAGUACGAGAu	|:::|| | ||||||||||||||||||	atgtATTTTGTATTTTAAGAGTCTCATGCTCTa	>hsa_piR_022628|gb|DQ600952|Homo_sapiens:1:144106901:144106932:Minus	NR_135149.1	203	-40.11	2	29	1283	1315	28	0.7857	0.8929	||||||||||	||||||||
31	gugcugggaCUCUAAUUCUCAGAGUACGAGAu	||| |||| |||||||||||	taaatattaGAGTTTAA---TCTCATGCTCTa	>hsa_piR_022628|gb|DQ600952|Homo_sapiens:1:144106901:144106932:Minus	NR_135468.2	175	-24.75	2	24	4212	4240	22	0.8182	0.8182	||||||||||	| |||| |
32	gugcugGGACUCUAAUUCUCAGAGUACGAGAu	|| | | ||| ||||||||||||	aaactgCCAGTG-TTATACGTCTCATGCTCTg	>hsa_piR_022628|gb|DQ600952|Homo_sapiens:1:144106901:144106932:Minus	XM_006716263.4	176	-28.68	2	27	7012	7042	25	0.76	0.76	||||||||||	| ||| ||
33	gugCUGGGACUCUAAUUCUC-AGAGUACGAGAu	||| :|| | || || |||||||||||	gaaGACATTG-CA-TACCAGCTCTCATGCTCTc	>hsa_piR_022628|gb|DQ600952|Homo_sapiens:1:144106901:144106932:Minus	XM_006723435.4	172	-24.27	2	30	4652	4682	29	0.7241	0.7586	||||||||||	| || || |
34	gugcugGGACUCUAAUUCUCAGAGUACGAGAu	::||| ||||: || ||||||||||	gtagtgTTTGATATTAGCAGCCTCATGCTCTa	>hsa_piR_022628|gb|DQ600952|Homo_sapiens:1:144106901:144106932:Minus	XM_011521893.1	194	-29.58	2	27	255	286	25	0.76	0.88	||||||||||	||||: ||
35	gugCUGGGACUCUAAU-UCUCAGAGUACGAGAu	|:|::| || |: |||| ||||||||||	ccaGGCTTTCTGACTGCAGAG-CTCATGCTCTt	>hsa_piR_022628|gb|DQ600952|Homo_sapiens:1:144106901:144106932:Minus	XM_017004086.2	182	-31.03	2	30	1495	1526	29	0.6897	0.8276	||||||||||	| |: ||||
36	gugCUGGGACUCUAAU-UCUCAGAGUACGAGAu	|:|::| || |: |||| ||||||||||	ccaGGCTTTCTGACTGCAGAG-CTCATGCTCTt	>hsa_piR_022628|gb|DQ600952|Homo_sapiens:1:144106901:144106932:Minus	XM_017004087.2	182	-31.03	2	30	1495	1526	29	0.6897	0.8276	||||||||||	| |: ||||
37	gugcugggaCUCUAAUUCUCAGAGUACGAGAu	||| |||| |||||||||||	taaatattaGAGTTTAA---TCTCATGCTCTa	>hsa_piR_022628|gb|DQ600952|Homo_sapiens:1:144106901:144106932:Minus	XM_017005227.1	175	-24.75	2	24	3755	3783	22	0.8182	0.8182	||||||||||	| |||| |
38	gugcugggaCUCUAAUUCUCAGAGUACGAGAu	||| |||| |||||||||||	taaatattaGAGTTTAA---TCTCATGCTCTa	>hsa_piR_022628|gb|DQ600952|Homo_sapiens:1:144106901:144106932:Minus	XM_017005228.2	175	-24.75	2	24	3637	3665	22	0.8182	0.8182	||||||||||	| |||| |
39	gugcugggaCUCUAAUUCUCAGAGUACGAGAu	||| |||| |||||||||||	taaatattaGAGTTTAA---TCTCATGCTCTa	>hsa_piR_022628|gb|DQ600952|Homo_sapiens:1:144106901:144106932:Minus	XM_017005229.1	175	-24.75	2	24	4003	4031	22	0.8182	0.8182	||||||||||	| |||| |
40	gugcugggaCUCUAAUUCUCAGAGUACGAGAu	||| |||| |||||||||||	taaatattaGAGTTTAA---TCTCATGCTCTa	>hsa_piR_022628|gb|DQ600952|Homo_sapiens:1:144106901:144106932:Minus	XM_017005230.1	175	-24.75	2	24	4000	4028	22	0.8182	0.8182	||||||||||	| |||| |
41	gugcugggaCUCUAAUUCUCAGAGUACGAGAu	||| |||| |||||||||||	taaatattaGAGTTTAA---TCTCATGCTCTa	>hsa_piR_022628|gb|DQ600952|Homo_sapiens:1:144106901:144106932:Minus	XM_017005231.2	175	-24.75	2	24	3903	3931	22	0.8182	0.8182	||||||||||	| |||| |
42	gugcugggaCUCUAAUUCUCAGAGUACGAGAu	||| |||| |||||||||||	taaatattaGAGTTTAA---TCTCATGCTCTa	>hsa_piR_022628|gb|DQ600952|Homo_sapiens:1:144106901:144106932:Minus	XM_017005232.2	175	-24.75	2	24	3899	3927	22	0.8182	0.8182	||||||||||	| |||| |
43	gugcugggaCUCUAAUUCUCAGAGUACGAGAu	||| |||| |||||||||||	taaatattaGAGTTTAA---TCTCATGCTCTa	>hsa_piR_022628|gb|DQ600952|Homo_sapiens:1:144106901:144106932:Minus	XM_017005233.2	175	-24.75	2	24	5708	5736	22	0.8182	0.8182	||||||||||	| |||| |
44	gugCU-GGGACUCUAAUUCUCAGAGUACGAGAu	|| ||||| || ||||| ||||||||||	gcaGATCCCTGTGA-CAAGAG-CTCATGCTCTc	>hsa_piR_022628|gb|DQ600952|Homo_sapiens:1:144106901:144106932:Minus	XM_017028205.1	192	-37.9	2	30	1966	1996	29	0.8276	0.8276	||||||||||	|| |||||
45	gugcugggaCUCUAAUUCUCAGAGUACGAGAu	||| |||| |||||||||||	taaatattaGAGTTTAA---TCTCATGCTCTa	>hsa_piR_022628|gb|DQ600952|Homo_sapiens:1:144106901:144106932:Minus	XM_024453211.1	175	-24.75	2	24	6426	6454	22	0.8182	0.8182	||||||||||	| |||| |
46	gugcugggaCUCUAAUUCUCAGAGUACGAGAu	||| |||| |||||||||||	taaatattaGAGTTTAA---TCTCATGCTCTa	>hsa_piR_022628|gb|DQ600952|Homo_sapiens:1:144106901:144106932:Minus	XM_024453212.1	175	-24.75	2	24	6318	6346	22	0.8182	0.8182	||||||||||	| |||| |
47	gugcugggaCUCUAAUUCUCAGAGUACGAGAu	||| |||| |||||||||||	taaatattaGAGTTTAA---TCTCATGCTCTa	>hsa_piR_022628|gb|DQ600952|Homo_sapiens:1:144106901:144106932:Minus	XM_024453213.1	175	-24.75	2	24	5826	5854	22	0.8182	0.8182	||||||||||	| |||| |
48	gugcugggaCUCUAAUUCUCAGAGUACGAGAu	||| |||| |||||||||||	taaatattaGAGTTTAA---TCTCATGCTCTa	>hsa_piR_022628|gb|DQ600952|Homo_sapiens:1:144106901:144106932:Minus	XM_024453214.1	175	-24.75	2	24	5701	5729	22	0.8182	0.8182	||||||||||	| |||| |
49	gugcugggaCUCUAAUUCUCAGAGUACGAGAu	||| |||| |||||||||||	taaatattaGAGTTTAA---TCTCATGCTCTa	>hsa_piR_022628|gb|DQ600952|Homo_sapiens:1:144106901:144106932:Minus	XR_001739026.1	175	-24.75	2	24	4125	4153	22	0.8182	0.8182	||||||||||	| |||| |
50	gugcugggaCUCUAAUUCUCAGAGUACGAGAu	||| |||| |||||||||||	taaatattaGAGTTTAA---TCTCATGCTCTa	>hsa_piR_022628|gb|DQ600952|Homo_sapiens:1:144106901:144106932:Minus	XR_001739027.1	175	-24.75	2	24	4024	4052	22	0.8182	0.8182	||||||||||	| |||| |
51	gugcugggacucuAAUUC-UCAGAGUACGAGAu	||||| | ||||||||||	tttcttgttacttTTAAGAAAACTCATGCTCTg	>hsa_piR_022628|gb|DQ600952|Homo_sapiens:1:144106901:144106932:Minus	XR_001740326.2	170	-28.06	2	20	3641	3673	19	0.8421	0.8421	||||||||||	||||| |
52	gugcugggacucuAAUUC-UCAGAGUACGAGAu	||||| | ||||||||||	tttcttgttacttTTAAGAAAACTCATGCTCTg	>hsa_piR_022628|gb|DQ600952|Homo_sapiens:1:144106901:144106932:Minus	XR_001740328.2	170	-28.06	2	20	3606	3638	19	0.8421	0.8421	||||||||||	||||| |
53	gugcUGGGA--CUCUAAUUCUCAGAGUACGAGAu	|||:| ||| |||| | ||||||||||	taaaACCTTTCAAGAATAAGTGACTCATGCTCTc	>hsa_piR_022628|gb|DQ600952|Homo_sapiens:1:144106901:144106932:Minus	XR_001742489.1	191	-28.34	2	29	4639	4672	29	0.7586	0.7931	||||||||||	|| |||| |
54	gugcugGGACUCUAAUUCUCAGAGUACGAGAu	:||| | || | || ||||||||||	cctctgTCTG-GTTTCAAAG-CTCATGCTCTa	>hsa_piR_022628|gb|DQ600952|Homo_sapiens:1:144106901:144106932:Minus	XR_001747610.1	174	-29.76	2	27	1404	1433	25	0.76	0.8	||||||||||	| || | ||
55	gugcugGGACUCUAAUUCUCAGAGUACGAGAu	:||| | || | || ||||||||||	cctctgTCTG-GTTTCAAAG-CTCATGCTCTa	>hsa_piR_022628|gb|DQ600952|Homo_sapiens:1:144106901:144106932:Minus	XR_001747612.1	174	-29.76	2	27	1399	1428	25	0.76	0.8	||||||||||	| || | ||
56	gugcugggACUCUAAUUCUCAGAGUACGAGAu	||| || || || ||||||||||	cagtaagaTGAAATAAAAAG-CTCATGCTCTt	>hsa_piR_022628|gb|DQ600952|Homo_sapiens:1:144106901:144106932:Minus	XR_001749277.1	182	-22.9	2	25	3702	3732	23	0.8261	0.8261	||||||||||	|| || ||
57	gugCUGGGAC--UCUAAUUCUC-AGAGUACGAGAu	||:: || | || | || |||||||||||	taaGATTATGCTAAATATACAGTTCTCATGCTCTt	>hsa_piR_022628|gb|DQ600952|Homo_sapiens:1:144106901:144106932:Minus	XR_001752916.2	175	-22.63	2	30	589	623	31	0.6774	0.7419	||||||||||	|| | || |
58	gugCUGGGAC--UCUAAUUCUC-AGAGUACGAGAu	||:: || | || | || |||||||||||	taaGATTATGCTAAATATACAGTTCTCATGCTCTt	>hsa_piR_022628|gb|DQ600952|Homo_sapiens:1:144106901:144106932:Minus	XR_001752917.1	175	-22.63	2	30	265	299	31	0.6774	0.7419	||||||||||	|| | || |
59	gugCUGGGAC--UCUAAUUCUC-AGAGUACGAGAu	||:: || | || | || |||||||||||	taaGATTATGCTAAATATACAGTTCTCATGCTCTt	>hsa_piR_022628|gb|DQ600952|Homo_sapiens:1:144106901:144106932:Minus	XR_001752918.2	175	-22.63	2	30	589	623	31	0.6774	0.7419	||||||||||	|| | || |
60	gugCUGGGAC--UCUAAUUCUC-AGAGUACGAGAu	||:: || | || | || |||||||||||	taaGATTATGCTAAATATACAGTTCTCATGCTCTt	>hsa_piR_022628|gb|DQ600952|Homo_sapiens:1:144106901:144106932:Minus	XR_001752919.1	175	-22.63	2	30	265	299	31	0.6774	0.7419	||||||||||	|| | || |
61	gugCUGGGAC--UCUAAUUCUC-AGAGUACGAGAu	||:: || | || | || |||||||||||	taaGATTATGCTAAATATACAGTTCTCATGCTCTt	>hsa_piR_022628|gb|DQ600952|Homo_sapiens:1:144106901:144106932:Minus	XR_001752920.1	175	-22.63	2	30	265	299	31	0.6774	0.7419	||||||||||	|| | || |
62	gugCUGGGAC--UCUAAUUCUC-AGAGUACGAGAu	||:: || | || | || |||||||||||	taaGATTATGCTAAATATACAGTTCTCATGCTCTt	>hsa_piR_022628|gb|DQ600952|Homo_sapiens:1:144106901:144106932:Minus	XR_001752921.1	175	-22.63	2	30	265	299	31	0.6774	0.7419	||||||||||	|| | || |
63	gugCUGGGAC--UCUAAUUCUC-AGAGUACGAGAu	||:: || | || | || |||||||||||	taaGATTATGCTAAATATACAGTTCTCATGCTCTt	>hsa_piR_022628|gb|DQ600952|Homo_sapiens:1:144106901:144106932:Minus	XR_001752922.1	175	-22.63	2	30	265	299	31	0.6774	0.7419	||||||||||	|| | || |
64	gugCUGGGAC--UCUAAUUCUC-AGAGUACGAGAu	||:: || | || | || |||||||||||	taaGATTATGCTAAATATACAGTTCTCATGCTCTt	>hsa_piR_022628|gb|DQ600952|Homo_sapiens:1:144106901:144106932:Minus	XR_001756629.2	175	-22.63	2	30	589	623	31	0.6774	0.7419	||||||||||	|| | || |
65	gugCUGGGAC--UCUAAUUCUC-AGAGUACGAGAu	||:: || | || | || |||||||||||	taaGATTATGCTAAATATACAGTTCTCATGCTCTt	>hsa_piR_022628|gb|DQ600952|Homo_sapiens:1:144106901:144106932:Minus	XR_001756630.2	175	-22.63	2	30	589	623	31	0.6774	0.7419	||||||||||	|| | || |
66	gugCUGGGAC--UCUAAUUCUC-AGAGUACGAGAu	||:: || | || | || |||||||||||	taaGATTATGCTAAATATACAGTTCTCATGCTCTt	>hsa_piR_022628|gb|DQ600952|Homo_sapiens:1:144106901:144106932:Minus	XR_001756631.2	175	-22.63	2	30	589	623	31	0.6774	0.7419	||||||||||	|| | || |
67	gugCUGGGAC--UCUAAUUCUC-AGAGUACGAGAu	||:: || | || | || |||||||||||	taaGATTATGCTAAATATACAGTTCTCATGCTCTt	>hsa_piR_022628|gb|DQ600952|Homo_sapiens:1:144106901:144106932:Minus	XR_001756632.2	175	-22.63	2	30	589	623	31	0.6774	0.7419	||||||||||	|| | || |
68	gugCUGGGAC--UCUAAUUCUC-AGAGUACGAGAu	||:: || | || | || |||||||||||	taaGATTATGCTAAATATACAGTTCTCATGCTCTt	>hsa_piR_022628|gb|DQ600952|Homo_sapiens:1:144106901:144106932:Minus	XR_001756633.2	175	-22.63	2	30	589	623	31	0.6774	0.7419	||||||||||	|| | || |
69	gugCUGGGAC--UCUAAUUCUC-AGAGUACGAGAu	||:: || | || | || |||||||||||	taaGATTATGCTAAATATACAGTTCTCATGCTCTt	>hsa_piR_022628|gb|DQ600952|Homo_sapiens:1:144106901:144106932:Minus	XR_001756634.2	175	-22.63	2	30	589	623	31	0.6774	0.7419	||||||||||	|| | || |
70	gugCUGGGACUCUAAU-UCUCAGAGUACGAGAu	| ||||| | | |||| ||||||||||	caaGTCCCTGTTCTCACAGAG-CTCATGCTCTc	>hsa_piR_022628|gb|DQ600952|Homo_sapiens:1:144106901:144106932:Minus	XR_935971.2	182	-32.64	2	30	2111	2142	29	0.7586	0.7586	||||||||||	| | ||||
71	guGCUGGGACUCUAAU-UC-UC-AGAGUACGAGAu	| :|| | |||| || || ||||||||||	ctCTGCCAAGTAATTAGAGCAGCACTCATGCTCTa	>hsa_piR_022628|gb|DQ600952|Homo_sapiens:1:144106901:144106932:Minus	XR_940570.2	171	-27.84	2	31	2932	2966	32	0.6875	0.7188	||||||||||	|| || ||
72	gugCUGGGACUCUAAU-UCUCAGAGUACGAGAu	| ||||| | | |||| ||||||||||	caaGTCCCTGTTCTCACAGAG-CTCATGCTCTc	>hsa_piR_022628|gb|DQ600952|Homo_sapiens:1:144106901:144106932:Minus	XR_952020.2	182	-32.64	2	30	2111	2142	29	0.7586	0.7586	||||||||||	| | ||||
73	ugaugggguguuGAUAUGUUAGAUGAUGGAGu	| |||| |||||||||||	ggataaagttttCAATACTTTCTACTACCTCa	>hsa_piR_008112|gb|DQ581031|Homo	NM_001008738.3	176	-26.67	2	21	4699	4730	19	0.8421	0.8421	||||||||||	| |||| |
74	ugAUGGGGUGUUGAUAUGUUAGAUGAUGGAGu	||| || :| | ||||| ||||||||||	agTACAGCAGGAAT-TACAA-CTACTACCTCa	>hsa_piR_008112|gb|DQ581031|Homo	NM_001083617.1	186	-31.06	2	31	2530	2559	29	0.7586	0.7931	||||||||||	| | |||||
75	ugAUGGGGUGUUGAUAUGUUA-GAUGAUGGAGu	||| :: ::|| |||:|| ||||||||||	tgTACAATGGGGCT-TACGATACTACTACCTCa	>hsa_piR_008112|gb|DQ581031|Homo	NM_001282933.2	183	-32.5	2	31	3212	3243	30	0.6667	0.8333	||||||||||	|| |||:||
76	ugAUGGGGUGUUGAUAUGUUA-GAUGAUGGAGu	||| :: ::|| |||:|| ||||||||||	tgTACAATGGGGCT-TACGATACTACTACCTCa	>hsa_piR_008112|gb|DQ581031|Homo	NM_001282935.1	183	-32.5	2	31	3251	3282	30	0.6667	0.8333	||||||||||	|| |||:||
77	ugaugggguguuGAUAUGUUAGAUGAUGGAGu	| |||| |||||||||||	ggataaagttttCAATACTTTCTACTACCTCa	>hsa_piR_008112|gb|DQ581031|Homo	NM_001346114.2	176	-26.67	2	21	4648	4679	19	0.8421	0.8421	||||||||||	| |||| |
78	ugaugGGGUGUUGAUAUGUUAGAUGAUGGAGu	| |||: ||| ||| ||||||||||	ccatgCGCACGCCTA-CCAA-CTACTACCTCt	>hsa_piR_008112|gb|DQ581031|Homo	NM_006056.5	179	-29.33	2	28	353	382	26	0.7692	0.8077	||||||||||	||| |||
79	ugAUGGGGUGUUGAUAUGUUAGAUGAUGGAGu	||| || :| | ||||| ||||||||||	agTACAGCAGGAAT-TACAA-CTACTACCTCa	>hsa_piR_008112|gb|DQ581031|Homo	NM_014781.5	186	-31.06	2	31	2499	2528	29	0.7586	0.7931	||||||||||	| | |||||
80	ugAUGGGGUGUUGAUAUGUUA-GAUGAUGGAGu	||| :: ::|| |||:|| ||||||||||	tgTACAATGGGGCT-TACGATACTACTACCTCa	>hsa_piR_008112|gb|DQ581031|Homo	NM_032819.4	183	-32.5	2	31	3427	3458	30	0.6667	0.8333	||||||||||	|| |||:||
81	ugaugggguguuGAUAUGUUAGAUGAUGGAGu	| |||| |||||||||||	ggataaagttttCAATACTTTCTACTACCTCa	>hsa_piR_008112|gb|DQ581031|Homo	NM_133372.3	176	-26.67	2	21	4783	4814	19	0.8421	0.8421	||||||||||	| |||| |
82	ugaugggGUGUUGAUAUGUUAGAUGAUGGAGu	::| || | | || ||||||||||	gtggagaTGCTACAAGAGAA-CTACTACCTCc	>hsa_piR_008112|gb|DQ581031|Homo	NM_194287.3	171	-24.12	2	26	548	578	24	0.7083	0.7917	||||||||||	|| | | ||
83	ugAUGGGGUGUUGAUAUGUUA-GAUGAUGGAGu	||| :: ::|| |||:|| ||||||||||	tgTACAATGGGGCT-TACGATACTACTACCTCa	>hsa_piR_008112|gb|DQ581031|Homo	NR_104259.1	183	-32.5	2	31	3351	3382	30	0.6667	0.8333	||||||||||	|| |||:||
84	ugaugGGGUGUUGAUAUGUUAGAUGAUGGAGu	| |||: ||| ||| ||||||||||	ccatgCGCACGCCTA-CCAA-CTACTACCTCt	>hsa_piR_008112|gb|DQ581031|Homo	XM_006712195.3	179	-29.33	2	28	353	382	26	0.7692	0.8077	||||||||||	||| |||
85	ugaugGGGUGUUGAUAUGUUAGAUGAUGGAGu	| |||: ||| ||| ||||||||||	ccatgCGCACGCCTA-CCAA-CTACTACCTCt	>hsa_piR_008112|gb|DQ581031|Homo	XM_006712196.3	179	-29.33	2	28	353	382	26	0.7692	0.8077	||||||||||	||| |||
86	ugaugGGGUGUUGAUAUGUUAGAUGAUGGAGu	| |||: ||| ||| ||||||||||	ccatgCGCACGCCTA-CCAA-CTACTACCTCt	>hsa_piR_008112|gb|DQ581031|Homo	XM_011510487.3	179	-29.33	2	28	368	397	26	0.7692	0.8077	||||||||||	||| |||
87	ugaugGGGUGUUGAUAUGUUAGAUGAUGGAGu	| |||: ||| ||| ||||||||||	ccatgCGCACGCCTA-CCAA-CTACTACCTCt	>hsa_piR_008112|gb|DQ581031|Homo	XM_011510488.2	179	-29.33	2	28	353	382	26	0.7692	0.8077	||||||||||	||| |||
88	ugaugGGGUGUUGAUAUGUUAGAUGAUGGAGu	| |||: ||| ||| ||||||||||	ccatgCGCACGCCTA-CCAA-CTACTACCTCt	>hsa_piR_008112|gb|DQ581031|Homo	XM_011510489.2	179	-29.33	2	28	353	382	26	0.7692	0.8077	||||||||||	||| |||
89	ugAUGGGGUGUUGAUAUGUUAGAUGAUGGAGu	||| || :| | ||||| ||||||||||	agTACAGCAGGAAT-TACAA-CTACTACCTCa	>hsa_piR_008112|gb|DQ581031|Homo	XM_011517643.2	186	-31.06	2	31	2719	2748	29	0.7586	0.7931	||||||||||	| | |||||
90	ugAUGGGGUGUUGAUAUGUUAGAUGAUGGAGu	||| || :| | ||||| ||||||||||	agTACAGCAGGAAT-TACAA-CTACTACCTCa	>hsa_piR_008112|gb|DQ581031|Homo	XM_011517644.3	186	-31.06	2	31	2520	2549	29	0.7586	0.7931	||||||||||	| | |||||
91	ugAUGGGGUGUUGAUAUGUUAGAUGAUGGAGu	||| || :| | ||||| ||||||||||	agTACAGCAGGAAT-TACAA-CTACTACCTCa	>hsa_piR_008112|gb|DQ581031|Homo	XM_011517645.2	186	-31.06	2	31	2520	2549	29	0.7586	0.7931	||||||||||	| | |||||
92	ugAUGGGGUGUUGAUAUGUUAGAUGAUGGAGu	||| || :| | ||||| ||||||||||	agTACAGCAGGAAT-TACAA-CTACTACCTCa	>hsa_piR_008112|gb|DQ581031|Homo	XM_011517646.3	186	-31.06	2	31	2371	2400	29	0.7586	0.7931	||||||||||	| | |||||
93	ugAUGGGGUGUUGAUAUGUUAGAUGAUGGAGu	||| || :| | ||||| ||||||||||	agTACAGCAGGAAT-TACAA-CTACTACCTCa	>hsa_piR_008112|gb|DQ581031|Homo	XM_011517647.3	186	-31.06	2	31	2520	2549	29	0.7586	0.7931	||||||||||	| | |||||
94	ugAUGGGGUGUUGAUAUGUUAGAUGAUGGAGu	||| || :| | ||||| ||||||||||	agTACAGCAGGAAT-TACAA-CTACTACCTCa	>hsa_piR_008112|gb|DQ581031|Homo	XM_011517649.3	186	-31.06	2	31	2520	2549	29	0.7586	0.7931	||||||||||	| | |||||
95	ugaugggGUGUUGAUAUGUUAGAUGAUGGAGu	::| || | | || ||||||||||	gtggagaTGCTACAAGAGAA-CTACTACCTCc	>hsa_piR_008112|gb|DQ581031|Homo	XM_011536479.1	171	-24.12	2	26	942	972	24	0.7083	0.7917	||||||||||	|| | | ||
96	ugaugggGUGUUGAUAUGUUAGAUGAUGGAGu	::| || | | || ||||||||||	gtggagaTGCTACAAGAGAA-CTACTACCTCc	>hsa_piR_008112|gb|DQ581031|Homo	XM_011536483.1	171	-24.12	2	26	942	972	24	0.7083	0.7917	||||||||||	|| | | ||
97	ugaugggGUGUUGAUAUGUUAGAUGAUGGAGu	::| || | | || ||||||||||	gtggagaTGCTACAAGAGAA-CTACTACCTCc	>hsa_piR_008112|gb|DQ581031|Homo	XM_011536487.1	171	-24.12	2	26	942	972	24	0.7083	0.7917	||||||||||	|| | | ||
98	ugAUGGGGUGUUGAUAUGUUAGAUGAUGGAGu	||| || :| | ||||| ||||||||||	agTACAGCAGGAAT-TACAA-CTACTACCTCa	>hsa_piR_008112|gb|DQ581031|Homo	XM_017014103.2	186	-31.06	2	31	2520	2549	29	0.7586	0.7931	||||||||||	| | |||||
99	ugAUGGGGUGUUGAUAUGUUAGAUGAUGGAGu	||| || :| | ||||| ||||||||||	agTACAGCAGGAAT-TACAA-CTACTACCTCa	>hsa_piR_008112|gb|DQ581031|Homo	XM_017014104.1	186	-31.06	2	31	2750	2779	29	0.7586	0.7931	||||||||||	| | |||||
100	ugAUGGGGUGUUGAUAUGUUAGAUGAUGGAGu	||| || :| | ||||| ||||||||||	agTACAGCAGGAAT-TACAA-CTACTACCTCa	>hsa_piR_008112|gb|DQ581031|Homo	XM_017014105.2	186	-31.06	2	31	2520	2549	29	0.7586	0.7931	||||||||||	| | |||||
101	ugAUGGGGUGUUGAUAUGUUAGAUGAUGGAGu	||| || :| | ||||| ||||||||||	agTACAGCAGGAAT-TACAA-CTACTACCTCa	>hsa_piR_008112|gb|DQ581031|Homo	XM_017014106.2	186	-31.06	2	31	2520	2549	29	0.7586	0.7931	||||||||||	| | |||||
102	ugAUGGGGUGUUGAUAUGUUAGAUGAUGGAGu	||| || :| | ||||| ||||||||||	agTACAGCAGGAAT-TACAA-CTACTACCTCa	>hsa_piR_008112|gb|DQ581031|Homo	XM_017014107.2	186	-31.06	2	31	2740	2769	29	0.7586	0.7931	||||||||||	| | |||||
103	ugAUGGGGUGUUGAUAUGUUAGAUGAUGGAGu	||| || :| | ||||| ||||||||||	agTACAGCAGGAAT-TACAA-CTACTACCTCa	>hsa_piR_008112|gb|DQ581031|Homo	XM_017014108.2	186	-31.06	2	31	2520	2549	29	0.7586	0.7931	||||||||||	| | |||||
104	ugAUGGGGUGUUGAUAUGUUAGAUGAUGGAGu	||| || :| | ||||| ||||||||||	agTACAGCAGGAAT-TACAA-CTACTACCTCa	>hsa_piR_008112|gb|DQ581031|Homo	XM_017014109.1	186	-31.06	2	31	2382	2411	29	0.7586	0.7931	||||||||||	| | |||||
105	ugAUGGGGUGUUGAUAUGUUAGAUGAUGGAGu	||| || :| | ||||| ||||||||||	agTACAGCAGGAAT-TACAA-CTACTACCTCa	>hsa_piR_008112|gb|DQ581031|Homo	XM_017014110.2	186	-31.06	2	31	2458	2487	29	0.7586	0.7931	||||||||||	| | |||||
106	ugAUGGGGUGUUGAUAUGUUAGAUGAUGGAGu	||| || :| | ||||| ||||||||||	agTACAGCAGGAAT-TACAA-CTACTACCTCa	>hsa_piR_008112|gb|DQ581031|Homo	XM_017014111.2	186	-31.06	2	31	2458	2487	29	0.7586	0.7931	||||||||||	| | |||||
107	ugAUGGGGUGUUGAUAUGUUAGAUGAUGGAGu	||| || :| | ||||| ||||||||||	agTACAGCAGGAAT-TACAA-CTACTACCTCa	>hsa_piR_008112|gb|DQ581031|Homo	XM_017014112.2	186	-31.06	2	31	2458	2487	29	0.7586	0.7931	||||||||||	| | |||||
108	ugaugggGUGUUGAUAUGUUAGAUGAUGGAGu	::| || | | || ||||||||||	gtggagaTGCTACAAGAGAA-CTACTACCTCc	>hsa_piR_008112|gb|DQ581031|Homo	XM_017021032.1	171	-24.12	2	26	840	870	24	0.7083	0.7917	||||||||||	|| | | ||
109	ugaugggGUGUUGAUAUGUUAGAUGAUGGAGu	::| || | | || ||||||||||	gtggagaTGCTACAAGAGAA-CTACTACCTCc	>hsa_piR_008112|gb|DQ581031|Homo	XM_017021033.1	171	-24.12	2	26	942	972	24	0.7083	0.7917	||||||||||	|| | | ||
110	ugaugggGUGUUGAUAUGUUAGAUGAUGGAGu	::| || | | || ||||||||||	gtggagaTGCTACAAGAGAA-CTACTACCTCc	>hsa_piR_008112|gb|DQ581031|Homo	XM_017021034.2	171	-24.12	2	26	571	601	24	0.7083	0.7917	||||||||||	|| | | ||
111	ugaugggGUGUUGAUAUGUUAGAUGAUGGAGu	::| || | | || ||||||||||	gtggagaTGCTACAAGAGAA-CTACTACCTCc	>hsa_piR_008112|gb|DQ581031|Homo	XM_017021035.2	171	-24.12	2	26	722	752	24	0.7083	0.7917	||||||||||	|| | | ||
112	ugaugggGUGUUGAUAUGUUAGAUGAUGGAGu	::| || | | || ||||||||||	gtggagaTGCTACAAGAGAA-CTACTACCTCc	>hsa_piR_008112|gb|DQ581031|Homo	XM_017021036.1	171	-24.12	2	26	942	972	24	0.7083	0.7917	||||||||||	|| | | ||
113	ugaugggGUGUUGAUAUGUUAGAUGAUGGAGu	::| || | | || ||||||||||	gtggagaTGCTACAAGAGAA-CTACTACCTCc	>hsa_piR_008112|gb|DQ581031|Homo	XM_017021037.1	171	-24.12	2	26	1644	1674	24	0.7083	0.7917	||||||||||	|| | | ||
114	ugaugggGUGUUGAUAUGUUAGAUGAUGGAGu	::| || | | || ||||||||||	gtggagaTGCTACAAGAGAA-CTACTACCTCc	>hsa_piR_008112|gb|DQ581031|Homo	XM_017021038.1	171	-24.12	2	26	478	508	24	0.7083	0.7917	||||||||||	|| | | ||
115	ugaugggGUGUUGAUAUGUUAGAUGAUGGAGu	::| || | | || ||||||||||	gtggagaTGCTACAAGAGAA-CTACTACCTCc	>hsa_piR_008112|gb|DQ581031|Homo	XM_017021039.1	171	-24.12	2	26	400	430	24	0.7083	0.7917	||||||||||	|| | | ||
116	ugaugggGUGUUGAUAUGUUAGAUGAUGGAGu	::| || | | || ||||||||||	gtggagaTGCTACAAGAGAA-CTACTACCTCc	>hsa_piR_008112|gb|DQ581031|Homo	XM_017021040.1	171	-24.12	2	26	399	429	24	0.7083	0.7917	||||||||||	|| | | ||
117	ugaugggGUGUUGAUAUGUUAGAUGAUGGAGu	::| || | | || ||||||||||	gtggagaTGCTACAAGAGAA-CTACTACCTCc	>hsa_piR_008112|gb|DQ581031|Homo	XM_024449498.1	171	-24.12	2	26	763	793	24	0.7083	0.7917	||||||||||	|| | | ||
118	ugaugggGUGUUGAUAUGUUAGAUGAUGGAGu	::| || | | || ||||||||||	gtggagaTGCTACAAGAGAA-CTACTACCTCc	>hsa_piR_008112|gb|DQ581031|Homo	XM_024449499.1	171	-24.12	2	26	722	752	24	0.7083	0.7917	||||||||||	|| | | ||
119	ugaugggGUGUUGAUAUGUUAGAUGAUGGAGu	::| || | | || ||||||||||	gtggagaTGCTACAAGAGAA-CTACTACCTCc	>hsa_piR_008112|gb|DQ581031|Homo	XM_024449500.1	171	-24.12	2	26	722	752	24	0.7083	0.7917	||||||||||	|| | | ||
120	ugaugggGUGUUGAUAUGUUAGAUGAUGGAGu	::| || | | || ||||||||||	gtggagaTGCTACAAGAGAA-CTACTACCTCc	>hsa_piR_008112|gb|DQ581031|Homo	XM_024449501.1	171	-24.12	2	26	722	752	24	0.7083	0.7917	||||||||||	|| | | ||
121	ugaugggGUGUUGAUAUGUUAGAUGAUGGAGu	:| ||||| | |:|||||||||||	caactaaTAAAACTA-AAAGTCTACTACCTCt	>hsa_piR_008112|gb|DQ581031|Homo	XR_001755068.2	187	-30.91	2	26	5733	5763	24	0.7917	0.875	||||||||||	|||| | |:|
122	ugAUGGGGUGUUGAUAUGUUAGAUGAUGGAGu	| :| | | :| || || |||||||||||	gaTTTCACTCTGCCAT-CATTCTACTACCTCc	>hsa_piR_008112|gb|DQ581031|Homo	XR_002957906.1	180	-29.75	2	31	1334	1364	29	0.6897	0.7586	||||||||||	:| || || |
123	ugAUGGGGUGUUGAUAUGUUA-GAUGAUGGAGu	||| :: ::|| |||:|| ||||||||||	tgTACAATGGGGCT-TACGATACTACTACCTCa	>hsa_piR_008112|gb|DQ581031|Homo	XR_002958536.1	183	-32.5	2	31	3433	3464	30	0.6667	0.8333	||||||||||	|| |||:||
124	ugaugggGUGUUGAUAUGUUAGAUGAUGGAGu	:| ||||| | |:|||||||||||	caactaaTAAAACTA-AAAGTCTACTACCTCt	>hsa_piR_008112|gb|DQ581031|Homo	XR_002958640.1	187	-30.91	2	26	5117	5147	24	0.7917	0.875	||||||||||	|||| | |:|
125	ugAUGGGGUGUUGAUAUGUUAGAUGAUGGAGu	||| || :| | ||||| ||||||||||	agTACAGCAGGAAT-TACAA-CTACTACCTCa	>hsa_piR_008112|gb|DQ581031|Homo	XR_928826.3	186	-31.06	2	31	2520	2549	29	0.7586	0.7931	||||||||||	| | |||||
126	cgaGUGUGGGCUGGUUAGUCCAUCAu	| :|||| :| |||||||||||	caaCCTACCCTGCAAATCAGGTAGTa	>hsa_piR_022258|gb|DQ600471|Homo_sapiens:1:110202161:110202186:Plus	NM_001163544.3	183	-29.58	2	24	1157	1182	22	0.7727	0.8636	||||||||||	:|||| :| |
127	cgaGUGUGGGCUGGUUAGUCCAUCAu	| :|||| :| |||||||||||	caaCCTACCCTGCAAATCAGGTAGTa	>hsa_piR_022258|gb|DQ600471|Homo_sapiens:1:110202161:110202186:Plus	NM_001163545.3	183	-29.58	2	24	1154	1179	22	0.7727	0.8636	||||||||||	:|||| :| |
128	cgaGUGUGGGCUGGUUAGUCCAUCAu	| :|||| :| |||||||||||	caaCCTACCCTGCAAATCAGGTAGTa	>hsa_piR_022258|gb|DQ600471|Homo_sapiens:1:110202161:110202186:Plus	NM_001163546.3	183	-29.58	2	24	1157	1182	22	0.7727	0.8636	||||||||||	:|||| :| |
129	cgAGUGUGGGCUGGUUAGUCCAUCAu	||||| | ||||||||||||||	caTCACAAGCCACCAATCAGGTAGTg	>hsa_piR_022258|gb|DQ600471|Homo_sapiens:1:110202161:110202186:Plus	NM_001324109.2	196	-37.24	2	25	1790	1815	23	0.8696	0.8696	||||||||||	|| | ||||
130	cgAGUGUGGGCUGGUUAGUCCAUCAu	||||| | ||||||||||||||	caTCACAAGCCACCAATCAGGTAGTg	>hsa_piR_022258|gb|DQ600471|Homo_sapiens:1:110202161:110202186:Plus	NM_001364155.1	196	-37.24	2	25	1651	1676	23	0.8696	0.8696	||||||||||	|| | ||||
131	cgagugUGGGCUGGUUAGUCCAUCAu	|||| ||:|||||||||||	cccttgACCCCACTAATCAGGTAGTa	>hsa_piR_022258|gb|DQ600471|Homo_sapiens:1:110202161:110202186:Plus	NM_005199.5	188	-33.72	2	21	2833	2858	19	0.8947	0.9474	||||||||||	|||| ||:|
132	cgaGUGUGGGCUGGUUAGUCCAUCAu	| :|||| :| |||||||||||	caaCCTACCCTGCAAATCAGGTAGTa	>hsa_piR_022258|gb|DQ600471|Homo_sapiens:1:110202161:110202186:Plus	NM_007247.6	183	-29.58	2	24	1391	1416	22	0.7727	0.8636	||||||||||	:|||| :| |
133	cgaGUGUGGGCUGGUUAGUCCAUCAu	| :|||| :| |||||||||||	caaCCTACCCTGCAAATCAGGTAGTa	>hsa_piR_022258|gb|DQ600471|Homo_sapiens:1:110202161:110202186:Plus	NM_080550.5	183	-29.58	2	24	1157	1182	22	0.7727	0.8636	||||||||||	:|||| :| |
134	cgaGUGUGGGCUGGUUAGUCCAUCAu	| :|||| :| |||||||||||	caaCCTACCCTGCAAATCAGGTAGTa	>hsa_piR_022258|gb|DQ600471|Homo_sapiens:1:110202161:110202186:Plus	NM_198882.3	183	-29.58	2	24	1157	1182	22	0.7727	0.8636	||||||||||	:|||| :| |
135	cgAGUGUGGGCUGGUUAGUCCAUCAu	|||||||||||||||||||||||	gcTCACACCCGACCAATCAGGTAGTa	>hsa_piR_022258|gb|DQ600471|Homo_sapiens:1:110202161:110202186:Plus	NR_038977.1	220	-56.16	2	25	1750	1775	23	1	1	||||||||||	||||||||||
136	cgAGUGUGGGCUGGUUAGUCCAUCAu	|||||||||||||||||||||||	gcTCACACCCGACCAATCAGGTAGTa	>hsa_piR_022258|gb|DQ600471|Homo_sapiens:1:110202161:110202186:Plus	NR_136255.1	220	-56.16	2	25	1161	1186	23	1	1	||||||||||	||||||||||
137	cgAGUGUGGGCUGGUUAGUCCAUCAu	||||| | ||| ||||||||||	ttTCACA-GCAACCTATCAGGTAGTt	>hsa_piR_022258|gb|DQ600471|Homo_sapiens:1:110202161:110202186:Plus	XM_005251933.4	182	-31.19	2	25	7187	7211	23	0.8261	0.8261	||||||||||	|| | |||
138	cgaGUGUGGGCUGGUUAGUCCAUCAu	| :|||| :| |||||||||||	caaCCTACCCTGCAAATCAGGTAGTa	>hsa_piR_022258|gb|DQ600471|Homo_sapiens:1:110202161:110202186:Plus	XM_005256980.5	183	-29.58	2	24	1772	1797	22	0.7727	0.8636	||||||||||	:|||| :| |
139	cgaGUGUGGGCUGGUUAGUCCAUCAu	| :|||| :| |||||||||||	caaCCTACCCTGCAAATCAGGTAGTa	>hsa_piR_022258|gb|DQ600471|Homo_sapiens:1:110202161:110202186:Plus	XM_017024076.1	183	-29.58	2	24	1772	1797	22	0.7727	0.8636	||||||||||	:|||| :| |
140	cgaGUGUGGGCUGGUUAGUCCAUCAu	| :|||| :| |||||||||||	caaCCTACCCTGCAAATCAGGTAGTa	>hsa_piR_022258|gb|DQ600471|Homo_sapiens:1:110202161:110202186:Plus	XM_017024077.1	183	-29.58	2	24	1691	1716	22	0.7727	0.8636	||||||||||	:|||| :| |
141	cgaGUGUGGGCUGGUUAGUCCAUCAu	| :|||| :| |||||||||||	caaCCTACCCTGCAAATCAGGTAGTa	>hsa_piR_022258|gb|DQ600471|Homo_sapiens:1:110202161:110202186:Plus	XM_017024078.1	183	-29.58	2	24	1772	1797	22	0.7727	0.8636	||||||||||	:|||| :| |
142	cgaGUGUGGGCUGGUUAGUCCAUCAu	| :|||| :| |||||||||||	caaCCTACCCTGCAAATCAGGTAGTa	>hsa_piR_022258|gb|DQ600471|Homo_sapiens:1:110202161:110202186:Plus	XM_017024079.1	183	-29.58	2	24	1772	1797	22	0.7727	0.8636	||||||||||	:|||| :| |
143	cgaGUGUGGGCUGGUUAGUCCAUCAu	| :|||| :| |||||||||||	caaCCTACCCTGCAAATCAGGTAGTa	>hsa_piR_022258|gb|DQ600471|Homo_sapiens:1:110202161:110202186:Plus	XM_017024081.2	183	-29.58	2	24	1651	1676	22	0.7727	0.8636	||||||||||	:|||| :| |
144	cgaGUGUGGGCUGGUUAGUCCAUCAu	| :|||| :| |||||||||||	caaCCTACCCTGCAAATCAGGTAGTa	>hsa_piR_022258|gb|DQ600471|Homo_sapiens:1:110202161:110202186:Plus	XM_017024082.1	183	-29.58	2	24	1772	1797	22	0.7727	0.8636	||||||||||	:|||| :| |
145	cgaGUGUGGGCUGGUUAGUCCAUCAu	| :|||| :| |||||||||||	caaCCTACCCTGCAAATCAGGTAGTa	>hsa_piR_022258|gb|DQ600471|Homo_sapiens:1:110202161:110202186:Plus	XM_017024083.1	183	-29.58	2	24	1772	1797	22	0.7727	0.8636	||||||||||	:|||| :| |
146	cgaGUGUGGGCUGGUUAGUCCAUCAu	| :|||| :| |||||||||||	caaCCTACCCTGCAAATCAGGTAGTa	>hsa_piR_022258|gb|DQ600471|Homo_sapiens:1:110202161:110202186:Plus	XM_017024084.1	183	-29.58	2	24	1772	1797	22	0.7727	0.8636	||||||||||	:|||| :| |
147	cgaGUGUGGGCUGGUUAGUCCAUCAu	| :|||| :| |||||||||||	caaCCTACCCTGCAAATCAGGTAGTa	>hsa_piR_022258|gb|DQ600471|Homo_sapiens:1:110202161:110202186:Plus	XM_017024085.1	183	-29.58	2	24	1772	1797	22	0.7727	0.8636	||||||||||	:|||| :| |
148	cgaGUGUGGGCUGGUUAGUCCAUCAu	| :|||| :| |||||||||||	caaCCTACCCTGCAAATCAGGTAGTa	>hsa_piR_022258|gb|DQ600471|Homo_sapiens:1:110202161:110202186:Plus	XM_017024086.1	183	-29.58	2	24	1772	1797	22	0.7727	0.8636	||||||||||	:|||| :| |
149	cgaGUGUGGGCUGGUUAGUCCAUCAu	| :|||| :| |||||||||||	caaCCTACCCTGCAAATCAGGTAGTa	>hsa_piR_022258|gb|DQ600471|Homo_sapiens:1:110202161:110202186:Plus	XM_017024087.1	183	-29.58	2	24	1772	1797	22	0.7727	0.8636	||||||||||	:|||| :| |
150	cgaGUGUGGGCUGGUUAGUCCAUCAu	| :|||| :| |||||||||||	caaCCTACCCTGCAAATCAGGTAGTa	>hsa_piR_022258|gb|DQ600471|Homo_sapiens:1:110202161:110202186:Plus	XM_017024088.1	183	-29.58	2	24	1538	1563	22	0.7727	0.8636	||||||||||	:|||| :| |
151	cgaGUGUGGGCUGGUUAGUCCAUCAu	| :|||| :| |||||||||||	caaCCTACCCTGCAAATCAGGTAGTa	>hsa_piR_022258|gb|DQ600471|Homo_sapiens:1:110202161:110202186:Plus	XM_017024089.1	183	-29.58	2	24	1772	1797	22	0.7727	0.8636	||||||||||	:|||| :| |
152	cgaGUGUGGGCUGGUUAGUCCAUCAu	| :|||| :| |||||||||||	caaCCTACCCTGCAAATCAGGTAGTa	>hsa_piR_022258|gb|DQ600471|Homo_sapiens:1:110202161:110202186:Plus	XM_017024090.1	183	-29.58	2	24	1469	1494	22	0.7727	0.8636	||||||||||	:|||| :| |
153	cgaGUGUGGGCUGGUUAGUCCAUCAu	| :|||| :| |||||||||||	caaCCTACCCTGCAAATCAGGTAGTa	>hsa_piR_022258|gb|DQ600471|Homo_sapiens:1:110202161:110202186:Plus	XM_017024091.1	183	-29.58	2	24	1388	1413	22	0.7727	0.8636	||||||||||	:|||| :| |
154	cgaGUGUGGGCUGGUUAGUCCAUCAu	| :|||| :| |||||||||||	caaCCTACCCTGCAAATCAGGTAGTa	>hsa_piR_022258|gb|DQ600471|Homo_sapiens:1:110202161:110202186:Plus	XM_017024092.1	183	-29.58	2	24	1772	1797	22	0.7727	0.8636	||||||||||	:|||| :| |
155	cgaGUGUGGGCUGGUUAGUCCAUCAu	| :|||| :| |||||||||||	caaCCTACCCTGCAAATCAGGTAGTa	>hsa_piR_022258|gb|DQ600471|Homo_sapiens:1:110202161:110202186:Plus	XM_017024093.2	183	-29.58	2	24	1469	1494	22	0.7727	0.8636	||||||||||	:|||| :| |
156	cgaGUGUGGGCUGGUUAGUCCAUCAu	| :|||| :| |||||||||||	caaCCTACCCTGCAAATCAGGTAGTa	>hsa_piR_022258|gb|DQ600471|Homo_sapiens:1:110202161:110202186:Plus	XM_017024094.1	183	-29.58	2	24	1388	1413	22	0.7727	0.8636	||||||||||	:|||| :| |
157	cgaGUGUGGGCUGGUUAGUCCAUCAu	| :|||| :| |||||||||||	caaCCTACCCTGCAAATCAGGTAGTa	>hsa_piR_022258|gb|DQ600471|Homo_sapiens:1:110202161:110202186:Plus	XM_017024095.1	183	-29.58	2	24	1469	1494	22	0.7727	0.8636	||||||||||	:|||| :| |
158	cgaGUGUGGGCUGGUUAGUCCAUCAu	| :|||| :| |||||||||||	caaCCTACCCTGCAAATCAGGTAGTa	>hsa_piR_022258|gb|DQ600471|Homo_sapiens:1:110202161:110202186:Plus	XM_017024096.1	183	-29.58	2	24	1772	1797	22	0.7727	0.8636	||||||||||	:|||| :| |
159	cgaGUGUGGGCUGGUUAGUCCAUCAu	| :|||| :| |||||||||||	caaCCTACCCTGCAAATCAGGTAGTa	>hsa_piR_022258|gb|DQ600471|Homo_sapiens:1:110202161:110202186:Plus	XM_017024097.1	183	-29.58	2	24	1469	1494	22	0.7727	0.8636	||||||||||	:|||| :| |
160	cgaGUGUGGGCUGGUUAGUCCAUCAu	| :|||| :| |||||||||||	caaCCTACCCTGCAAATCAGGTAGTa	>hsa_piR_022258|gb|DQ600471|Homo_sapiens:1:110202161:110202186:Plus	XM_017024098.2	183	-29.58	2	24	1348	1373	22	0.7727	0.8636	||||||||||	:|||| :| |
161	cgaGUGUGGGCUGGUUAGUCCAUCAu	| :|||| :| |||||||||||	caaCCTACCCTGCAAATCAGGTAGTa	>hsa_piR_022258|gb|DQ600471|Homo_sapiens:1:110202161:110202186:Plus	XM_017024099.1	183	-29.58	2	24	1154	1179	22	0.7727	0.8636	||||||||||	:|||| :| |
162	cgaGUGUGGGCUGGUUAGUCCAUCAu	| :|||| :| |||||||||||	caaCCTACCCTGCAAATCAGGTAGTa	>hsa_piR_022258|gb|DQ600471|Homo_sapiens:1:110202161:110202186:Plus	XM_017024100.1	183	-29.58	2	24	1469	1494	22	0.7727	0.8636	||||||||||	:|||| :| |
163	cgaGUGUGGGCUGGUUAGUCCAUCAu	| :|||| :| |||||||||||	caaCCTACCCTGCAAATCAGGTAGTa	>hsa_piR_022258|gb|DQ600471|Homo_sapiens:1:110202161:110202186:Plus	XM_017024101.1	183	-29.58	2	24	1388	1413	22	0.7727	0.8636	||||||||||	:|||| :| |
164	cgaGUGUGGGCUGGUUAGUCCAUCAu	| :|||| :| |||||||||||	caaCCTACCCTGCAAATCAGGTAGTa	>hsa_piR_022258|gb|DQ600471|Homo_sapiens:1:110202161:110202186:Plus	XM_017024102.1	183	-29.58	2	24	1154	1179	22	0.7727	0.8636	||||||||||	:|||| :| |
165	cgaGUGUGGGCUGGUUAGUCCAUCAu	| :|||| :| |||||||||||	caaCCTACCCTGCAAATCAGGTAGTa	>hsa_piR_022258|gb|DQ600471|Homo_sapiens:1:110202161:110202186:Plus	XM_017024103.2	183	-29.58	2	24	1114	1139	22	0.7727	0.8636	||||||||||	:|||| :| |
166	cgaGUGUGGGCUGGUUAGUCCAUCAu	| :|||| :| |||||||||||	caaCCTACCCTGCAAATCAGGTAGTa	>hsa_piR_022258|gb|DQ600471|Homo_sapiens:1:110202161:110202186:Plus	XM_017024104.2	183	-29.58	2	24	1114	1139	22	0.7727	0.8636	||||||||||	:|||| :| |
167	cgaGUGUGGGCUGGUUAGUCCAUCAu	| :|||| :| |||||||||||	caaCCTACCCTGCAAATCAGGTAGTa	>hsa_piR_022258|gb|DQ600471|Homo_sapiens:1:110202161:110202186:Plus	XM_017024105.1	183	-29.58	2	24	1772	1797	22	0.7727	0.8636	||||||||||	:|||| :| |
168	cgaGUGUGGGCUGGUUAGUCCAUCAu	| :|||| :| |||||||||||	caaCCTACCCTGCAAATCAGGTAGTa	>hsa_piR_022258|gb|DQ600471|Homo_sapiens:1:110202161:110202186:Plus	XM_017024106.1	183	-29.58	2	24	1235	1260	22	0.7727	0.8636	||||||||||	:|||| :| |
169	cgAGUGUGGGCUGGUUAGUCCAUCAu	||| | |||| | ||||||||||	tgTCA-AGCCGAGC-ATCAGGTAGTa	>hsa_piR_022258|gb|DQ600471|Homo_sapiens:1:110202161:110202186:Plus	XR_001742806.1	176	-30.04	2	25	5773	5796	23	0.8261	0.8261	||||||||||	| |||| |
170	cgAGUGUGGGCUGGUUAGUCCAUCAu	||||||||||| |||||||||||	gtTCACACCCGACAAATCAGGTAGTa	>hsa_piR_022258|gb|DQ600471|Homo_sapiens:1:110202161:110202186:Plus	XR_947380.2	212	-47.01	2	25	1328	1353	23	0.9565	0.9565	||||||||||	|||||||| |
171	ccucCGC-UCUUAAGA-UGGUGACUUGGu	|:| ||:| || |||||||||||	gtccGTGAAGGAGCCTCACCACTGAACCt	>hsa_piR_015026|gb|DQ590548|Homo_sapiens:1:147946871:147946897:Minus	NM_001039615.3	173	-28.61	2	24	3192	3220	24	0.75	0.8333	||||||||||	||:| || |
172	ccuccgcuCUUA-AGAUGGUGACUUGGu	|||| || ||||||||||	gtgcaaatGAATGCCTTCCACTGAACCg	>hsa_piR_015026|gb|DQ590548|Homo_sapiens:1:147946871:147946897:Minus	NM_001098614.3	170	-25.52	2	20	32	59	19	0.8421	0.8421	||||||||||	|||| ||
173	ccuccgcuCUUA-AGAUGGUGACUUGGu	|||| || ||||||||||	gtgcaaatGAATGCCTTCCACTGAACCg	>hsa_piR_015026|gb|DQ590548|Homo_sapiens:1:147946871:147946897:Minus	NM_001098615.2	170	-25.52	2	20	32	59	19	0.8421	0.8421	||||||||||	|||| ||
174	ccucCGC-UCUUAAGA-UGGUGACUUGGu	|:| ||:| || |||||||||||	gtccGTGAAGGAGCCTCACCACTGAACCt	>hsa_piR_015026|gb|DQ590548|Homo_sapiens:1:147946871:147946897:Minus	NM_001164457.3	173	-28.61	2	24	3051	3079	24	0.75	0.8333	||||||||||	||:| || |
175	ccuccgcuCUUA-AGAUGGUGACUUGGu	|||| || ||||||||||	gtgcaaatGAATGCCTTCCACTGAACCg	>hsa_piR_015026|gb|DQ590548|Homo_sapiens:1:147946871:147946897:Minus	NM_001271826.2	170	-25.52	2	20	32	59	19	0.8421	0.8421	||||||||||	|||| ||
176	ccucCGC-UCUUAAGA-UGGUGACUUGGu	|:| ||:| || |||||||||||	gtccGTGAAGGAGCCTCACCACTGAACCt	>hsa_piR_015026|gb|DQ590548|Homo_sapiens:1:147946871:147946897:Minus	NM_001278713.1	173	-28.61	2	24	2842	2870	24	0.75	0.8333	||||||||||	||:| || |
177	ccucCGCUC-UUAAGAU-GGUGACUUGGu	|| || | | ||| ||||||||||	gcgaGCCAGCACTCCTATCCACTGAACCg	>hsa_piR_015026|gb|DQ590548|Homo_sapiens:1:147946871:147946897:Minus	NM_001286341.2	173	-28.76	2	24	243	271	24	0.7917	0.7917	||||||||||	| | | |||
178	ccucCGCUC-UUAAGAU-GGUGACUUGGu	|| || | | ||| ||||||||||	gcgaGCCAGCACTCCTATCCACTGAACCg	>hsa_piR_015026|gb|DQ590548|Homo_sapiens:1:147946871:147946897:Minus	NM_001286342.1	173	-28.76	2	24	225	253	24	0.7917	0.7917	||||||||||	| | | |||
179	ccuccGCUCUUAAGAUGGUGACUUGGu	:||| :| :||||||||||||	ggtttTGAG-GTCTTACCACTGAACCa	>hsa_piR_015026|gb|DQ590548|Homo_sapiens:1:147946871:147946897:Minus	NM_002833.4	176	-34.04	2	23	6475	6500	21	0.7619	0.9048	||||||||||	||| :| :||
180	ccUCCGCUCUUAAGAUGGUGACUUGGu	|| :|| |:| ||||||||||||	taAGATGAAAGT--TACCACTGAACCt	>hsa_piR_015026|gb|DQ590548|Homo_sapiens:1:147946871:147946897:Minus	NM_005604.4	178	-27.27	2	26	3824	3848	24	0.75	0.8333	||||||||||	|| |:| ||
181	ccuccgcuCUUA-AGAUGGUGACUUGGu	|||| || ||||||||||	gtgcaaatGAATGCCTTCCACTGAACCg	>hsa_piR_015026|gb|DQ590548|Homo_sapiens:1:147946871:147946897:Minus	NM_031292.5	170	-25.52	2	20	32	59	19	0.8421	0.8421	||||||||||	|||| ||
182	ccuccgcucUUAAGAUGGUGACUUGGu	||||:||||||||||||	tcataatttAATTTTACCACTGAACCt	>hsa_piR_015026|gb|DQ590548|Homo_sapiens:1:147946871:147946897:Minus	NM_052885.4	186	-27.06	2	19	5373	5399	17	0.9412	1	||||||||||	||||:||
183	ccucCGCUC-UUAAGAU-GGUGACUUGGu	|| || | | ||| ||||||||||	gcgaGCCAGCACTCCTATCCACTGAACCg	>hsa_piR_015026|gb|DQ590548|Homo_sapiens:1:147946871:147946897:Minus	NM_152719.3	173	-28.76	2	24	324	352	24	0.7917	0.7917	||||||||||	| | | |||
184	ccuccgcUCU-UAAGAUGGUGACUUGGu	||| || | |||||||||||	gctgattAGAGATGCAACCACTGAACCt	>hsa_piR_015026|gb|DQ590548|Homo_sapiens:1:147946871:147946897:Minus	NM_175066.4	175	-26.9	2	21	3735	3762	20	0.85	0.85	||||||||||	||| || | |
185	ccuccgcuCUUA-AGAUGGUGACUUGGu	|||| || ||||||||||	gtgcaaatGAATGCCTTCCACTGAACCg	>hsa_piR_015026|gb|DQ590548|Homo_sapiens:1:147946871:147946897:Minus	XM_006719623.3	170	-25.52	2	20	32	59	19	0.8421	0.8421	||||||||||	|||| ||
186	ccucCGCUCUUAAGAUGGUGACUUGGu	|| ||:| || |||||||||||	ttgtGCCAGGA-TC-ACCACTGAACCc	>hsa_piR_015026|gb|DQ590548|Homo_sapiens:1:147946871:147946897:Minus	XM_011521048.2	175	-26.12	2	24	4691	4715	22	0.8182	0.8636	||||||||||	||:| || |
187	ccuccgcUCUUAA-GAUGGUGACUUGGu	:|| || |||||||||||||	tgttaatGGATTTCCTACCACTGAACCt	>hsa_piR_015026|gb|DQ590548|Homo_sapiens:1:147946871:147946897:Minus	XM_011525918.3	179	-27.1	2	21	544	571	20	0.85	0.9	||||||||||	:|| || |||
188	ccucCGCUC-UUAAGAU-GGUGACUUGGu	|| || | | ||| ||||||||||	gcgaGCCAGCACTCCTATCCACTGAACCg	>hsa_piR_015026|gb|DQ590548|Homo_sapiens:1:147946871:147946897:Minus	XM_011534971.2	173	-28.76	2	24	1695	1723	24	0.7917	0.7917	||||||||||	| | | |||
189	ccuccgcucUUAAGAUGGUGACUUGGu	||||:||||||||||||	tcataatttAATTTTACCACTGAACCt	>hsa_piR_015026|gb|DQ590548|Homo_sapiens:1:147946871:147946897:Minus	XM_011537847.2	186	-27.06	2	19	5251	5277	17	0.9412	1	||||||||||	||||:||
190	ccuccgcuCUUA-AGAUGGUGACUUGGu	|||| || ||||||||||	gtgcaaatGAATGCCTTCCACTGAACCg	>hsa_piR_015026|gb|DQ590548|Homo_sapiens:1:147946871:147946897:Minus	XM_011538790.3	170	-25.52	2	20	9	36	19	0.8421	0.8421	||||||||||	|||| ||
191	ccuccgcuCUUA-AGAUGGUGACUUGGu	|||| || ||||||||||	gtgcaaatGAATGCCTTCCACTGAACCg	>hsa_piR_015026|gb|DQ590548|Homo_sapiens:1:147946871:147946897:Minus	XM_011538791.3	170	-25.52	2	20	32	59	19	0.8421	0.8421	||||||||||	|||| ||
192	ccucCGC-UCUUAAGA-UGGUGACUUGGu	|:| ||:| || |||||||||||	gtccGTGAAGGAGCCTCACCACTGAACCt	>hsa_piR_015026|gb|DQ590548|Homo_sapiens:1:147946871:147946897:Minus	XM_011543832.2	173	-28.61	2	24	2974	3002	24	0.75	0.8333	||||||||||	||:| || |
193	ccUCCGCUCUUAAGAUGGUGACUUGGu	||||||||||||||||||||||||	gcAGGCGAGAATTCTACCACTGAACCa	>hsa_piR_015026|gb|DQ590548|Homo_sapiens:1:147946871:147946897:Minus	XM_017000664.1	225	-51.36	2	26	1576	1602	24	1	1	||||||||||	||||||||||
194	ccUCCGCUCUUAAGAUGGUGACUUGGu	||||||||||||||||||||||||	gcAGGCGAGAATTCTACCACTGAACCa	>hsa_piR_015026|gb|DQ590548|Homo_sapiens:1:147946871:147946897:Minus	XM_017000665.1	225	-51.36	2	26	1379	1405	24	1	1	||||||||||	||||||||||
195	ccuccgcuCUUA-AGAUGGUGACUUGGu	|||| || ||||||||||	#NAME?	>hsa_piR_015026|gb|DQ590548|Homo_sapiens:1:147946871:147946897:Minus	XM_017019997.2	170	-24.85	2	20	1	26	19	0.8421	0.8421	||||||||||	|||| ||
196	ccuccgcuCUUA-AGAUGGUGACUUGGu	|||| || ||||||||||	gtgcaaatGAATGCCTTCCACTGAACCg	>hsa_piR_015026|gb|DQ590548|Homo_sapiens:1:147946871:147946897:Minus	XM_017019998.2	170	-25.52	2	20	14	41	19	0.8421	0.8421	||||||||||	|||| ||
197	ccUCCGCUCUUAAGAUGGUGACUUGGu	||||||||||||||||||||||||	gcAGGCGAGAATTCTACCACTGAACCa	>hsa_piR_015026|gb|DQ590548|Homo_sapiens:1:147946871:147946897:Minus	XM_017025232.1	225	-51.36	2	26	254	280	24	1	1	||||||||||	||||||||||
198	ccuccgcUCUUAA-GAUGGUGACUUGGu	:|| || |||||||||||||	tgttaatGGATTTCCTACCACTGAACCt	>hsa_piR_015026|gb|DQ590548|Homo_sapiens:1:147946871:147946897:Minus	XM_017025705.2	179	-27.1	2	21	544	571	20	0.85	0.9	||||||||||	:|| || |||
199	ccUCCGCUCUUAAGAUGGUGACUUGGu	||||||||||||||||||||||||	gcAGGCGAGAATTCTACCACTGAACCa	>hsa_piR_015026|gb|DQ590548|Homo_sapiens:1:147946871:147946897:Minus	XM_024451007.1	225	-51.36	2	26	254	280	24	1	1	||||||||||	||||||||||
200	ccUCCGCUCUUA-AGAUGGUGACUUGGu	| || ||| | |||||||||||||	acATGCAAGACTAACTACCACTGAACCa	>hsa_piR_015026|gb|DQ590548|Homo_sapiens:1:147946871:147946897:Minus	XR_001737632.2	184	-30.26	2	26	3772	3799	25	0.8	0.8	||||||||||	||| | |||
201	ccUCCGCUCUUA-AGAUGGUGACUUGGu	| || ||| | |||||||||||||	acATGCAAGACTAACTACCACTGAACCa	>hsa_piR_015026|gb|DQ590548|Homo_sapiens:1:147946871:147946897:Minus	XR_001737633.2	184	-30.26	2	26	3077	3104	25	0.8	0.8	||||||||||	||| | |||
202	ccUCCGCUCUUAAGAUGGUGACUUGGu	||| ||||| | :||||||||||	ccAGG-GAGAA--CAGCCACTGAACCc	>hsa_piR_015026|gb|DQ590548|Homo_sapiens:1:147946871:147946897:Minus	XR_001737989.2	176	-28.79	2	26	2874	2897	24	0.7917	0.8333	||||||||||	||||| | :
203	ccUCCGCUCUUAAGAUGGUGACUUGGu	||| ||||| | :||||||||||	ccAGG-GAGAA--CAGCCACTGAACCc	>hsa_piR_015026|gb|DQ590548|Homo_sapiens:1:147946871:147946897:Minus	XR_001737990.2	176	-28.79	2	26	3889	3912	24	0.7917	0.8333	||||||||||	||||| | :
204	ccUCCGCUCUUAAGAUGGUGACUUGGu	||| ||||| | :||||||||||	ccAGG-GAGAA--CAGCCACTGAACCc	>hsa_piR_015026|gb|DQ590548|Homo_sapiens:1:147946871:147946897:Minus	XR_001737991.2	176	-28.79	2	26	1737	1760	24	0.7917	0.8333	||||||||||	||||| | :
205	ccuCCGCUCUUAA-GA-UGGUGACUUGGu	||: |::|| || |||||||||||	cctGGTCTGGGTTGCTCACCACTGAACCt	>hsa_piR_015026|gb|DQ590548|Homo_sapiens:1:147946871:147946897:Minus	XR_001745891.1	174	-29.18	2	25	155	183	25	0.72	0.84	||||||||||	|::|| || |
206	ccuCCGCUCUUAA-GA-UGGUGACUUGGu	||: |::|| || |||||||||||	cctGGTCTGGGTTGCTCACCACTGAACCt	>hsa_piR_015026|gb|DQ590548|Homo_sapiens:1:147946871:147946897:Minus	XR_001745892.1	174	-29.18	2	25	1061	1089	25	0.72	0.84	||||||||||	|::|| || |
207	ccuCCGCUCUUAA-GA-UGGUGACUUGGu	||: |::|| || |||||||||||	cctGGTCTGGGTTGCTCACCACTGAACCt	>hsa_piR_015026|gb|DQ590548|Homo_sapiens:1:147946871:147946897:Minus	XR_001745893.1	174	-29.18	2	25	260	288	25	0.72	0.84	||||||||||	|::|| || |
208	ccuccgcucUUAAGAUGGUGACUUGGu	||||:||||||||||||	tcataatttAATTTTACCACTGAACCt	>hsa_piR_015026|gb|DQ590548|Homo_sapiens:1:147946871:147946897:Minus	XR_001748567.2	186	-27.06	2	19	5451	5477	17	0.9412	1	||||||||||	||||:||
209	ccuccgcuCUUA-AGAUGGUGACUUGGu	|||| || ||||||||||	gtgcaaatGAATGCCTTCCACTGAACCg	>hsa_piR_015026|gb|DQ590548|Homo_sapiens:1:147946871:147946897:Minus	XR_001748877.2	170	-25.52	2	20	32	59	19	0.8421	0.8421	||||||||||	|||| ||
210	ccuccgcuCUUA-AGAUGGUGACUUGGu	|||| || ||||||||||	gtgcaaatGAATGCCTTCCACTGAACCg	>hsa_piR_015026|gb|DQ590548|Homo_sapiens:1:147946871:147946897:Minus	XR_002957382.1	170	-25.52	2	20	32	59	19	0.8421	0.8421	||||||||||	|||| ||
211	ccuccgcuCUUA-AGAUGGUGACUUGGu	|||| || ||||||||||	gtgcaaatGAATGCCTTCCACTGAACCg	>hsa_piR_015026|gb|DQ590548|Homo_sapiens:1:147946871:147946897:Minus	XR_944748.2	170	-25.52	2	20	32	59	19	0.8421	0.8421	||||||||||	|||| ||
212	cucCUCCUGU-AGUAGUCCGACCGGGUCCUGu	||||:|| |||| || ||||||||||	gcaGAGGGCAGTCAT--GG--GGCCCAGGACc	>hsa_piR_015462|gb|DQ591122|Homo_sapiens:10:30693913:30693943:Plus	NM_001005920.4	181	-38.98	2	29	1258	1285	28	0.7857	0.8214	||||||||||	|||| ||
213	cuCCUCCUGUAGUAGUCCGACCGGGUCCUGu	||||| ||||||||||||||||||||||	gaGGAGGCCATCATCAGGCTGGCCCAGGACa	>hsa_piR_015462|gb|DQ591122|Homo_sapiens:10:30693913:30693943:Plus	NM_001023567.5	237	-68.59	2	30	2667	2697	28	0.9643	0.9643	||||||||||	||||||||||
214	cuCCUCCUGUAG-UAGUC--CGACCGGGUCCUGu	| ||| ||| : ||| |||||||||||||	gcGCAGG--ATCGGGCAGAAGCTGGCCCAGGACc	>hsa_piR_015462|gb|DQ591122|Homo_sapiens:10:30693913:30693943:Plus	NM_001031853.4	180	-40.03	2	30	451	482	31	0.7419	0.7742	||||||||||	: ||| |||
215	cuccuccUGUAGUAGUCCGACCGGGUCCUGu	|| ||| || |||||||||||	gctgtccACCTCAGCA--ATGGCCCAGGACa	>hsa_piR_015462|gb|DQ591122|Homo_sapiens:10:30693913:30693943:Plus	NM_001040.5	173	-33.03	2	25	168	196	23	0.7826	0.7826	||||||||||	||| || |
216	cuCCUCCUGUAG-UAGUC--CGACCGGGUCCUGu	| ||| ||| : ||| |||||||||||||	gcGCAGG--ATCGGGCAGAAGCTGGCCCAGGACc	>hsa_piR_015462|gb|DQ591122|Homo_sapiens:10:30693913:30693943:Plus	NM_001042536.3	180	-40.03	2	30	390	421	31	0.7419	0.7742	||||||||||	: ||| |||
217	cuccUCCUGUA-GUAGUCCGACCGGGUCCUGu	|| :| | || ||| |||||||||||	agccAGTGCCTGCAGCAGCGTGGCCCAGGACg	>hsa_piR_015462|gb|DQ591122|Homo_sapiens:10:30693913:30693943:Plus	NM_001080421.2	182	-33.03	2	28	3999	4030	27	0.7407	0.7778	||||||||||	|| ||| |
218	cuccuccuguAGUAGUCCGACCGGGUCCUGu	| | | ||| ||||||||||	aaccccaagcTGACCCGGCCGGCCCAGGACc	>hsa_piR_015462|gb|DQ591122|Homo_sapiens:10:30693913:30693943:Plus	NM_001080453.3	173	-29.17	2	22	1237	1267	20	0.8	0.8	||||||||||	| | | |||
219	cuccuccuGUAGUAG--UCCGACCGGGUCCUGu	:|||||: |||| ||||||||||	cacagcctTATCATTGAAGGCAGGCCCAGGACa	>hsa_piR_015462|gb|DQ591122|Homo_sapiens:10:30693913:30693943:Plus	NM_001080509.2	186	-38.77	2	24	2880	2912	24	0.7917	0.875	||||||||||	||: ||||
220	cuccUCCUGUAGUAGUCC-GACCGGGUCCUGu	||| :: : ||||| | ||||||||||	taccAGGCTGATTTCAGGCCAGGCCCAGGACt	>hsa_piR_015462|gb|DQ591122|Homo_sapiens:10:30693913:30693943:Plus	NM_001080528.3	182	-39.69	2	28	415	446	27	0.7037	0.8148	||||||||||	: ||||| |
221	cuccUC-CUGUAGUAG-UCCGACCGGGUCCUGu	|| | ||||| | :||| ||||||||||	ggacAGAGCCATCACCTGGGCAGGCCCAGGACt	>hsa_piR_015462|gb|DQ591122|Homo_sapiens:10:30693913:30693943:Plus	NM_001085375.2	189	-39.52	2	28	626	658	28	0.7857	0.8214	||||||||||	|| | :|||
222	cuCCUCCUGUAGUAGUCCGACCGGGUCCUGu	|| | :|: | || | ||||||||||||	ccGGCGCGCG-CTTCCGTCTGGCCCAGGACg	>hsa_piR_015462|gb|DQ591122|Homo_sapiens:10:30693913:30693943:Plus	NM_001098623.2	183	-35.43	2	30	229	258	28	0.7143	0.7857	||||||||||	| || | ||
223	cuccUC-CUGUAGUAG-UCCGACCGGGUCCUGu	|| | ||||| | :||| ||||||||||	ggacAGAGCCATCACCTGGGCAGGCCCAGGACt	>hsa_piR_015462|gb|DQ591122|Homo_sapiens:10:30693913:30693943:Plus	NM_001135240.2	189	-39.52	2	28	654	686	28	0.7857	0.8214	||||||||||	|| | :|||
224	cuccucCUGUAGUAGUCCGACCGGGUCCUGu	| || || | |||||||||||||	ccaccaGCCAGCA-CCTGCTGGCCCAGGACg	>hsa_piR_015462|gb|DQ591122|Homo_sapiens:10:30693913:30693943:Plus	NM_001145250.2	179	-35.86	2	26	885	914	24	0.7917	0.7917	||||||||||	|| | |||
225	cuccuccuGUAGUAGUCCGACCGGGUCCUGu	|: | | ||||||||||||||	aactgtccCGCCCACTGGCTGGCCCAGGACt	>hsa_piR_015462|gb|DQ591122|Homo_sapiens:10:30693913:30693943:Plus	NM_001145320.2	179	-36	2	24	2934	2964	22	0.7727	0.8182	||||||||||	| | ||||
226	cuccuccUGUAGUAGUCCGACCGGGUCCUGu	|| ||| || |||||||||||	gctgtccACCTCAGCA--ATGGCCCAGGACa	>hsa_piR_015462|gb|DQ591122|Homo_sapiens:10:30693913:30693943:Plus	NM_001146279.3	173	-33.03	2	25	168	196	23	0.7826	0.7826	||||||||||	||| || |
227	cuccuccUGUAGUAGUCCGACCGGGUCCUGu	|| ||| || |||||||||||	gctgtccACCTCAGCA--ATGGCCCAGGACa	>hsa_piR_015462|gb|DQ591122|Homo_sapiens:10:30693913:30693943:Plus	NM_001146280.3	173	-33.03	2	25	168	196	23	0.7826	0.7826	||||||||||	||| || |
228	cuccuccUGUAGUAGUCCGACCGGGUCCUGu	|| ||| || |||||||||||	gctgtccACCTCAGCA--ATGGCCCAGGACa	>hsa_piR_015462|gb|DQ591122|Homo_sapiens:10:30693913:30693943:Plus	NM_001146281.2	173	-33.03	2	25	209	237	23	0.7826	0.7826	||||||||||	||| || |
229	cuCCUC-C-UGUAGUAGUC--CGACCGGGUCCUGu	|||| | ||| || ||| || ||||||||||	tcGGAGTGAACAGCACCAGAAGCAGGCCCAGGACa	>hsa_piR_015462|gb|DQ591122|Homo_sapiens:10:30693913:30693943:Plus	NM_001177310.1	190	-40.16	2	30	4512	4546	32	0.7812	0.7812	||||||||||	| ||| ||
230	cuCCUC-C-UGUAGUAGUC--CGACCGGGUCCUGu	|||| | ||| || ||| || ||||||||||	tcGGAGTGAACAGCACCAGAAGCAGGCCCAGGACa	>hsa_piR_015462|gb|DQ591122|Homo_sapiens:10:30693913:30693943:Plus	NM_001177311.1	190	-40.16	2	30	4539	4573	32	0.7812	0.7812	||||||||||	| ||| ||
231	cuccucCUGUAGUAGUCCGACCGGGUCCUGu	|| |||||| |||||||||||	tgatgtGAGTCCATCAG--TGGCCCAGGACt	>hsa_piR_015462|gb|DQ591122|Homo_sapiens:10:30693913:30693943:Plus	NM_001178083.2	178	-35.12	2	26	8307	8335	24	0.7917	0.7917	||||||||||	|||||| |
232	cuccuccuguaGUAGUCCGACCGGGUCCUGu	||| :||||||||||||||	tgcccccctccCAT-GGGCTGGCCCAGGACc	>hsa_piR_015462|gb|DQ591122|Homo_sapiens:10:30693913:30693943:Plus	NM_001190411.1	182	-36.64	2	21	1629	1658	19	0.8947	0.9474	||||||||||	||| :||||
233	cuccuccuguaGUAGUCCGACCGGGUCCUGu	||| :||||||||||||||	tgcccccctccCAT-GGGCTGGCCCAGGACc	>hsa_piR_015462|gb|DQ591122|Homo_sapiens:10:30693913:30693943:Plus	NM_001190412.2	182	-36.64	2	21	1683	1712	19	0.8947	0.9474	||||||||||	||| :||||
234	cuccuccuguaGUAGUCCGACCGGGUCCUGu	||| :||||||||||||||	tgcccccctccCAT-GGGCTGGCCCAGGACc	>hsa_piR_015462|gb|DQ591122|Homo_sapiens:10:30693913:30693943:Plus	NM_001190413.2	182	-36.64	2	21	1507	1536	19	0.8947	0.9474	||||||||||	||| :||||
235	cuccuCCUGUAGUAG-UC-CGA-CCGGGUCCUGu	||||: |: | || ||| ||||||||||	ggcccGGACG-CGGCGAGAGCTGGGCCCAGGACg	>hsa_piR_015462|gb|DQ591122|Homo_sapiens:10:30693913:30693943:Plus	NM_001199172.2	173	-40.43	2	27	547	579	28	0.75	0.8214	||||||||||	| || |||
236	cuccUCCUGUA---GUAGUCCGA-CCGGGUCCUGu	:|||| | | ||| || ||||||||||	aactGGGACCTTCCCCTCATCCTAGGCCCAGGACc	>hsa_piR_015462|gb|DQ591122|Homo_sapiens:10:30693913:30693943:Plus	NM_001257994.2	173	-32.06	2	28	2196	2230	30	0.7	0.7333	||||||||||	| ||| ||
237	cuccucCUGUAGUA-GUCCGACCGGGUCCUGu	|:::|| | || ||||||||||||	tccctaGGTGTCCTGGAGTCTGGCCCAGGACc	>hsa_piR_015462|gb|DQ591122|Homo_sapiens:10:30693913:30693943:Plus	NM_001258373.1	180	-33.43	2	26	246	277	25	0.72	0.84	||||||||||	| | || ||
238	cuCCUCCUGUAGUAGUCCGACCGGGUCCUGu	|| | :|: | || | ||||||||||||	ccGGCGCGCG-CTTCCGTCTGGCCCAGGACg	>hsa_piR_015462|gb|DQ591122|Homo_sapiens:10:30693913:30693943:Plus	NM_001271223.2	183	-35.43	2	30	229	258	28	0.7143	0.7857	||||||||||	| || | ||
239	cuccucCUGUAGUAGU-CCGACCGGGUCCUGu	| |:|||||| || ||||||||||	ggctttGCCGTCATCACCGC-GGCCCAGGACg	>hsa_piR_015462|gb|DQ591122|Homo_sapiens:10:30693913:30693943:Plus	NM_001271711.1	182	-38.7	2	26	421	451	25	0.8	0.84	||||||||||	||||| ||
240	cuCCUCCUGUAG-UAGUC--CGACCGGGUCCUGu	| ||| ||| : ||| |||||||||||||	gcGCAGG--ATCGGGCAGAAGCTGGCCCAGGACc	>hsa_piR_015462|gb|DQ591122|Homo_sapiens:10:30693913:30693943:Plus	NM_001278313.1	180	-40.03	2	30	337	368	31	0.7419	0.7742	||||||||||	: ||| |||
241	cuCCUCCUGUAG-UAGUC--CGACCGGGUCCUGu	| ||| ||| : ||| |||||||||||||	gcGCAGG--ATCGGGCAGAAGCTGGCCCAGGACc	>hsa_piR_015462|gb|DQ591122|Homo_sapiens:10:30693913:30693943:Plus	NM_001278314.1	180	-40.03	2	30	337	368	31	0.7419	0.7742	||||||||||	: ||| |||
242	cuCCUCCUGUAG-UAGUC--CGACCGGGUCCUGu	| ||| ||| : ||| |||||||||||||	gcGCAGG--ATCGGGCAGAAGCTGGCCCAGGACc	>hsa_piR_015462|gb|DQ591122|Homo_sapiens:10:30693913:30693943:Plus	NM_001278315.1	180	-40.03	2	30	337	368	31	0.7419	0.7742	||||||||||	: ||| |||
243	cuCCUCCUGUAG-UAGUC--CGACCGGGUCCUGu	| ||| ||| : ||| |||||||||||||	gcGCAGG--ATCGGGCAGAAGCTGGCCCAGGACc	>hsa_piR_015462|gb|DQ591122|Homo_sapiens:10:30693913:30693943:Plus	NM_001278316.1	180	-40.03	2	30	337	368	31	0.7419	0.7742	||||||||||	: ||| |||
244	cuCCUCCUGUAGUAGUCCGACCGGGUCCUGu	||| |: | || |||| |||||||||||	atGGAAGG-AACAACAGG-TGGCCCAGGACa	>hsa_piR_015462|gb|DQ591122|Homo_sapiens:10:30693913:30693943:Plus	NM_001282396.1	189	-43.97	2	30	3628	3656	28	0.7857	0.8214	||||||||||	|| |||| |
245	cuCCUCCUGUAGUAGUCCGACCGGGUCCUGu	||| |: | || |||| |||||||||||	atGGAAGG-AACAACAGG-TGGCCCAGGACa	>hsa_piR_015462|gb|DQ591122|Homo_sapiens:10:30693913:30693943:Plus	NM_001282397.1	189	-43.97	2	30	3306	3334	28	0.7857	0.8214	||||||||||	|| |||| |
246	cuccucCUGUAGUAGUCCGACCGGGUCCUGu	|| | || |: |||||||||||||	gggccaGAGAACAGCGTGCTGGCCCAGGACa	>hsa_piR_015462|gb|DQ591122|Homo_sapiens:10:30693913:30693943:Plus	NM_001284297.2	189	-42.08	2	26	1152	1182	24	0.7917	0.8333	||||||||||	|| |: |||
247	cuccucCUGUAGUAGUCCGACCGGGUCCUGu	|| | || |: |||||||||||||	gggccaGAGAACAGCGTGCTGGCCCAGGACa	>hsa_piR_015462|gb|DQ591122|Homo_sapiens:10:30693913:30693943:Plus	NM_001284298.2	189	-42.08	2	26	1152	1182	24	0.7917	0.8333	||||||||||	|| |: |||
248	cuCCUCCUGUAGUAGUCCGACCGGGUCCUGu	|| |:| ||| | | | ||||||||||	acGGCTGGC-TCAGCTGCCAGGCCCAGGACg	>hsa_piR_015462|gb|DQ591122|Homo_sapiens:10:30693913:30693943:Plus	NM_001284498.2	179	-34.09	2	30	609	638	28	0.7143	0.75	||||||||||	||| | | |
249	cuccuccUGUAGUAGUCCGACCGGGUCCUGu	|| ||| || |||||||||||	gctgtccACCTCAGCA--ATGGCCCAGGACa	>hsa_piR_015462|gb|DQ591122|Homo_sapiens:10:30693913:30693943:Plus	NM_001289113.1	173	-33.03	2	25	202	230	23	0.7826	0.7826	||||||||||	||| || |
250	cuccuccUGUAGUAGUCCGACCGGGUCCUGu	|| ||| || |||||||||||	gctgtccACCTCAGCA--ATGGCCCAGGACa	>hsa_piR_015462|gb|DQ591122|Homo_sapiens:10:30693913:30693943:Plus	NM_001289114.1	173	-33.03	2	25	65	93	23	0.7826	0.7826	||||||||||	||| || |
251	cuccuccUGUAGUAGUCCGACCGGGUCCUGu	|| ||| || |||||||||||	gctgtccACCTCAGCA--ATGGCCCAGGACa	>hsa_piR_015462|gb|DQ591122|Homo_sapiens:10:30693913:30693943:Plus	NM_001289115.1	173	-33.03	2	25	202	230	23	0.7826	0.7826	||||||||||	||| || |
252	cuccuccUGUAGUAGUCCGACCGGGUCCUGu	|| ||| || |||||||||||	gctgtccACCTCAGCA--ATGGCCCAGGACa	>hsa_piR_015462|gb|DQ591122|Homo_sapiens:10:30693913:30693943:Plus	NM_001289116.2	173	-33.03	2	25	168	196	23	0.7826	0.7826	||||||||||	||| || |
253	cuccucCUGUAGUAGUCCGACCGGGUCCUGu	| | |:| ||| |||||||||||	tttcttGCCTTTAGCAGAGTGGCCCAGGACt	>hsa_piR_015462|gb|DQ591122|Homo_sapiens:10:30693913:30693943:Plus	NM_001291593.2	181	-30.13	2	26	1849	1879	24	0.75	0.7917	||||||||||	|:| ||| |
254	cuccucCUGUAGUAGUCCGACCGGGUCCUGu	| | |:| ||| |||||||||||	tttcttGCCTTTAGCAGAGTGGCCCAGGACt	>hsa_piR_015462|gb|DQ591122|Homo_sapiens:10:30693913:30693943:Plus	NM_001291594.2	181	-30.13	2	26	1672	1702	24	0.75	0.7917	||||||||||	|:| ||| |
255	cuccucCUGUAG---UAGUCCGACCGGGUCCUGu	||| || ||| ||||||||||||||	cacgctGACCTCGAGATCCGGCTGGCCCAGGACc	>hsa_piR_015462|gb|DQ591122|Homo_sapiens:10:30693913:30693943:Plus	NM_001293204.1	192	-39.33	2	26	288	321	27	0.8148	0.8148	||||||||||	||| ||||
256	cuccucCUGUAG---UAGUCCGACCGGGUCCUGu	||| || ||| ||||||||||||||	cacgctGACCTCGAGATCCGGCTGGCCCAGGACc	>hsa_piR_015462|gb|DQ591122|Homo_sapiens:10:30693913:30693943:Plus	NM_001293205.1	192	-39.33	2	26	288	321	27	0.8148	0.8148	||||||||||	||| ||||
257	cuccUCCUGUAGUAGUC-CGACCGGGUCCUGu	| ||:||| || | ||||||||||||	ctccAAGATATC-TCTGCCCTGGCCCAGGACa	>hsa_piR_015462|gb|DQ591122|Homo_sapiens:10:30693913:30693943:Plus	NM_001297573.1	184	-38.55	2	28	3009	3039	27	0.7778	0.8148	||||||||||	| || | ||
258	cuccuccuGUAGUA-GUCCGACCGGGUCCUGu	|: ||| || || ||||||||||	cacccgccCGGCATGCA-GCGGGCCCAGGACt	>hsa_piR_015462|gb|DQ591122|Homo_sapiens:10:30693913:30693943:Plus	NM_001301687.2	172	-32.15	2	24	242	272	23	0.7826	0.8261	||||||||||	||| || ||
259	cuccuCCUGUA-GUAGUC-CGACCGGGUCCUGu	||:| | |:|| | | |||||||||||	acctcGGGCCTGCGTCTGAGGTGGCCCAGGACc	>hsa_piR_015462|gb|DQ591122|Homo_sapiens:10:30693913:30693943:Plus	NM_001301849.2	180	-38.15	2	27	2253	2285	27	0.7407	0.8148	||||||||||	|:|| | | |
260	cuccUCCUGUAGUAGUCCGA-CCGGGUCCUGu	:||:|: | || ||| ||||||||||	agctGGGGCGGC--CATGCTCGGCCCAGGACc	>hsa_piR_015462|gb|DQ591122|Homo_sapiens:10:30693913:30693943:Plus	NM_001304519.2	175	-35.93	2	28	487	516	27	0.7037	0.8148	||||||||||	| || |||
261	cuccUCCUGUAGUAGUCCGA-CCGGGUCCUGu	:||:|: | || ||| ||||||||||	agctGGGGCGGC--CATGCTCGGCCCAGGACc	>hsa_piR_015462|gb|DQ591122|Homo_sapiens:10:30693913:30693943:Plus	NM_001304520.2	175	-35.93	2	28	487	516	27	0.7037	0.8148	||||||||||	| || |||
262	cucCUCCUGUAGUAG----UCCGACCGGGUCCUGu	|| |:|| | || |||||||||||||||	ggtGATGGCACCCTCTGGAAGGCTGGCCCAGGACg	>hsa_piR_015462|gb|DQ591122|Homo_sapiens:10:30693913:30693943:Plus	NM_001318511.2	191	-43.84	2	29	5458	5492	31	0.7419	0.7742	||||||||||	| |||||
263	cuCCUCCUGUAGUAGUCCGACCGGGUCCUGu	|| |:| ||| | | | ||||||||||	acGGCTGGC-TCAGCTGCCAGGCCCAGGACg	>hsa_piR_015462|gb|DQ591122|Homo_sapiens:10:30693913:30693943:Plus	NM_001321364.2	179	-34.09	2	30	314	343	28	0.7143	0.75	||||||||||	||| | | |
264	cuCCUCCUGUAGUAGUCCGACCGGGUCCUGu	|| |:| ||| | | | ||||||||||	acGGCTGGC-TCAGCTGCCAGGCCCAGGACg	>hsa_piR_015462|gb|DQ591122|Homo_sapiens:10:30693913:30693943:Plus	NM_001321365.2	179	-34.09	2	30	576	605	28	0.7143	0.75	||||||||||	||| | | |
265	cuccuccuguaGUAGUCCGA--CCGGGUCCUGu	|| ||||| ||||||||||	ccctgctcagaCAGGAGGCTGCGGCCCAGGACt	>hsa_piR_015462|gb|DQ591122|Homo_sapiens:10:30693913:30693943:Plus	NM_001321538.3	171	-35.21	2	21	67	99	21	0.8095	0.8095	||||||||||	| |||||
266	cuccuccuguaGUAGUCCGA--CCGGGUCCUGu	|| ||||| ||||||||||	ccctgctcagaCAGGAGGCTGCGGCCCAGGACt	>hsa_piR_015462|gb|DQ591122|Homo_sapiens:10:30693913:30693943:Plus	NM_001321539.3	171	-35.21	2	21	67	99	21	0.8095	0.8095	||||||||||	| |||||
267	cuCCUCCUGUAGU--AGUCCGACCGGGUCCUGu	|| ||:|| | |:||||||||||||||	ggGGTGGGCAGAAGGACGGGCTGGCCCAGGACc	>hsa_piR_015462|gb|DQ591122|Homo_sapiens:10:30693913:30693943:Plus	NM_001322215.2	192	-52.13	2	30	147	179	30	0.7333	0.8	||||||||||	| |:||||
268	cucCUCCUGU-AGUAGUCCGACCGGGUCCUGu	||||:|| |||| || ||||||||||	gcaGAGGGCAGTCAT--GG--GGCCCAGGACc	>hsa_piR_015462|gb|DQ591122|Homo_sapiens:10:30693913:30693943:Plus	NM_001323918.3	181	-38.98	2	29	1253	1280	28	0.7857	0.8214	||||||||||	|||| ||
269	cucCUCCUGU-AGUAGUCCGACCGGGUCCUGu	||||:|| |||| || ||||||||||	gcaGAGGGCAGTCAT--GG--GGCCCAGGACc	>hsa_piR_015462|gb|DQ591122|Homo_sapiens:10:30693913:30693943:Plus	NM_001323919.3	181	-38.98	2	29	1123	1150	28	0.7857	0.8214	||||||||||	|||| ||
270	cucCUCCUGU-AGUAGUCCGACCGGGUCCUGu	||||:|| |||| || ||||||||||	gcaGAGGGCAGTCAT--GG--GGCCCAGGACc	>hsa_piR_015462|gb|DQ591122|Homo_sapiens:10:30693913:30693943:Plus	NM_001323920.3	181	-38.98	2	29	1168	1195	28	0.7857	0.8214	||||||||||	|||| ||
271	cucCUCCUGU-AGUAGUCCGACCGGGUCCUGu	||||:|| |||| || ||||||||||	gcaGAGGGCAGTCAT--GG--GGCCCAGGACc	>hsa_piR_015462|gb|DQ591122|Homo_sapiens:10:30693913:30693943:Plus	NM_001323922.3	181	-38.98	2	29	1163	1190	28	0.7857	0.8214	||||||||||	|||| ||
272	cuccUCCUGUA---GUAGUCCGA-CCGGGUCCUGu	:|||| | | ||| || ||||||||||	aactGGGACCTTCCCCTCATCCTAGGCCCAGGACc	>hsa_piR_015462|gb|DQ591122|Homo_sapiens:10:30693913:30693943:Plus	NM_001331039.2	173	-32.06	2	28	2228	2262	30	0.7	0.7333	||||||||||	| ||| ||
273	cuccuCCUGUA-GUAGUC-CGACCGGGUCCUGu	||:| | |:|| | | |||||||||||	acctcGGGCCTGCGTCTGAGGTGGCCCAGGACc	>hsa_piR_015462|gb|DQ591122|Homo_sapiens:10:30693913:30693943:Plus	NM_001350039.2	180	-38.15	2	27	2527	2559	27	0.7407	0.8148	||||||||||	|:|| | | |
274	cuccuCCUGUA-GUAGUC-CGACCGGGUCCUGu	||:| | |:|| | | |||||||||||	acctcGGGCCTGCGTCTGAGGTGGCCCAGGACc	>hsa_piR_015462|gb|DQ591122|Homo_sapiens:10:30693913:30693943:Plus	NM_001350042.2	180	-38.15	2	27	2465	2497	27	0.7407	0.8148	||||||||||	|:|| | | |
275	cuccuCCUGUA-GUAGUC-CGACCGGGUCCUGu	||:| | |:|| | | |||||||||||	acctcGGGCCTGCGTCTGAGGTGGCCCAGGACc	>hsa_piR_015462|gb|DQ591122|Homo_sapiens:10:30693913:30693943:Plus	NM_001350043.2	180	-38.15	2	27	2444	2476	27	0.7407	0.8148	||||||||||	|:|| | | |
276	cuccuCCUGUA-GUAGUC-CGACCGGGUCCUGu	||:| | |:|| | | |||||||||||	acctcGGGCCTGCGTCTGAGGTGGCCCAGGACc	>hsa_piR_015462|gb|DQ591122|Homo_sapiens:10:30693913:30693943:Plus	NM_001350044.2	180	-38.15	2	27	2331	2363	27	0.7407	0.8148	||||||||||	|:|| | | |
277	cuccuCCUGUA-GUAGUC-CGACCGGGUCCUGu	||:| | |:|| | | |||||||||||	acctcGGGCCTGCGTCTGAGGTGGCCCAGGACc	>hsa_piR_015462|gb|DQ591122|Homo_sapiens:10:30693913:30693943:Plus	NM_001350045.2	180	-38.15	2	27	2414	2446	27	0.7407	0.8148	||||||||||	|:|| | | |
278	cuccuCCUGUA-GUAGUC-CGACCGGGUCCUGu	||:| | |:|| | | |||||||||||	acctcGGGCCTGCGTCTGAGGTGGCCCAGGACc	>hsa_piR_015462|gb|DQ591122|Homo_sapiens:10:30693913:30693943:Plus	NM_001350046.2	180	-38.15	2	27	2393	2425	27	0.7407	0.8148	||||||||||	|:|| | | |
279	cuccuCCUGUA-GUAGUC-CGACCGGGUCCUGu	||:| | |:|| | | |||||||||||	acctcGGGCCTGCGTCTGAGGTGGCCCAGGACc	>hsa_piR_015462|gb|DQ591122|Homo_sapiens:10:30693913:30693943:Plus	NM_001350048.2	180	-38.15	2	27	2440	2472	27	0.7407	0.8148	||||||||||	|:|| | | |
280	cuccuccUGUAGUAGUCCGACCGGGUCCUGu	||: ||| | | |||||||||||	atcgcccACGCCATGAAGGTGGCCCAGGACc	>hsa_piR_015462|gb|DQ591122|Homo_sapiens:10:30693913:30693943:Plus	NM_001350317.1	184	-34.44	2	25	1619	1649	23	0.7826	0.8261	||||||||||	||| | | |
281	cuCCUCCUGUAGU--AGUCCGACCGGGUCCUGu	|| ||:|| | |:||||||||||||||	ggGGTGGGCAGAAGGACGGGCTGGCCCAGGACc	>hsa_piR_015462|gb|DQ591122|Homo_sapiens:10:30693913:30693943:Plus	NM_001351526.2	192	-52.13	2	30	147	179	30	0.7333	0.8	||||||||||	| |:||||
282	cuccUCCUGUAGUAGUCCGACCGGGUCCUGu	:|| | || ||| || ||||||||||	cactGGGTCTTCCTCA-GCAGGCCCAGGACc	>hsa_piR_015462|gb|DQ591122|Homo_sapiens:10:30693913:30693943:Plus	NM_001365700.2	185	-31.93	2	28	2136	2165	26	0.7692	0.8077	||||||||||	|| ||| ||
283	cuccUCCUGUAGUAGUCCGACCGGGUCCUGu	:|| | || ||| || ||||||||||	cactGGGTCTTCCTCA-GCAGGCCCAGGACc	>hsa_piR_015462|gb|DQ591122|Homo_sapiens:10:30693913:30693943:Plus	NM_001365701.2	185	-31.93	2	28	2133	2162	26	0.7692	0.8077	||||||||||	|| ||| ||
284	cucCUCCUGUAGU--AGUCCGACCGGGUCCUGu	|| | | || ||| ||||||||||||	agcGACGCCTCCAGGCCAGCCTGGCCCAGGACa	>hsa_piR_015462|gb|DQ591122|Homo_sapiens:10:30693913:30693943:Plus	NM_001367934.1	179	-42.43	2	29	2085	2117	29	0.7241	0.7241	||||||||||	| ||| ||
285	cuCCUCCUGUAGUAGUCCGACCGGGUCCUGu	||||| ||||||||||||||||||||||	gaGGAGGCCATCATCAGGCTGGCCCAGGACa	>hsa_piR_015462|gb|DQ591122|Homo_sapiens:10:30693913:30693943:Plus	NM_001368071.2	237	-68.59	2	30	3028	3058	28	0.9643	0.9643	||||||||||	||||||||||
286	cuCCUCCUGUAGUAGUCCGACCGGGUCCUGu	||||| ||||||||||||||||||||||	gaGGAGGCCATCATCAGGCTGGCCCAGGACa	>hsa_piR_015462|gb|DQ591122|Homo_sapiens:10:30693913:30693943:Plus	NM_001368072.1	237	-68.59	2	30	2597	2627	28	0.9643	0.9643	||||||||||	||||||||||
287	cuccuccuGUAGUAG--UCCGACCGGGUCCUGu	:|||||: |||| ||||||||||	cacagcctTATCATTGAAGGCAGGCCCAGGACa	>hsa_piR_015462|gb|DQ591122|Homo_sapiens:10:30693913:30693943:Plus	NM_001370301.1	186	-38.77	2	24	2785	2817	24	0.7917	0.875	||||||||||	||: ||||
288	cuccuccuGUAGUAG--UCCGACCGGGUCCUGu	:|||||: |||| ||||||||||	cacagcctTATCATTGAAGGCAGGCCCAGGACa	>hsa_piR_015462|gb|DQ591122|Homo_sapiens:10:30693913:30693943:Plus	NM_001370302.1	186	-38.77	2	24	2827	2859	24	0.7917	0.875	||||||||||	||: ||||
289	cucCUCCUGUAGU--AGUCCGACCGGGUCCUGu	|| | | || ||| ||||||||||||	agcGACGCCTCCAGGCCAGCCTGGCCCAGGACa	>hsa_piR_015462|gb|DQ591122|Homo_sapiens:10:30693913:30693943:Plus	NM_001370596.1	179	-42.43	2	29	2053	2085	29	0.7241	0.7241	||||||||||	| ||| ||
290	cucCUCCUGUAGU--AGUCCGACCGGGUCCUGu	|| | | || ||| ||||||||||||	agcGACGCCTCCAGGCCAGCCTGGCCCAGGACa	>hsa_piR_015462|gb|DQ591122|Homo_sapiens:10:30693913:30693943:Plus	NM_001370597.1	179	-42.43	2	29	2053	2085	29	0.7241	0.7241	||||||||||	| ||| ||
291	cuccucCUGUAGUAGUCCGACCGGGUCCUGu	|:|| |||| ||||||||||||	cagtgcGGCAGCATCCTCCTGGCCCAGGACt	>hsa_piR_015462|gb|DQ591122|Homo_sapiens:10:30693913:30693943:Plus	NM_001370704.1	189	-37.67	2	26	9340	9370	24	0.7917	0.8333	||||||||||	|||| ||
292	cucCUCCUGUAGU--AGUCCGACCGGGUCCUGu	|| | | || ||| ||||||||||||	agcGACGCCTCCAGGCCAGCCTGGCCCAGGACa	>hsa_piR_015462|gb|DQ591122|Homo_sapiens:10:30693913:30693943:Plus	NM_001372009.1	179	-42.43	2	29	1990	2022	29	0.7241	0.7241	||||||||||	| ||| ||
293	cucCUCCUGUAGUAGUCCGACCGGGUCCUGu	| ||| :|:|| | ||||||||||||	cctGTGGA-GTTATGTGACTGGCCCAGGACc	>hsa_piR_015462|gb|DQ591122|Homo_sapiens:10:30693913:30693943:Plus	NM_001377420.1	186	-34.21	2	29	6276	6305	27	0.7407	0.8148	||||||||||	|:|| | ||
294	cucCUCCUGUAGUAGUCCGACCGGGUCCUGu	| ||| :|:|| | ||||||||||||	cctGTGGA-GTTATGTGACTGGCCCAGGACc	>hsa_piR_015462|gb|DQ591122|Homo_sapiens:10:30693913:30693943:Plus	NM_001377421.1	186	-34.21	2	29	6010	6039	27	0.7407	0.8148	||||||||||	|:|| | ||
295	cucCUCCUGUAGUAGUCCGACCGGGUCCUGu	| ||| :|:|| | ||||||||||||	cctGTGGA-GTTATGTGACTGGCCCAGGACc	>hsa_piR_015462|gb|DQ591122|Homo_sapiens:10:30693913:30693943:Plus	NM_001377422.1	186	-34.21	2	29	6177	6206	27	0.7407	0.8148	||||||||||	|:|| | ||
296	cucCUCCUGUAGUAGUCCGACCGGGUCCUGu	| ||| :|:|| | ||||||||||||	cctGTGGA-GTTATGTGACTGGCCCAGGACc	>hsa_piR_015462|gb|DQ591122|Homo_sapiens:10:30693913:30693943:Plus	NM_001377423.1	186	-34.21	2	29	4405	4434	27	0.7407	0.8148	||||||||||	|:|| | ||
297	cucCUCCUGUAGUAGUCCGACCGGGUCCUGu	| ||| :|:|| | ||||||||||||	cctGTGGA-GTTATGTGACTGGCCCAGGACc	>hsa_piR_015462|gb|DQ591122|Homo_sapiens:10:30693913:30693943:Plus	NM_001377424.1	186	-34.21	2	29	6036	6065	27	0.7407	0.8148	||||||||||	|:|| | ||
298	cucCUCCUGUAGUAGUCCGACCGGGUCCUGu	| ||| :|:|| | ||||||||||||	cctGTGGA-GTTATGTGACTGGCCCAGGACc	>hsa_piR_015462|gb|DQ591122|Homo_sapiens:10:30693913:30693943:Plus	NM_001377425.1	186	-34.21	2	29	5972	6001	27	0.7407	0.8148	||||||||||	|:|| | ||
299	cucCUCCUGUAGUAGUCCGACCGGGUCCUGu	| ||| :|:|| | ||||||||||||	cctGTGGA-GTTATGTGACTGGCCCAGGACc	>hsa_piR_015462|gb|DQ591122|Homo_sapiens:10:30693913:30693943:Plus	NM_001377426.1	186	-34.21	2	29	6077	6106	27	0.7407	0.8148	||||||||||	|:|| | ||
300	cucCUCCUGUAGUAGUCCGACCGGGUCCUGu	| ||| :|:|| | ||||||||||||	cctGTGGA-GTTATGTGACTGGCCCAGGACc	>hsa_piR_015462|gb|DQ591122|Homo_sapiens:10:30693913:30693943:Plus	NM_001377427.1	186	-34.21	2	29	6001	6030	27	0.7407	0.8148	||||||||||	|:|| | ||
301	cucCUCCUGUAGUAGUCCGACCGGGUCCUGu	| ||| :|:|| | ||||||||||||	cctGTGGA-GTTATGTGACTGGCCCAGGACc	>hsa_piR_015462|gb|DQ591122|Homo_sapiens:10:30693913:30693943:Plus	NM_001377428.1	186	-34.21	2	29	6141	6170	27	0.7407	0.8148	||||||||||	|:|| | ||
302	cucCUCCUGUAGUAGUCCGACCGGGUCCUGu	| ||| :|:|| | ||||||||||||	cctGTGGA-GTTATGTGACTGGCCCAGGACc	>hsa_piR_015462|gb|DQ591122|Homo_sapiens:10:30693913:30693943:Plus	NM_001377429.1	186	-34.21	2	29	6314	6343	27	0.7407	0.8148	||||||||||	|:|| | ||
303	cuccuccugUAGUAGUCCGACCGGGUCCUGu	| ||||| |||||||||||	tacacgctgACCATCA---TGGCCCAGGACa	>hsa_piR_015462|gb|DQ591122|Homo_sapiens:10:30693913:30693943:Plus	NM_001378328.1	170	-33.26	2	23	3022	3049	21	0.8095	0.8095	||||||||||	||||| |
304	cuccuccuGUAGUA-GUCCGACCGGGUCCUGu	|: ||| || || ||||||||||	cacccgccCGGCATGCA-GCGGGCCCAGGACt	>hsa_piR_015462|gb|DQ591122|Homo_sapiens:10:30693913:30693943:Plus	NM_001485.4	172	-32.15	2	24	242	272	23	0.7826	0.8261	||||||||||	||| || ||
305	cuccUCCUGUAGUAGUCCGA-CCGGGUCCUGu	:||:|: | || ||| ||||||||||	agctGGGGCGGC--CATGCTCGGCCCAGGACc	>hsa_piR_015462|gb|DQ591122|Homo_sapiens:10:30693913:30693943:Plus	NM_001989.5	175	-35.93	2	28	487	516	27	0.7037	0.8148	||||||||||	| || |||
306	cuccUCCUG-UAGUAGUCCGACCGGGUCCUGu	:|||| |||||||| ||||||||||	gccaGGGACAATCATCAG---GGCCCAGGACa	>hsa_piR_015462|gb|DQ591122|Homo_sapiens:10:30693913:30693943:Plus	NM_002016.2	190	-44.31	2	28	5774	5802	27	0.8148	0.8519	||||||||||	|||||||
307	cuccUCCUG-UAGUAGUCCGACCGGGUCCUGu	:|||| |||||||| ||||||||||	gccaGGGACAATCATCAG---GGCCCAGGACa	>hsa_piR_015462|gb|DQ591122|Homo_sapiens:10:30693913:30693943:Plus	NM_002016.2	190	-44.31	2	28	6749	6777	27	0.8148	0.8519	||||||||||	|||||||
308	cuccUCCUG-UAGUAGUCCGACCGGGUCCUGu	:|||| ||||||:| ||||||||||	gccaGGGACAATCATCGG---GGCCCAGGACa	>hsa_piR_015462|gb|DQ591122|Homo_sapiens:10:30693913:30693943:Plus	NM_002016.2	186	-43.66	2	28	1883	1911	27	0.7778	0.8519	||||||||||	|||||:|
309	cucCUCCUGUAGUAGUCCGACCGGGUCCUGu	|: |:|: || | ||| ||||||||||	ggtGGCGGCGGCAGC-GGC-GGCCCAGGACa	>hsa_piR_015462|gb|DQ591122|Homo_sapiens:10:30693913:30693943:Plus	NM_003111.4	176	-40.33	2	29	663	691	27	0.7037	0.8148	||||||||||	|| | |||
310	cucCUCCU--GUAG-U--A--GUCC-GA--CCGGGUCCUGu	||||| |||| | | |||| || ||||||||||	attGAGGATTCATCTACCTGCCAGGCCTCAGGCCCAGGACc	>hsa_piR_015462|gb|DQ591122|Homo_sapiens:10:30693913:30693943:Plus	NM_003214.4	170	-40.97	2	29	1620	1660	37	0.7297	0.7297	||||||||||	|||| ||
311	cuccucCUGUAGUAGUCCGACCGGGUCCUGu	|| | || |: |||||||||||||	gggccaGAGAACAGCGTGCTGGCCCAGGACa	>hsa_piR_015462|gb|DQ591122|Homo_sapiens:10:30693913:30693943:Plus	NM_004573.3	189	-42.08	2	26	1152	1182	24	0.7917	0.8333	||||||||||	|| |: |||
312	cuccucCUGUAG---UAGUCCGACCGGGUCCUGu	||| || ||| ||||||||||||||	cacgctGACCTCGAGATCCGGCTGGCCCAGGACc	>hsa_piR_015462|gb|DQ591122|Homo_sapiens:10:30693913:30693943:Plus	NM_005115.5	192	-39.33	2	26	337	370	27	0.8148	0.8148	||||||||||	||| ||||
313	cucCUCCUGUAGUAG-UCCG--ACCGGGUCCUGu	| || || | || ||| |||||||||||	gacGTGGCCACCTTCTTGGCCTTGGCCCAGGACg	>hsa_piR_015462|gb|DQ591122|Homo_sapiens:10:30693913:30693943:Plus	NM_006849.4	178	-38.79	2	29	562	595	30	0.7333	0.7333	||||||||||	|| ||| |
314	cuccuccuguaGUAGUCCGACCGGGUCCUGu	||| :||||||||||||||	tgcccccctccCAT-GGGCTGGCCCAGGACc	>hsa_piR_015462|gb|DQ591122|Homo_sapiens:10:30693913:30693943:Plus	NM_006987.4	182	-36.64	2	21	1770	1799	19	0.8947	0.9474	||||||||||	||| :||||
315	cuccuccUGUAGUAGUCCGACCGGGUCCUGu	:|||| | | ||||||||||||	acccatcGCATC-TAAAACTGGCCCAGGACa	>hsa_piR_015462|gb|DQ591122|Homo_sapiens:10:30693913:30693943:Plus	NM_014003.4	178	-34.86	2	25	4161	4190	23	0.7826	0.8261	||||||||||	|| | | ||
316	cuccuccugUAGUAGUCCGACCGGGUCCUGu	| ||||| |||||||||||	tacacgctgACCATCA---TGGCCCAGGACa	>hsa_piR_015462|gb|DQ591122|Homo_sapiens:10:30693913:30693943:Plus	NM_014246.4	170	-33.26	2	23	3022	3049	21	0.8095	0.8095	||||||||||	||||| |
317	cuccucCUGUAGUAGU-CCGACCGGGUCCUGu	| |:|||||| || ||||||||||	ggctttGCCGTCATCACCGC-GGCCCAGGACg	>hsa_piR_015462|gb|DQ591122|Homo_sapiens:10:30693913:30693943:Plus	NM_014580.5	182	-38.7	2	26	390	420	25	0.8	0.84	||||||||||	||||| ||
318	cucCUCCU--GUAGUAGUC--CGACCGGGUCCUGu	||||| || | ||| || ||||||||||	gaaGAGGATGCAGGACCAGCTGCAGGCCCAGGACt	>hsa_piR_015462|gb|DQ591122|Homo_sapiens:10:30693913:30693943:Plus	NM_014600.3	182	-38.12	2	29	1538	1572	31	0.7419	0.7419	||||||||||	| ||| ||
319	cuccuccuGUAGUAGUCCGACCGGGUCCUGu	|: | | ||||||||||||||	aactgtccCGCCCACTGGCTGGCCCAGGACt	>hsa_piR_015462|gb|DQ591122|Homo_sapiens:10:30693913:30693943:Plus	NM_014694.4	179	-36	2	24	2741	2771	22	0.7727	0.8182	||||||||||	| | ||||
320	cuCCUCCU-GUAGUAGUCCGACCGGGUCCUGu	|||| | ||| || |||||||||||||	ttGGAGAATCATGTCCATGCTGGCCCAGGACc	>hsa_piR_015462|gb|DQ591122|Homo_sapiens:10:30693913:30693943:Plus	NM_014734.4	196	-41.16	2	30	1880	1911	29	0.7931	0.7931	||||||||||	| || |||
321	cuccucCUGUAGUAGUCCGACCGGGUCCUGu	| | |:| ||| |||||||||||	tttcttGCCTTTAGCAGAGTGGCCCAGGACt	>hsa_piR_015462|gb|DQ591122|Homo_sapiens:10:30693913:30693943:Plus	NM_015102.5	181	-30.13	2	26	2159	2189	24	0.75	0.7917	||||||||||	|:| ||| |
322	cuccuCCUGUA-GUAGUC-CGACCGGGUCCUGu	||:| | |:|| | | |||||||||||	acctcGGGCCTGCGTCTGAGGTGGCCCAGGACc	>hsa_piR_015462|gb|DQ591122|Homo_sapiens:10:30693913:30693943:Plus	NM_015705.6	180	-38.15	2	27	2476	2508	27	0.7407	0.8148	||||||||||	|:|| | | |
323	cuCCUCCUG--UAGUAGUCCGACCGGGUCCUGu	| :| || | |:||| |||||||||||||	aaGTGGCACTGACCGTCAAGCTGGCCCAGGACg	>hsa_piR_015462|gb|DQ591122|Homo_sapiens:10:30693913:30693943:Plus	NM_015956.3	192	-43.49	2	30	564	596	30	0.7333	0.8	||||||||||	|:||| |||
324	cucCUCCUGUAGUAGUCCGACCGGGUCCUGu	| ||| :|:|| | ||||||||||||	cctGTGGA-GTTATGTGACTGGCCCAGGACc	>hsa_piR_015462|gb|DQ591122|Homo_sapiens:10:30693913:30693943:Plus	NM_016173.5	186	-34.21	2	29	6039	6068	27	0.7407	0.8148	||||||||||	|:|| | ||
325	cuCCUCCUGUAGUAGUCCGACCGGGUCCUGu	||| |: | || |||| |||||||||||	atGGAAGG-AACAACAGG-TGGCCCAGGACa	>hsa_piR_015462|gb|DQ591122|Homo_sapiens:10:30693913:30693943:Plus	NM_016257.4	189	-43.97	2	30	3470	3498	28	0.7857	0.8214	||||||||||	|| |||| |
326	cucCUCC-UGUAGUAGUCCGACCGGGUCCUGu	|||| || || |||| ||||||||||	tctGAGGCCCAGCAGAAGGC-GGCCCAGGACc	>hsa_piR_015462|gb|DQ591122|Homo_sapiens:10:30693913:30693943:Plus	NM_017417.2	185	-40.78	2	29	675	705	28	0.7857	0.7857	||||||||||	|| ||||
327	cuccucCUGUAG---UAGUCCGACCGGGUCCUGu	||| || ||| ||||||||||||||	cacgctGACCTCGAGATCCGGCTGGCCCAGGACc	>hsa_piR_015462|gb|DQ591122|Homo_sapiens:10:30693913:30693943:Plus	NM_017458.3	192	-39.33	2	26	446	479	27	0.8148	0.8148	||||||||||	||| ||||
328	cuCCUCCUGUAGUAGUCCGACCGGGUCCUGu	||||| | | | || ||||||||||||	ctGGAGG-CCTGAGCACCCTGGCCCAGGACt	>hsa_piR_015462|gb|DQ591122|Homo_sapiens:10:30693913:30693943:Plus	NM_017547.4	191	-38.67	2	30	1768	1797	28	0.7857	0.7857	||||||||||	| | || ||
329	cuCCUC-C-UGUAGUAGUC--CGACCGGGUCCUGu	|||| | ||| || ||| || ||||||||||	tcGGAGTGAACAGCACCAGAAGCAGGCCCAGGACa	>hsa_piR_015462|gb|DQ591122|Homo_sapiens:10:30693913:30693943:Plus	NM_017662.5	190	-40.16	2	30	4520	4554	32	0.7812	0.7812	||||||||||	| ||| ||
330	cuCCUCCUGUAGUAGUCCGACCGGGUCCUGu	||| | :: |||||| ||||||||||	atGGA-GCTGACATCAG---GGCCCAGGACt	>hsa_piR_015462|gb|DQ591122|Homo_sapiens:10:30693913:30693943:Plus	NM_019841.7	175	-37.83	2	30	841	867	28	0.7143	0.7857	||||||||||	||||||
331	cuccUCCUGUA---GUAGUCCGA-CCGGGUCCUGu	:|||| | | ||| || ||||||||||	aactGGGACCTTCCCCTCATCCTAGGCCCAGGACc	>hsa_piR_015462|gb|DQ591122|Homo_sapiens:10:30693913:30693943:Plus	NM_022727.6	173	-32.06	2	28	2174	2208	30	0.7	0.7333	||||||||||	| ||| ||
332	cuCCUCCUGUAGUA-GUCCGACCGGGUCCUGu	| ||| ::|| | || ||||||||||||	ccGCAGG-TGTCCTGGAGTCTGGCCCAGGACc	>hsa_piR_015462|gb|DQ591122|Homo_sapiens:10:30693913:30693943:Plus	NM_022827.4	182	-33.75	2	30	107	137	29	0.7241	0.7931	||||||||||	| | || ||
333	cuccucCUGUAGUAGUCCGACCGGGUCCUGu	|:| ||| || ||||||||||||	ccacttGGC-TCACCA-CCTGGCCCAGGACc	>hsa_piR_015462|gb|DQ591122|Homo_sapiens:10:30693913:30693943:Plus	NM_022917.5	177	-32.7	2	26	706	734	24	0.7917	0.8333	||||||||||	||| || ||
334	cuccUCCUGUAGUAGUC-CGACCGGGUCCUGu	| ||:||| || | ||||||||||||	ctccAAGATATC-TCTGCCCTGGCCCAGGACa	>hsa_piR_015462|gb|DQ591122|Homo_sapiens:10:30693913:30693943:Plus	NM_033502.4	184	-38.55	2	28	3122	3152	27	0.7778	0.8148	||||||||||	| || | ||
335	cucCUCCUGUAGUAG----UCCGACCGGGUCCUGu	|| |:|| | || |||||||||||||||	ggtGATGGCACCCTCTGGAAGGCTGGCCCAGGACg	>hsa_piR_015462|gb|DQ591122|Homo_sapiens:10:30693913:30693943:Plus	NM_048368.4	191	-43.84	2	29	5462	5496	31	0.7419	0.7742	||||||||||	| |||||
336	cuCCUCCUGUAGUAGUCCGACCGGGUCCUGu	|| | :|: | || | ||||||||||||	ccGGCGCGCG-CTTCCGTCTGGCCCAGGACg	>hsa_piR_015462|gb|DQ591122|Homo_sapiens:10:30693913:30693943:Plus	NM_052843.4	183	-35.43	2	30	315	344	28	0.7143	0.7857	||||||||||	| || | ||
337	cuccUCCU-GUAGUAGUCCGACCGGGUCCUGu	|| | | || | |||||||||||||	ggtcAGCACCCCCAGCCAGCTGGCCCAGGACc	>hsa_piR_015462|gb|DQ591122|Homo_sapiens:10:30693913:30693943:Plus	NM_130807.3	178	-35.64	2	28	307	338	27	0.7407	0.7407	||||||||||	|| | |||
338	cuCCUCCUGUAGU--AGUCCGACCGGGUCCUGu	|| ||:|| | |:||||||||||||||	ggGGTGGGCAGAAGGACGGGCTGGCCCAGGACc	>hsa_piR_015462|gb|DQ591122|Homo_sapiens:10:30693913:30693943:Plus	NM_134427.2	192	-52.13	2	30	250	282	30	0.7333	0.8	||||||||||	| |:||||
339	cuccucCUGUAGUAGUCCGACCGGGUCCUGu	|:| ||| || ||||||||||||	ccacttGGC-TCACCA-CCTGGCCCAGGACc	>hsa_piR_015462|gb|DQ591122|Homo_sapiens:10:30693913:30693943:Plus	NM_139235.3	177	-32.7	2	26	725	753	24	0.7917	0.8333	||||||||||	||| || ||
340	cuccucCUGUAGUAG-UCCGA--CCGGGUCCUGu	|:| || || ||||| ||||||||||	accgccGGC-TCTTCGAGGCTGAGGCCCAGGACc	>hsa_piR_015462|gb|DQ591122|Homo_sapiens:10:30693913:30693943:Plus	NM_139265.4	177	-34.75	2	26	872	904	27	0.7778	0.8148	||||||||||	|| |||||
341	cuccuCCUGUAGUAG-UC-CGA-CCGGGUCCUGu	||||: |: | || ||| ||||||||||	ggcccGGACG-CGGCGAGAGCTGGGCCCAGGACg	>hsa_piR_015462|gb|DQ591122|Homo_sapiens:10:30693913:30693943:Plus	NM_144677.3	173	-40.43	2	27	547	579	28	0.75	0.8214	||||||||||	| || |||
342	cuCCUCCUG--UAGUAGUCCGACCGGGUCCUGu	| :| || | |:||| |||||||||||||	aaGTGGCACTGACCGTCAAGCTGGCCCAGGACg	>hsa_piR_015462|gb|DQ591122|Homo_sapiens:10:30693913:30693943:Plus	NM_146387.1	192	-43.49	2	30	678	710	30	0.7333	0.8	||||||||||	|:||| |||
343	cuCCUCCUG--UAGUAGUCCGACCGGGUCCUGu	| :| || | |:||| |||||||||||||	aaGTGGCACTGACCGTCAAGCTGGCCCAGGACg	>hsa_piR_015462|gb|DQ591122|Homo_sapiens:10:30693913:30693943:Plus	NM_146388.2	192	-43.49	2	30	564	596	30	0.7333	0.8	||||||||||	|:||| |||
344	cuCCUCCUGUAGUAGUCCGACCGGGUCCUGu	|| |:| ||| | | | ||||||||||	acGGCTGGC-TCAGCTGCCAGGCCCAGGACg	>hsa_piR_015462|gb|DQ591122|Homo_sapiens:10:30693913:30693943:Plus	NM_152346.3	179	-34.09	2	30	314	343	28	0.7143	0.75	||||||||||	||| | | |
345	cuCCUCCUGU-AGU--AGUCCGACCGGGUCCUGu	| :||||| | | ||||||||||||||||	ttGCGGGACAGTGAGGCCAGGCTGGCCCAGGACc	>hsa_piR_015462|gb|DQ591122|Homo_sapiens:10:30693913:30693943:Plus	NM_178470.5	195	-46.07	2	30	612	645	31	0.7742	0.8065	||||||||||	| ||||||
346	cuCCUCCUGUAGUAGUCCGACCGGGUCCUGu	||||| ||||||||||||||||||||||	gaGGAGGCCATCATCAGGCTGGCCCAGGACa	>hsa_piR_015462|gb|DQ591122|Homo_sapiens:10:30693913:30693943:Plus	NM_181077.4	237	-68.59	2	30	1486	1516	28	0.9643	0.9643	||||||||||	||||||||||
347	cucCUCCUGUAGUAGUCCGACCGGGUCCUGu	|:||| | || :||||||||||||||	ctaGGGGA-AAGATGGGGCTGGCCCAGGACt	>hsa_piR_015462|gb|DQ591122|Homo_sapiens:10:30693913:30693943:Plus	NM_181449.3	194	-45.38	2	29	2153	2182	27	0.7778	0.8519	||||||||||	|| :||||
348	cuccUCCUGUA---GUAGUCCGA-CCGGGUCCUGu	:|||| | | ||| || ||||||||||	aactGGGACCTTCCCCTCATCCTAGGCCCAGGACc	>hsa_piR_015462|gb|DQ591122|Homo_sapiens:10:30693913:30693943:Plus	NM_182984.5	173	-32.06	2	28	2050	2084	30	0.7	0.7333	||||||||||	| ||| ||
349	cuccuccuguaGUAGUCCGA--CCGGGUCCUGu	|| ||||| ||||||||||	ccctgctcagaCAGGAGGCTGCGGCCCAGGACt	>hsa_piR_015462|gb|DQ591122|Homo_sapiens:10:30693913:30693943:Plus	NM_199280.4	171	-35.21	2	21	67	99	21	0.8095	0.8095	||||||||||	| |||||
350	cuccucCUGUAGUAGUCCGACCGGGUCCUGu	|| |||||| |||||||||||	tgatgtGAGTCCATCAG--TGGCCCAGGACt	>hsa_piR_015462|gb|DQ591122|Homo_sapiens:10:30693913:30693943:Plus	NM_207122.2	178	-35.12	2	26	8277	8305	24	0.7917	0.7917	||||||||||	|||||| |
351	cuCCUCCUGUAGUAGUCCGACCGGGUCCUGu	||||||||||:|||||||||||||||||	gaGGAGGACATCGTCAGGCTGGCCCAGGACc	>hsa_piR_015462|gb|DQ591122|Homo_sapiens:10:30693913:30693943:Plus	NR_001555.2	241	-70.87	2	30	1025	1055	28	0.9643	1	||||||||||	||:|||||||
352	cuCCUCCUGUAGUAGUCCGACCGGGUCCUGu	||||||||||:|||||||||||||||||	gaGGAGGACATCGTCAGGCTGGCCCAGGACc	>hsa_piR_015462|gb|DQ591122|Homo_sapiens:10:30693913:30693943:Plus	NR_002195.2	241	-70.87	2	30	1025	1055	28	0.9643	1	||||||||||	||:|||||||
353	cuccuCCUGUAGUAGUCCG-ACCGGGUCCUGu	||:| || || | |||||||||||	cttctGGGCCGCA-GAGCCATGGCCCAGGACt	>hsa_piR_015462|gb|DQ591122|Homo_sapiens:10:30693913:30693943:Plus	NR_024494.1	171	-34.07	2	27	340	370	26	0.7308	0.7692	||||||||||	|| || | |
354	cuCCUCCUGUAGUAGUCCGACCGGGUCCUGu	||||||||||:|||||||||||||||||	gaGGAGGACATCGTCAGGCTGGCCCAGGACc	>hsa_piR_015462|gb|DQ591122|Homo_sapiens:10:30693913:30693943:Plus	NR_026811.3	241	-70.87	2	30	755	785	28	0.9643	1	||||||||||	||:|||||||
355	cuCCUCCUGUAGUAGUCCGACCGGGUCCUGu	||||||||||:|||||||||||||||||	gaGGAGGACATCGTCAGGCTGGCCCAGGACc	>hsa_piR_015462|gb|DQ591122|Homo_sapiens:10:30693913:30693943:Plus	NR_027001.1	241	-70.87	2	30	645	675	28	0.9643	1	||||||||||	||:|||||||
356	cuCCUCCUGUAGUAGUCCGACCGGGUCCUGu	||||| ||||||||||||||||||||||	gaGGAGGCCATCATCAGGCTGGCCCAGGACa	>hsa_piR_015462|gb|DQ591122|Homo_sapiens:10:30693913:30693943:Plus	NR_027409.2	237	-68.59	2	30	4122	4152	28	0.9643	0.9643	||||||||||	||||||||||
357	cuCCUCCUGUAGUAGUCCGACCGGGUCCUGu	||||| ||||||||||||||||||||||	gaGGAGGCCATCATCAGGCTGGCCCAGGACa	>hsa_piR_015462|gb|DQ591122|Homo_sapiens:10:30693913:30693943:Plus	NR_027410.1	237	-68.59	2	30	3766	3796	28	0.9643	0.9643	||||||||||	||||||||||
358	cuCCUCCUGUAGUAGUCCGACCGGGUCCUGu	||||||||||:|||||||||||||||||	gaGGAGGACATCGTCAGGCTGGCCCAGGACc	>hsa_piR_015462|gb|DQ591122|Homo_sapiens:10:30693913:30693943:Plus	NR_033936.3	241	-70.87	2	30	666	696	28	0.9643	1	||||||||||	||:|||||||
359	cuCCUCCUGUAGUAGUCCGACCGGGUCCUGu	|||| :||||| ||||||||||||||||	gaGGAGTGCATCAGCAGGCTGGCCCAGGACa	>hsa_piR_015462|gb|DQ591122|Homo_sapiens:10:30693913:30693943:Plus	NR_036632.1	225	-61.09	2	30	1625	1655	28	0.8929	0.9286	||||||||||	||| ||||||
360	cuCCUCCUGUAGUAGUCCGACCGGGUCCUGu	||||| | | | || ||||||||||||	ctGGAGG-CCTGAGCACCCTGGCCCAGGACt	>hsa_piR_015462|gb|DQ591122|Homo_sapiens:10:30693913:30693943:Plus	NR_037647.2	191	-38.67	2	30	1547	1576	28	0.7857	0.7857	||||||||||	| | || ||
361	cuCCUCCUGUAGUAGUCCGACCGGGUCCUGu	||||| | | | || ||||||||||||	ctGGAGG-CCTGAGCACCCTGGCCCAGGACt	>hsa_piR_015462|gb|DQ591122|Homo_sapiens:10:30693913:30693943:Plus	NR_037648.2	191	-38.67	2	30	1892	1921	28	0.7857	0.7857	||||||||||	| | || ||
362	cuccUCCUGUAG-UAGUC--C-GACCGGGUCCUGu	|| |||| : ||| | ||||||||||||	agcaAGCCCATCTGCCAGACGCCTGGCCCAGGACc	>hsa_piR_015462|gb|DQ591122|Homo_sapiens:10:30693913:30693943:Plus	NR_037844.2	176	-34.75	2	28	1141	1175	30	0.7333	0.7667	||||||||||	||| | ||
363	cuCCUCCU--GUAGUAGUCCGACCGGGUCCUGu	| || | ::| || | ||||||||||||	ttGCAGCAACTGTGTTCTGCCTGGCCCAGGACa	>hsa_piR_015462|gb|DQ591122|Homo_sapiens:10:30693913:30693943:Plus	NR_038856.1	176	-33.62	2	30	2765	2797	30	0.6667	0.7333	||||||||||	| || | ||
364	cuCCUCCUGUAGUA-GUCC-GACCGGGUCCUGu	| |||:| || |:|| | ||||||||||	cgGTAGGGCTGGATGCGGGCCCGGCCCAGGACc	>hsa_piR_015462|gb|DQ591122|Homo_sapiens:10:30693913:30693943:Plus	NR_040012.1	179	-41.93	2	30	47	79	30	0.7	0.7667	||||||||||	|| |:|| |
365	cuCCUCCUGUAGUAGUCCGACCGGGUCCUGu	||||||||||:|||||||||||||||||	gaGGAGGACATCGTCAGGCTGGCCCAGGACc	>hsa_piR_015462|gb|DQ591122|Homo_sapiens:10:30693913:30693943:Plus	NR_102747.1	241	-70.87	2	30	479	509	28	0.9643	1	||||||||||	||:|||||||
366	cuCCUCCUGUAGUAGUCCGACCGGGUCCUGu	||||||||||:|||||||||||||||||	gaGGAGGACATCGTCAGGCTGGCCCAGGACc	>hsa_piR_015462|gb|DQ591122|Homo_sapiens:10:30693913:30693943:Plus	NR_102748.1	241	-70.87	2	30	516	546	28	0.9643	1	||||||||||	||:|||||||
367	cuCCUCCUGUAGUAGUCCGACCGGGUCCUGu	||||||||||:|||||||||||||||||	gaGGAGGACATCGTCAGGCTGGCCCAGGACc	>hsa_piR_015462|gb|DQ591122|Homo_sapiens:10:30693913:30693943:Plus	NR_103496.2	241	-70.87	2	30	616	646	28	0.9643	1	||||||||||	||:|||||||
368	cuccucCUGUAGUAGUCCGA-CCGGGUCCUGu	|| :||| |:|||| ||||||||||	ccgcctGA-GTCACCGGGCTGGGCCCAGGACc	>hsa_piR_015462|gb|DQ591122|Homo_sapiens:10:30693913:30693943:Plus	NR_109950.1	186	-38.59	2	26	127	157	25	0.8	0.88	||||||||||	|| |:||||
369	cuccucCUGUAGUAGUCCGACCGGGUCCUGu	| | |:| ||| |||||||||||	tttcttGCCTTTAGCAGAGTGGCCCAGGACt	>hsa_piR_015462|gb|DQ591122|Homo_sapiens:10:30693913:30693943:Plus	NR_111987.2	181	-30.13	2	26	2156	2186	24	0.75	0.7917	||||||||||	|:| ||| |
370	cuccUC-CUGU---AGUAGUCCGACCGGGUCCUGu	|| |||| | ||| ||||||||||||	taccAGTGACACGCTGCTCAAACTGGCCCAGGACa	>hsa_piR_015462|gb|DQ591122|Homo_sapiens:10:30693913:30693943:Plus	NR_120505.1	177	-38.09	2	28	951	985	30	0.7333	0.7333	||||||||||	| ||| ||
371	cuCCUCCUGUAGUAGUCCGACCGGGUCCUGu	||||||||||||||||||||||||||||	gaGGAGGACATCATCAGGCTGGCCCAGGACa	>hsa_piR_015462|gb|DQ591122|Homo_sapiens:10:30693913:30693943:Plus	NR_120609.1	245	-73.54	2	30	2289	2319	28	1	1	||||||||||	||||||||||
372	cuccuccuGUAG-UAGUC-CGACCGGGUCCUGu	|| | :|||| || ||||||||||	ttctttctCAGCTGTCAGTGC-GGCCCAGGACt	>hsa_piR_015462|gb|DQ591122|Homo_sapiens:10:30693913:30693943:Plus	NR_135292.1	171	-34.02	2	24	1248	1279	24	0.7917	0.8333	||||||||||	:|||| ||
373	cucCUCCUGU-AGUAGUCCGACCGGGUCCUGu	||||:|| |||| || ||||||||||	gcaGAGGGCAGTCAT--GG--GGCCCAGGACc	>hsa_piR_015462|gb|DQ591122|Homo_sapiens:10:30693913:30693943:Plus	NR_136650.3	181	-38.98	2	29	1341	1368	28	0.7857	0.8214	||||||||||	|||| ||
374	cucCUCCUGU-AGUAGUCCGACCGGGUCCUGu	||||:|| |||| || ||||||||||	gcaGAGGGCAGTCAT--GG--GGCCCAGGACc	>hsa_piR_015462|gb|DQ591122|Homo_sapiens:10:30693913:30693943:Plus	NR_136651.3	181	-38.98	2	29	1346	1373	28	0.7857	0.8214	||||||||||	|||| ||
375	cucCUCCUGU-AGUAGUCCGACCGGGUCCUGu	||||:|| |||| || ||||||||||	gcaGAGGGCAGTCAT--GG--GGCCCAGGACc	>hsa_piR_015462|gb|DQ591122|Homo_sapiens:10:30693913:30693943:Plus	NR_136652.3	181	-38.98	2	29	1256	1283	28	0.7857	0.8214	||||||||||	|||| ||
376	cuccuCCUGUA-GUAGUC-CGACCGGGUCCUGu	||:| | |:|| | | |||||||||||	acctcGGGCCTGCGTCTGAGGTGGCCCAGGACc	>hsa_piR_015462|gb|DQ591122|Homo_sapiens:10:30693913:30693943:Plus	NR_146412.2	180	-38.15	2	27	2496	2528	27	0.7407	0.8148	||||||||||	|:|| | | |
377	cuccuCCUGUA-GUAGUC-CGACCGGGUCCUGu	||:| | |:|| | | |||||||||||	acctcGGGCCTGCGTCTGAGGTGGCCCAGGACc	>hsa_piR_015462|gb|DQ591122|Homo_sapiens:10:30693913:30693943:Plus	NR_146413.2	180	-38.15	2	27	2464	2496	27	0.7407	0.8148	||||||||||	|:|| | | |
378	cuccuCCUGUA-GUAGUC-CGACCGGGUCCUGu	||:| | |:|| | | |||||||||||	acctcGGGCCTGCGTCTGAGGTGGCCCAGGACc	>hsa_piR_015462|gb|DQ591122|Homo_sapiens:10:30693913:30693943:Plus	NR_146414.2	180	-38.15	2	27	2481	2513	27	0.7407	0.8148	||||||||||	|:|| | | |
379	cuccuCCUGUA-GUAGUC-CGACCGGGUCCUGu	||:| | |:|| | | |||||||||||	acctcGGGCCTGCGTCTGAGGTGGCCCAGGACc	>hsa_piR_015462|gb|DQ591122|Homo_sapiens:10:30693913:30693943:Plus	NR_146415.2	180	-38.15	2	27	2460	2492	27	0.7407	0.8148	||||||||||	|:|| | | |
380	cuccUCCUGUAGUAGUCC---GACCGGGUCCUGu	|||::: :|| || ||||||||||||	ctccAGGGTGAGGTCTGGCTCCTGGCCCAGGACt	>hsa_piR_015462|gb|DQ591122|Homo_sapiens:10:30693913:30693943:Plus	NR_147855.1	178	-39.5	2	28	1415	1448	29	0.6552	0.7931	||||||||||	|| || ||
381	cucCUCCUGUAGUAGU-CCGACCGGGUCCUGu	||| :|: || |: ||| ||||||||||	ccaGAGAGCG-CAGCGCGGC-GGCCCAGGACc	>hsa_piR_015462|gb|DQ591122|Homo_sapiens:10:30693913:30693943:Plus	NR_157807.1	175	-36.64	2	29	270	299	28	0.7143	0.8214	||||||||||	|| |: |||
382	cuCCUCCUGUAGUAGUCCGACCGGGUCCUGu	||||||||||:|||||||||||||||||	gaGGAGGACATCGTCAGGCTGGCCCAGGACc	>hsa_piR_015462|gb|DQ591122|Homo_sapiens:10:30693913:30693943:Plus	NR_158179.1	241	-70.87	2	30	720	750	28	0.9643	1	||||||||||	||:|||||||
383	cuCCUCCUGUAGUAGUCCGACCGGGUCCUGu	||||||||||:|||||||||||||||||	gaGGAGGACATCGTCAGGCTGGCCCAGGACc	>hsa_piR_015462|gb|DQ591122|Homo_sapiens:10:30693913:30693943:Plus	NR_158192.1	241	-70.87	2	30	573	603	28	0.9643	1	||||||||||	||:|||||||
384	cuCCUCCUGUAGUAGUCCGACCGGGUCCUGu	|| |: || :||||| ||||||||||	ccGGCTGGGAT-GTCAGG--GGCCCAGGACa	>hsa_piR_015462|gb|DQ591122|Homo_sapiens:10:30693913:30693943:Plus	NR_158220.1	176	-39.15	2	30	228	255	28	0.7143	0.7857	||||||||||	| :|||||
385	cuCCUCCUGUAGUAGUCCGACCGGGUCCUGu	||||||||||:|||||||||||||||||	gaGGAGGACATCGTCAGGCTGGCCCAGGACc	>hsa_piR_015462|gb|DQ591122|Homo_sapiens:10:30693913:30693943:Plus	NR_160936.1	241	-70.87	2	30	645	675	28	0.9643	1	||||||||||	||:|||||||
386	cucCUCCUGUAGUAGUCCGACCGGGUCCUGu	|||||| |||||: |||||||||||	tccGAGGACCTCATCG---TGGCCCAGGACc	>hsa_piR_015462|gb|DQ591122|Homo_sapiens:10:30693913:30693943:Plus	NR_164135.1	196	-43.05	2	29	387	414	27	0.8148	0.8519	||||||||||	|||||: |
387	cuCCUCCUGUAGUAGUCCGACCGGGUCCUGu	||||| ||||||||||||||||||||||	gaGGAGGCCATCATCAGGCTGGCCCAGGACa	>hsa_piR_015462|gb|DQ591122|Homo_sapiens:10:30693913:30693943:Plus	NR_164784.1	237	-68.59	2	30	4030	4060	28	0.9643	0.9643	||||||||||	||||||||||
388	cuccuccUGUAGUAGUCCGACCGGGUCCUGu	:|||| | | ||||||||||||	acccatcGCATC-TAAAACTGGCCCAGGACa	>hsa_piR_015462|gb|DQ591122|Homo_sapiens:10:30693913:30693943:Plus	XM_005256269.2	178	-34.86	2	25	4008	4037	23	0.7826	0.8261	||||||||||	|| | | ||
389	cucCUCCUGUAGUAGUCCGACCGGGUCCUGu	| ||| :|:|| | ||||||||||||	cctGTGGA-GTTATGTGACTGGCCCAGGACc	>hsa_piR_015462|gb|DQ591122|Homo_sapiens:10:30693913:30693943:Plus	XM_005265218.3	186	-34.21	2	29	6253	6282	27	0.7407	0.8148	||||||||||	|:|| | ||
390	cuccuccuGUAGUAGUCCGACCGGGUCCUGu	|: | | ||||||||||||||	aactgtccCGCCCACTGGCTGGCCCAGGACt	>hsa_piR_015462|gb|DQ591122|Homo_sapiens:10:30693913:30693943:Plus	XM_005272238.3	179	-36	2	24	2431	2461	22	0.7727	0.8182	||||||||||	| | ||||
391	cuccuccuGUAGUAGUCCGACCGGGUCCUGu	|: | | ||||||||||||||	aactgtccCGCCCACTGGCTGGCCCAGGACt	>hsa_piR_015462|gb|DQ591122|Homo_sapiens:10:30693913:30693943:Plus	XM_005272239.2	179	-36	2	24	2467	2497	22	0.7727	0.8182	||||||||||	| | ||||
392	cuccucCUGUAGUAGUCCGACCGGGUCCUGu	| | |:| ||| |||||||||||	tttcttGCCTTTAGCAGAGTGGCCCAGGACt	>hsa_piR_015462|gb|DQ591122|Homo_sapiens:10:30693913:30693943:Plus	XM_006710563.3	181	-30.13	2	26	2053	2083	24	0.75	0.7917	||||||||||	|:| ||| |
393	cuccucCUGUAGUAGU-CCGACCGGGUCCUGu	| |:|||||| || ||||||||||	ggctttGCCGTCATCACCGC-GGCCCAGGACg	>hsa_piR_015462|gb|DQ591122|Homo_sapiens:10:30693913:30693943:Plus	XM_006717084.3	182	-38.7	2	26	416	446	25	0.8	0.84	||||||||||	||||| ||
394	cuCCUCCUGUAG-UAGUC--CGACCGGGUCCUGu	| ||| ||| : ||| |||||||||||||	gcGCAGG--ATCGGGCAGAAGCTGGCCCAGGACc	>hsa_piR_015462|gb|DQ591122|Homo_sapiens:10:30693913:30693943:Plus	XM_006718227.3	180	-40.03	2	30	504	535	31	0.7419	0.7742	||||||||||	: ||| |||
395	cuCCUCCUGUAGUAGUCCGACCGGGUCCUGu	||||| | | | || ||||||||||||	ctGGAGG-CCTGAGCACCCTGGCCCAGGACt	>hsa_piR_015462|gb|DQ591122|Homo_sapiens:10:30693913:30693943:Plus	XM_006718879.3	191	-38.67	2	30	1595	1624	28	0.7857	0.7857	||||||||||	| | || ||
396	cuCCUCCUGUAGUAGUCCGACCGGGUCCUGu	||||| | | | || ||||||||||||	ctGGAGG-CCTGAGCACCCTGGCCCAGGACt	>hsa_piR_015462|gb|DQ591122|Homo_sapiens:10:30693913:30693943:Plus	XM_006718881.3	191	-38.67	2	30	1563	1592	28	0.7857	0.7857	||||||||||	| | || ||
397	cuccuCCUGUAGUAG-UC-CGA-CCGGGUCCUGu	||||: |: | || ||| ||||||||||	ggcccGGACG-CGGCGAGAGCTGGGCCCAGGACg	>hsa_piR_015462|gb|DQ591122|Homo_sapiens:10:30693913:30693943:Plus	XM_006721707.3	173	-40.43	2	27	453	485	28	0.75	0.8214	||||||||||	| || |||
398	cuccuCCUGUAGU--AGUCCGACCGGGUCCUGu	|||: | | || |||||||||||||	agaatGGATCTGAGGACAAGCTGGCCCAGGACc	>hsa_piR_015462|gb|DQ591122|Homo_sapiens:10:30693913:30693943:Plus	XM_011512028.3	181	-39.41	2	27	1590	1622	27	0.7407	0.7778	||||||||||	| || |||
399	cuccuCCUGUAGU--AGUCCGACCGGGUCCUGu	|||: | | || |||||||||||||	agaatGGATCTGAGGACAAGCTGGCCCAGGACc	>hsa_piR_015462|gb|DQ591122|Homo_sapiens:10:30693913:30693943:Plus	XM_011512029.3	181	-39.41	2	27	1591	1623	27	0.7407	0.7778	||||||||||	| || |||
400	cuccuCCUGUAGU--AGUCCGACCGGGUCCUGu	|||: | | || |||||||||||||	agaatGGATCTGAGGACAAGCTGGCCCAGGACc	>hsa_piR_015462|gb|DQ591122|Homo_sapiens:10:30693913:30693943:Plus	XM_011512033.3	181	-39.41	2	27	1592	1624	27	0.7407	0.7778	||||||||||	| || |||
401	cuccuCCUGUAGU--AGUCCGACCGGGUCCUGu	|||: | | || |||||||||||||	agaatGGATCTGAGGACAAGCTGGCCCAGGACc	>hsa_piR_015462|gb|DQ591122|Homo_sapiens:10:30693913:30693943:Plus	XM_011512039.2	181	-39.41	2	27	1591	1623	27	0.7407	0.7778	||||||||||	| || |||
402	cuCCU--CCUGUAGUAGUCCGACCGGGUCCUGu	||| | :| || || || ||||||||||	tgGGACCGTGCCTCCCCACGC-GGCCCAGGACa	>hsa_piR_015462|gb|DQ591122|Homo_sapiens:10:30693913:30693943:Plus	XM_011512227.2	174	-34.89	2	30	4424	4455	30	0.7	0.7333	||||||||||	|| || ||
403	cuccucCUGUAGUAGUCCGA-CCGGGUCCUGu	| :: |:| :|||| ||||||||||	gcagctGCTGCCGT-GGGCTGGGCCCAGGACa	>hsa_piR_015462|gb|DQ591122|Homo_sapiens:10:30693913:30693943:Plus	XM_011513756.3	170	-36.92	2	26	97	127	25	0.68	0.84	||||||||||	|:| :||||
404	cuccUCCUGUAGUAGUC-CGACCGGGUCCUGu	| ||:||| || | ||||||||||||	ctccAAGATATC-TCTGCCCTGGCCCAGGACa	>hsa_piR_015462|gb|DQ591122|Homo_sapiens:10:30693913:30693943:Plus	XM_011514741.2	184	-38.55	2	28	3520	3550	27	0.7778	0.8148	||||||||||	| || | ||
405	cuccUCCUGUAGUAGUC-CGACCGGGUCCUGu	| ||:||| || | ||||||||||||	ctccAAGATATC-TCTGCCCTGGCCCAGGACa	>hsa_piR_015462|gb|DQ591122|Homo_sapiens:10:30693913:30693943:Plus	XM_011514742.2	184	-38.55	2	28	3696	3726	27	0.7778	0.8148	||||||||||	| || | ||
406	cuccUCCUGUAGUAGUC-CGACCGGGUCCUGu	| ||:||| || | ||||||||||||	ctccAAGATATC-TCTGCCCTGGCCCAGGACa	>hsa_piR_015462|gb|DQ591122|Homo_sapiens:10:30693913:30693943:Plus	XM_011514743.2	184	-38.55	2	28	3619	3649	27	0.7778	0.8148	||||||||||	| || | ||
407	cuccUCCUGUAGUAGUC-CGACCGGGUCCUGu	| ||:||| || | ||||||||||||	ctccAAGATATC-TCTGCCCTGGCCCAGGACa	>hsa_piR_015462|gb|DQ591122|Homo_sapiens:10:30693913:30693943:Plus	XM_011514744.1	184	-38.55	2	28	3128	3158	27	0.7778	0.8148	||||||||||	| || | ||
408	cuccUCCUGUAGUAGUC-CGACCGGGUCCUGu	| ||:||| || | ||||||||||||	ctccAAGATATC-TCTGCCCTGGCCCAGGACa	>hsa_piR_015462|gb|DQ591122|Homo_sapiens:10:30693913:30693943:Plus	XM_011514745.1	184	-38.55	2	28	3022	3052	27	0.7778	0.8148	||||||||||	| || | ||
409	cuccuccuguAGUAGUCCGACCGGGUCCUGu	| | | ||| ||||||||||	aaccccaagcTGACCCGGCCGGCCCAGGACc	>hsa_piR_015462|gb|DQ591122|Homo_sapiens:10:30693913:30693943:Plus	XM_011515260.1	173	-29.17	2	22	1230	1260	20	0.8	0.8	||||||||||	| | | |||
410	cuccuccuguAGUAGUCCGACCGGGUCCUGu	| | | ||| ||||||||||	aaccccaagcTGACCCGGCCGGCCCAGGACc	>hsa_piR_015462|gb|DQ591122|Homo_sapiens:10:30693913:30693943:Plus	XM_011515262.2	173	-29.17	2	22	1230	1260	20	0.8	0.8	||||||||||	| | | |||
411	cuccucCUGUAGUAGU-CCGACCGGGUCCUGu	| |:|||||| || ||||||||||	ggctttGCCGTCATCACCGC-GGCCCAGGACg	>hsa_piR_015462|gb|DQ591122|Homo_sapiens:10:30693913:30693943:Plus	XM_011518602.2	182	-38.7	2	26	415	445	25	0.8	0.84	||||||||||	||||| ||
412	cuCCUCCUGUAGU-AGUCCGACCGGGUCCUGu	|| :|| || ||||| ||||||||||	ctGGCATGCAGCACTCAGG-GGGCCCAGGACg	>hsa_piR_015462|gb|DQ591122|Homo_sapiens:10:30693913:30693943:Plus	XM_011519030.3	178	-39.1	2	30	123	153	29	0.7241	0.7586	||||||||||	|| |||||
413	cuccuccuGUAGUAGUCCGACCGGGUCCUGu	|: | | ||||||||||||||	aactgtccCGCCCACTGGCTGGCCCAGGACt	>hsa_piR_015462|gb|DQ591122|Homo_sapiens:10:30693913:30693943:Plus	XM_011519241.2	179	-36	2	24	2610	2640	22	0.7727	0.8182	||||||||||	| | ||||
414	cuccuccuGUAGUAGUCCGACCGGGUCCUGu	|: | | ||||||||||||||	aactgtccCGCCCACTGGCTGGCCCAGGACt	>hsa_piR_015462|gb|DQ591122|Homo_sapiens:10:30693913:30693943:Plus	XM_011519242.3	179	-36	2	24	2467	2497	22	0.7727	0.8182	||||||||||	| | ||||
415	cuCCUCCUGUAG-UAGUC--CGACCGGGUCCUGu	| ||| ||| : ||| |||||||||||||	gcGCAGG--ATCGGGCAGAAGCTGGCCCAGGACc	>hsa_piR_015462|gb|DQ591122|Homo_sapiens:10:30693913:30693943:Plus	XM_011520085.1	180	-40.03	2	30	379	410	31	0.7419	0.7742	||||||||||	: ||| |||
416	cuCCUCCUGUAG-UAGUC--CGACCGGGUCCUGu	| ||| ||| : ||| |||||||||||||	gcGCAGG--ATCGGGCAGAAGCTGGCCCAGGACc	>hsa_piR_015462|gb|DQ591122|Homo_sapiens:10:30693913:30693943:Plus	XM_011520086.1	180	-40.03	2	30	379	410	31	0.7419	0.7742	||||||||||	: ||| |||
417	cuccuccUGUAGUAGUCCGACCGGGUCCUGu	:|||| | | ||||||||||||	acccatcGCATC-TAAAACTGGCCCAGGACa	>hsa_piR_015462|gb|DQ591122|Homo_sapiens:10:30693913:30693943:Plus	XM_011523484.2	178	-34.86	2	25	4018	4047	23	0.7826	0.8261	||||||||||	|| | | ||
418	cuccuccUGUAGUAGUCCGACCGGGUCCUGu	:|||| | | ||||||||||||	acccatcGCATC-TAAAACTGGCCCAGGACa	>hsa_piR_015462|gb|DQ591122|Homo_sapiens:10:30693913:30693943:Plus	XM_011523485.1	178	-34.86	2	25	4181	4210	23	0.7826	0.8261	||||||||||	|| | | ||
419	cuccuCCUGUAGUAG-UC-CGA-CCGGGUCCUGu	||||: |: | || ||| ||||||||||	ggcccGGACG-CGGCGAGAGCTGGGCCCAGGACg	>hsa_piR_015462|gb|DQ591122|Homo_sapiens:10:30693913:30693943:Plus	XM_011524352.2	173	-40.43	2	27	453	485	28	0.75	0.8214	||||||||||	| || |||
420	cuccuCCUGUAGUAG-UC-CGA-CCGGGUCCUGu	||||: |: | || ||| ||||||||||	ggcccGGACG-CGGCGAGAGCTGGGCCCAGGACg	>hsa_piR_015462|gb|DQ591122|Homo_sapiens:10:30693913:30693943:Plus	XM_011524354.3	173	-40.43	2	27	465	497	28	0.75	0.8214	||||||||||	| || |||
421	cuccUCCU-GUAGUAGUCCGACCGGGUCCUGu	|| | | || | |||||||||||||	ggtcAGCACCCCCAGCCAGCTGGCCCAGGACc	>hsa_piR_015462|gb|DQ591122|Homo_sapiens:10:30693913:30693943:Plus	XM_011527683.3	178	-35.64	2	28	490	521	27	0.7407	0.7407	||||||||||	|| | |||
422	cuccUCCUGUA-GUAGUCCGACCGGGUCCUGu	|| :| | || ||| |||||||||||	agccAGTGCCTGCAGCAGCGTGGCCCAGGACg	>hsa_piR_015462|gb|DQ591122|Homo_sapiens:10:30693913:30693943:Plus	XM_011527810.2	182	-33.03	2	28	4114	4145	27	0.7407	0.7778	||||||||||	|| ||| |
423	cuccUCCUGUA-GUAGUCCGACCGGGUCCUGu	|| :| | || ||| |||||||||||	agccAGTGCCTGCAGCAGCGTGGCCCAGGACg	>hsa_piR_015462|gb|DQ591122|Homo_sapiens:10:30693913:30693943:Plus	XM_011527811.2	182	-33.03	2	28	4144	4175	27	0.7407	0.7778	||||||||||	|| ||| |
424	cuCCUCCUG--UAGUAGUCCGACCGGGUCCUGu	| :| || | |:||| |||||||||||||	aaGTGGCACTGACCGTCAAGCTGGCCCAGGACg	>hsa_piR_015462|gb|DQ591122|Homo_sapiens:10:30693913:30693943:Plus	XM_011528045.3	192	-43.49	2	30	816	848	30	0.7333	0.8	||||||||||	|:||| |||
425	cuccUCCUGUA---GUAGUCCGA-CCGGGUCCUGu	:|||| | | ||| || ||||||||||	aactGGGACCTTCCCCTCATCCTAGGCCCAGGACc	>hsa_piR_015462|gb|DQ591122|Homo_sapiens:10:30693913:30693943:Plus	XM_011530139.3	173	-32.06	2	28	2132	2166	30	0.7	0.7333	||||||||||	| ||| ||
426	cuccUCCUGUA---GUAGUCCGA-CCGGGUCCUGu	:|||| | | ||| || ||||||||||	aactGGGACCTTCCCCTCATCCTAGGCCCAGGACc	>hsa_piR_015462|gb|DQ591122|Homo_sapiens:10:30693913:30693943:Plus	XM_011530141.2	173	-32.06	2	28	1479	1513	30	0.7	0.7333	||||||||||	| ||| ||
427	cuccUCCUGUA---GUAGUCCGA-CCGGGUCCUGu	:|||| | | ||| || ||||||||||	aactGGGACCTTCCCCTCATCCTAGGCCCAGGACc	>hsa_piR_015462|gb|DQ591122|Homo_sapiens:10:30693913:30693943:Plus	XM_011530142.3	173	-32.06	2	28	1782	1816	30	0.7	0.7333	||||||||||	| ||| ||
428	cuccuccugUAGUAGUCCGACCGGGUCCUGu	| ||||| |||||||||||	tacacgctgACCATCA---TGGCCCAGGACa	>hsa_piR_015462|gb|DQ591122|Homo_sapiens:10:30693913:30693943:Plus	XM_011530553.1	170	-33.26	2	23	2904	2931	21	0.8095	0.8095	||||||||||	||||| |
429	cuccuccuguaGUAGUCCGA--CCGGGUCCUGu	|| ||||| ||||||||||	ccctgctcagaCAGGAGGCTGCGGCCCAGGACt	>hsa_piR_015462|gb|DQ591122|Homo_sapiens:10:30693913:30693943:Plus	XM_011532628.2	171	-35.21	2	21	67	99	21	0.8095	0.8095	||||||||||	| |||||
430	cucCUCCU--GUAGUAGUC--CGACCGGGUCCUGu	||||| || | ||| || ||||||||||	gaaGAGGATGCAGGACCAGCTGCAGGCCCAGGACt	>hsa_piR_015462|gb|DQ591122|Homo_sapiens:10:30693913:30693943:Plus	XM_011532806.2	182	-38.12	2	29	640	674	31	0.7419	0.7419	||||||||||	| ||| ||
431	cucCUCCUGUAGUAGUCCGACCGGGUCCUGu	| ||| :|:|| | ||||||||||||	cctGTGGA-GTTATGTGACTGGCCCAGGACc	>hsa_piR_015462|gb|DQ591122|Homo_sapiens:10:30693913:30693943:Plus	XM_011533806.2	186	-34.21	2	29	5178	5207	27	0.7407	0.8148	||||||||||	|:|| | ||
432	cucCUCCUGUAGUAGUCCGACCGGGUCCUGu	| ||| :|:|| | ||||||||||||	cctGTGGA-GTTATGTGACTGGCCCAGGACc	>hsa_piR_015462|gb|DQ591122|Homo_sapiens:10:30693913:30693943:Plus	XM_011533807.1	186	-34.21	2	29	5063	5092	27	0.7407	0.8148	||||||||||	|:|| | ||
433	cucCUCCUGUAGUAGUCCGACCGGGUCCUGu	| ||| :|:|| | ||||||||||||	cctGTGGA-GTTATGTGACTGGCCCAGGACc	>hsa_piR_015462|gb|DQ591122|Homo_sapiens:10:30693913:30693943:Plus	XM_011533808.1	186	-34.21	2	29	4849	4878	27	0.7407	0.8148	||||||||||	|:|| | ||
434	cucCUCCUGUAGUAGUCCGACCGGGUCCUGu	| ||| :|:|| | ||||||||||||	cctGTGGA-GTTATGTGACTGGCCCAGGACc	>hsa_piR_015462|gb|DQ591122|Homo_sapiens:10:30693913:30693943:Plus	XM_011533810.2	186	-34.21	2	29	2818	2847	27	0.7407	0.8148	||||||||||	|:|| | ||
435	cucCUCCUGUAGUAGUCCGACCGGGUCCUGu	| ||| :|:|| | ||||||||||||	cctGTGGA-GTTATGTGACTGGCCCAGGACc	>hsa_piR_015462|gb|DQ591122|Homo_sapiens:10:30693913:30693943:Plus	XM_011533812.2	186	-34.21	2	29	5022	5051	27	0.7407	0.8148	||||||||||	|:|| | ||
436	cucCUCCUGUAGUAGUCCGACCGGGUCCUGu	| ||| :|:|| | ||||||||||||	cctGTGGA-GTTATGTGACTGGCCCAGGACc	>hsa_piR_015462|gb|DQ591122|Homo_sapiens:10:30693913:30693943:Plus	XM_011533813.2	186	-34.21	2	29	5216	5245	27	0.7407	0.8148	||||||||||	|:|| | ||
437	cucCUCCUGUAGUAGUCCGACCGGGUCCUGu	| ||| :|:|| | ||||||||||||	cctGTGGA-GTTATGTGACTGGCCCAGGACc	>hsa_piR_015462|gb|DQ591122|Homo_sapiens:10:30693913:30693943:Plus	XM_011533814.2	186	-34.21	2	29	5140	5169	27	0.7407	0.8148	||||||||||	|:|| | ||
438	cuccUCCUGUAGUAGUCC-GACCGGGUCCUGu	||| :: : ||||| | ||||||||||	taccAGGCTGATTTCAGGCCAGGCCCAGGACt	>hsa_piR_015462|gb|DQ591122|Homo_sapiens:10:30693913:30693943:Plus	XM_011534015.2	182	-39.69	2	28	1242	1273	27	0.7037	0.8148	||||||||||	: ||||| |
439	cuccUCCUGUAGUAGUCC-GACCGGGUCCUGu	||| :: : ||||| | ||||||||||	taccAGGCTGATTTCAGGCCAGGCCCAGGACt	>hsa_piR_015462|gb|DQ591122|Homo_sapiens:10:30693913:30693943:Plus	XM_011534017.2	182	-39.69	2	28	1130	1161	27	0.7037	0.8148	||||||||||	: ||||| |
440	cuccuccuGUAG-UAGUC-CGACCGGGUCCUGu	|| | :|||| || ||||||||||	ttctttctCAGCTGTCAGTGC-GGCCCAGGACt	>hsa_piR_015462|gb|DQ591122|Homo_sapiens:10:30693913:30693943:Plus	XM_011540122.2	171	-34.02	2	24	1286	1317	24	0.7917	0.8333	||||||||||	:|||| ||
441	cuccuCCUGUAGUAGUCCGACCGGGUCCUGu	|| :|| ||||| ||||||||||	accccGGTGGTCCTCAGG-GGGCCCAGGACg	>hsa_piR_015462|gb|DQ591122|Homo_sapiens:10:30693913:30693943:Plus	XM_011541194.3	180	-39.61	2	27	1286	1315	25	0.76	0.8	||||||||||	|| |||||
442	cuccucCUGUAGUAGUCCGACCGGGUCCUGu	| | |:| ||| |||||||||||	tttcttGCCTTTAGCAGAGTGGCCCAGGACt	>hsa_piR_015462|gb|DQ591122|Homo_sapiens:10:30693913:30693943:Plus	XM_011541213.1	181	-30.13	2	26	1974	2004	24	0.75	0.7917	||||||||||	|:| ||| |
443	cuccucCUGUAGUAGUCCGACCGGGUCCUGu	| | |:| ||| |||||||||||	tttcttGCCTTTAGCAGAGTGGCCCAGGACt	>hsa_piR_015462|gb|DQ591122|Homo_sapiens:10:30693913:30693943:Plus	XM_011541214.1	181	-30.13	2	26	1977	2007	24	0.75	0.7917	||||||||||	|:| ||| |
444	cuccucCUGUAGUAGUCCGACCGGGUCCUGu	| | |:| ||| |||||||||||	tttcttGCCTTTAGCAGAGTGGCCCAGGACt	>hsa_piR_015462|gb|DQ591122|Homo_sapiens:10:30693913:30693943:Plus	XM_011541215.1	181	-30.13	2	26	1866	1896	24	0.75	0.7917	||||||||||	|:| ||| |
445	cuccucCUGUAGUAGUCCGACCGGGUCCUGu	| | |:| ||| |||||||||||	tttcttGCCTTTAGCAGAGTGGCCCAGGACt	>hsa_piR_015462|gb|DQ591122|Homo_sapiens:10:30693913:30693943:Plus	XM_011541216.2	181	-30.13	2	26	2681	2711	24	0.75	0.7917	||||||||||	|:| ||| |
446	cuccucCUGUAGUAGUCCGACCGGGUCCUGu	| | |:| ||| |||||||||||	tttcttGCCTTTAGCAGAGTGGCCCAGGACt	>hsa_piR_015462|gb|DQ591122|Homo_sapiens:10:30693913:30693943:Plus	XM_011541217.2	181	-30.13	2	26	2545	2575	24	0.75	0.7917	||||||||||	|:| ||| |
447	cuccucCUGUAGUAGUCCGACCGGGUCCUGu	| | |:| ||| |||||||||||	tttcttGCCTTTAGCAGAGTGGCCCAGGACt	>hsa_piR_015462|gb|DQ591122|Homo_sapiens:10:30693913:30693943:Plus	XM_011541218.2	181	-30.13	2	26	2214	2244	24	0.75	0.7917	||||||||||	|:| ||| |
448	cuCCUCCUGUAGUAGUCCGACCGGGUCCUGu	||||| | | | || ||||||||||||	ctGGAGG-CCTGAGCACCCTGGCCCAGGACt	>hsa_piR_015462|gb|DQ591122|Homo_sapiens:10:30693913:30693943:Plus	XM_011542895.2	191	-38.67	2	30	1979	2008	28	0.7857	0.7857	||||||||||	| | || ||
449	cuCCUCCUGUAGUAGUCCGACCGGGUCCUGu	||||| | | | || ||||||||||||	ctGGAGG-CCTGAGCACCCTGGCCCAGGACt	>hsa_piR_015462|gb|DQ591122|Homo_sapiens:10:30693913:30693943:Plus	XM_011542896.2	191	-38.67	2	30	1788	1817	28	0.7857	0.7857	||||||||||	| | || ||
450	cuccuCCUGUAGUAGUCCGACCGGGUCCUGu	|| :|| ||||| ||||||||||	accccGGTGGTCCTCAGG-GGGCCCAGGACg	>hsa_piR_015462|gb|DQ591122|Homo_sapiens:10:30693913:30693943:Plus	XM_017000936.1	180	-39.61	2	27	1283	1312	25	0.76	0.8	||||||||||	|| |||||
451	cuccucCUGUAGUAGUCCGACCGGGUCCUGu	| | |:| ||| |||||||||||	tttcttGCCTTTAGCAGAGTGGCCCAGGACt	>hsa_piR_015462|gb|DQ591122|Homo_sapiens:10:30693913:30693943:Plus	XM_017000996.1	181	-30.13	2	26	1974	2004	24	0.75	0.7917	||||||||||	|:| ||| |
452	cuccucCUGUAGUAGUCCGACCGGGUCCUGu	| | |:| ||| |||||||||||	tttcttGCCTTTAGCAGAGTGGCCCAGGACt	>hsa_piR_015462|gb|DQ591122|Homo_sapiens:10:30693913:30693943:Plus	XM_017000997.1	181	-30.13	2	26	2476	2506	24	0.75	0.7917	||||||||||	|:| ||| |
453	cuccucCUGUAGUAGUCCGACCGGGUCCUGu	| | |:| ||| |||||||||||	tttcttGCCTTTAGCAGAGTGGCCCAGGACt	>hsa_piR_015462|gb|DQ591122|Homo_sapiens:10:30693913:30693943:Plus	XM_017000998.1	181	-30.13	2	26	1977	2007	24	0.75	0.7917	||||||||||	|:| ||| |
454	cuccucCUGUAGUAGUCCGACCGGGUCCUGu	| | |:| ||| |||||||||||	tttcttGCCTTTAGCAGAGTGGCCCAGGACt	>hsa_piR_015462|gb|DQ591122|Homo_sapiens:10:30693913:30693943:Plus	XM_017000999.1	181	-30.13	2	26	1972	2002	24	0.75	0.7917	||||||||||	|:| ||| |
455	cuccucCUGUAGUAGUCCGACCGGGUCCUGu	| | |:| ||| |||||||||||	tttcttGCCTTTAGCAGAGTGGCCCAGGACt	>hsa_piR_015462|gb|DQ591122|Homo_sapiens:10:30693913:30693943:Plus	XM_017001000.2	181	-30.13	2	26	1800	1830	24	0.75	0.7917	||||||||||	|:| ||| |
456	cuccucCUGUAGUAGUCCGACCGGGUCCUGu	| | |:| ||| |||||||||||	tttcttGCCTTTAGCAGAGTGGCCCAGGACt	>hsa_piR_015462|gb|DQ591122|Homo_sapiens:10:30693913:30693943:Plus	XM_017001001.1	181	-30.13	2	26	1244	1274	24	0.75	0.7917	||||||||||	|:| ||| |
457	cuccucCUGUAGUAGUCCGACCGGGUCCUGu	| | |:| ||| |||||||||||	tttcttGCCTTTAGCAGAGTGGCCCAGGACt	>hsa_piR_015462|gb|DQ591122|Homo_sapiens:10:30693913:30693943:Plus	XM_017001002.1	181	-30.13	2	26	1977	2007	24	0.75	0.7917	||||||||||	|:| ||| |
458	cuccucCUGUAGUAGUCCGACCGGGUCCUGu	| | |:| ||| |||||||||||	tttcttGCCTTTAGCAGAGTGGCCCAGGACt	>hsa_piR_015462|gb|DQ591122|Homo_sapiens:10:30693913:30693943:Plus	XM_017001003.1	181	-30.13	2	26	1035	1065	24	0.75	0.7917	||||||||||	|:| ||| |
459	cuCCUCCUGUAGUAGUCCGACCGGGUCCUGu	||| |: | || |||| |||||||||||	atGGAAGG-AACAACAGG-TGGCCCAGGACa	>hsa_piR_015462|gb|DQ591122|Homo_sapiens:10:30693913:30693943:Plus	XM_017001447.1	189	-43.97	2	30	3360	3388	28	0.7857	0.8214	||||||||||	|| |||| |
460	cuccuccuguaGUAGUCCGA--CCGGGUCCUGu	|| ||||| ||||||||||	ccctgctcagaCAGGAGGCTGCGGCCCAGGACt	>hsa_piR_015462|gb|DQ591122|Homo_sapiens:10:30693913:30693943:Plus	XM_017003512.2	171	-35.21	2	21	67	99	21	0.8095	0.8095	||||||||||	| |||||
461	cuccUCCUGUAGUAGUC-CGACCGGGUCCUGu	| ||:||| || | ||||||||||||	ctccAAGATATC-TCTGCCCTGGCCCAGGACa	>hsa_piR_015462|gb|DQ591122|Homo_sapiens:10:30693913:30693943:Plus	XM_017011034.1	184	-38.55	2	28	3570	3600	27	0.7778	0.8148	||||||||||	| || | ||
462	cuccUCCUGUAGUAGUC-CGACCGGGUCCUGu	| ||:||| || | ||||||||||||	ctccAAGATATC-TCTGCCCTGGCCCAGGACa	>hsa_piR_015462|gb|DQ591122|Homo_sapiens:10:30693913:30693943:Plus	XM_017011035.1	184	-38.55	2	28	3238	3268	27	0.7778	0.8148	||||||||||	| || | ||
463	cuccUCCUGUAGUAGUC-CGACCGGGUCCUGu	| ||:||| || | ||||||||||||	ctccAAGATATC-TCTGCCCTGGCCCAGGACa	>hsa_piR_015462|gb|DQ591122|Homo_sapiens:10:30693913:30693943:Plus	XM_017011036.1	184	-38.55	2	28	3057	3087	27	0.7778	0.8148	||||||||||	| || | ||
464	cuccUCCUGUAGUAGUC-CGACCGGGUCCUGu	| ||:||| || | ||||||||||||	ctccAAGATATC-TCTGCCCTGGCCCAGGACa	>hsa_piR_015462|gb|DQ591122|Homo_sapiens:10:30693913:30693943:Plus	XM_017011037.1	184	-38.55	2	28	3088	3118	27	0.7778	0.8148	||||||||||	| || | ||
465	cuccUCCUGUAGUAGUC-CGACCGGGUCCUGu	| ||:||| || | ||||||||||||	ctccAAGATATC-TCTGCCCTGGCCCAGGACa	>hsa_piR_015462|gb|DQ591122|Homo_sapiens:10:30693913:30693943:Plus	XM_017011038.1	184	-38.55	2	28	3710	3740	27	0.7778	0.8148	||||||||||	| || | ||
466	cuccUCCUGUAGUAGUC-CGACCGGGUCCUGu	| ||:||| || | ||||||||||||	ctccAAGATATC-TCTGCCCTGGCCCAGGACa	>hsa_piR_015462|gb|DQ591122|Homo_sapiens:10:30693913:30693943:Plus	XM_017011039.1	184	-38.55	2	28	3315	3345	27	0.7778	0.8148	||||||||||	| || | ||
467	cuccUCCUGUAGUAGUC-CGACCGGGUCCUGu	| ||:||| || | ||||||||||||	ctccAAGATATC-TCTGCCCTGGCCCAGGACa	>hsa_piR_015462|gb|DQ591122|Homo_sapiens:10:30693913:30693943:Plus	XM_017011040.1	184	-38.55	2	28	3007	3037	27	0.7778	0.8148	||||||||||	| || | ||
468	cuccUCCUGUAGUAGUC-CGACCGGGUCCUGu	| ||:||| || | ||||||||||||	ctccAAGATATC-TCTGCCCTGGCCCAGGACa	>hsa_piR_015462|gb|DQ591122|Homo_sapiens:10:30693913:30693943:Plus	XM_017011041.1	184	-38.55	2	28	3129	3159	27	0.7778	0.8148	||||||||||	| || | ||
469	cuccUCCUGUAGUAGUC-CGACCGGGUCCUGu	| ||:||| || | ||||||||||||	ctccAAGATATC-TCTGCCCTGGCCCAGGACa	>hsa_piR_015462|gb|DQ591122|Homo_sapiens:10:30693913:30693943:Plus	XM_017011042.1	184	-38.55	2	28	4232	4262	27	0.7778	0.8148	||||||||||	| || | ||
470	cuccUCCUGUAGUAGUC-CGACCGGGUCCUGu	| ||:||| || | ||||||||||||	ctccAAGATATC-TCTGCCCTGGCCCAGGACa	>hsa_piR_015462|gb|DQ591122|Homo_sapiens:10:30693913:30693943:Plus	XM_017011043.1	184	-38.55	2	28	5242	5272	27	0.7778	0.8148	||||||||||	| || | ||
471	cuccUCCUGUAGUAGUC-CGACCGGGUCCUGu	| ||:||| || | ||||||||||||	ctccAAGATATC-TCTGCCCTGGCCCAGGACa	>hsa_piR_015462|gb|DQ591122|Homo_sapiens:10:30693913:30693943:Plus	XM_017011044.1	184	-38.55	2	28	3519	3549	27	0.7778	0.8148	||||||||||	| || | ||
472	cuccUCCUGUAGUAGUC-CGACCGGGUCCUGu	| ||:||| || | ||||||||||||	ctccAAGATATC-TCTGCCCTGGCCCAGGACa	>hsa_piR_015462|gb|DQ591122|Homo_sapiens:10:30693913:30693943:Plus	XM_017011045.1	184	-38.55	2	28	3459	3489	27	0.7778	0.8148	||||||||||	| || | ||
473	cuccUCCUGUAGUAGUC-CGACCGGGUCCUGu	| ||:||| || | ||||||||||||	ctccAAGATATC-TCTGCCCTGGCCCAGGACa	>hsa_piR_015462|gb|DQ591122|Homo_sapiens:10:30693913:30693943:Plus	XM_017011046.1	184	-38.55	2	28	3427	3457	27	0.7778	0.8148	||||||||||	| || | ||
474	cuccUCCUGUAGUAGUC-CGACCGGGUCCUGu	| ||:||| || | ||||||||||||	ctccAAGATATC-TCTGCCCTGGCCCAGGACa	>hsa_piR_015462|gb|DQ591122|Homo_sapiens:10:30693913:30693943:Plus	XM_017011047.1	184	-38.55	2	28	3381	3411	27	0.7778	0.8148	||||||||||	| || | ||
475	cuccUCCUGUAGUAGUC-CGACCGGGUCCUGu	| ||:||| || | ||||||||||||	ctccAAGATATC-TCTGCCCTGGCCCAGGACa	>hsa_piR_015462|gb|DQ591122|Homo_sapiens:10:30693913:30693943:Plus	XM_017011048.1	184	-38.55	2	28	3427	3457	27	0.7778	0.8148	||||||||||	| || | ||
476	cuccUCCUGUAGUAGUC-CGACCGGGUCCUGu	| ||:||| || | ||||||||||||	ctccAAGATATC-TCTGCCCTGGCCCAGGACa	>hsa_piR_015462|gb|DQ591122|Homo_sapiens:10:30693913:30693943:Plus	XM_017011049.1	184	-38.55	2	28	3367	3397	27	0.7778	0.8148	||||||||||	| || | ||
477	cuccUCCUGUAGUAGUC-CGACCGGGUCCUGu	| ||:||| || | ||||||||||||	ctccAAGATATC-TCTGCCCTGGCCCAGGACa	>hsa_piR_015462|gb|DQ591122|Homo_sapiens:10:30693913:30693943:Plus	XM_017011050.1	184	-38.55	2	28	3520	3550	27	0.7778	0.8148	||||||||||	| || | ||
478	cuccUCCUGUAGUAGUC-CGACCGGGUCCUGu	| ||:||| || | ||||||||||||	ctccAAGATATC-TCTGCCCTGGCCCAGGACa	>hsa_piR_015462|gb|DQ591122|Homo_sapiens:10:30693913:30693943:Plus	XM_017011051.1	184	-38.55	2	28	3118	3148	27	0.7778	0.8148	||||||||||	| || | ||
479	cuccUCCUGUAGUAGUC-CGACCGGGUCCUGu	| ||:||| || | ||||||||||||	ctccAAGATATC-TCTGCCCTGGCCCAGGACa	>hsa_piR_015462|gb|DQ591122|Homo_sapiens:10:30693913:30693943:Plus	XM_017011052.1	184	-38.55	2	28	3118	3148	27	0.7778	0.8148	||||||||||	| || | ||
480	cuccUCCUGUAGUAGUC-CGACCGGGUCCUGu	| ||:||| || | ||||||||||||	ctccAAGATATC-TCTGCCCTGGCCCAGGACa	>hsa_piR_015462|gb|DQ591122|Homo_sapiens:10:30693913:30693943:Plus	XM_017011053.1	184	-38.55	2	28	3294	3324	27	0.7778	0.8148	||||||||||	| || | ||
481	cuccUCCUGUAGUAGUC-CGACCGGGUCCUGu	| ||:||| || | ||||||||||||	ctccAAGATATC-TCTGCCCTGGCCCAGGACa	>hsa_piR_015462|gb|DQ591122|Homo_sapiens:10:30693913:30693943:Plus	XM_017011054.1	184	-38.55	2	28	3118	3148	27	0.7778	0.8148	||||||||||	| || | ||
482	cuccUCCUGUAGUAGUC-CGACCGGGUCCUGu	| ||:||| || | ||||||||||||	ctccAAGATATC-TCTGCCCTGGCCCAGGACa	>hsa_piR_015462|gb|DQ591122|Homo_sapiens:10:30693913:30693943:Plus	XM_017011055.1	184	-38.55	2	28	1826	1856	27	0.7778	0.8148	||||||||||	| || | ||
483	cuccUCCUGUAGUAGUCCGACCGGGUCCUGu	:|| | || ||| || ||||||||||	cactGGGTCTTCCTCA-GCAGGCCCAGGACc	>hsa_piR_015462|gb|DQ591122|Homo_sapiens:10:30693913:30693943:Plus	XM_017011749.1	185	-31.93	2	28	3567	3596	26	0.7692	0.8077	||||||||||	|| ||| ||
484	cuCCUCCU-GUA---GUAGUC-CGACCGGGUCCUGu	||| | ||| || ||| | |||||||||||	agGGACAACCATCCCCAGCAGAGATGGCCCAGGACt	>hsa_piR_015462|gb|DQ591122|Homo_sapiens:10:30693913:30693943:Plus	XM_017011777.1	178	-36.68	2	30	519	554	33	0.7273	0.7273	||||||||||	|| ||| | |
485	cuCCUCCU-GUA---GUAGUC-CGACCGGGUCCUGu	||| | ||| || ||| | |||||||||||	agGGACAACCATCCCCAGCAGAGATGGCCCAGGACt	>hsa_piR_015462|gb|DQ591122|Homo_sapiens:10:30693913:30693943:Plus	XM_017011778.1	178	-36.68	2	30	641	676	33	0.7273	0.7273	||||||||||	|| ||| | |
486	cuccuccuguAGUAGUCCGACCGGGUCCUGu	| | | ||| ||||||||||	aaccccaagcTGACCCGGCCGGCCCAGGACc	>hsa_piR_015462|gb|DQ591122|Homo_sapiens:10:30693913:30693943:Plus	XM_017011959.1	173	-29.17	2	22	1230	1260	20	0.8	0.8	||||||||||	| | | |||
487	cuccuccuguAGUAGUCCGACCGGGUCCUGu	| | | ||| ||||||||||	aaccccaagcTGACCCGGCCGGCCCAGGACc	>hsa_piR_015462|gb|DQ591122|Homo_sapiens:10:30693913:30693943:Plus	XM_017011960.1	173	-29.17	2	22	1230	1260	20	0.8	0.8	||||||||||	| | | |||
488	cuccucCUGUAGUAGUCCGACCGGGUCCUGu	|:| ||| || ||||||||||||	ccacttGGC-TCACCA-CCTGGCCCAGGACc	>hsa_piR_015462|gb|DQ591122|Homo_sapiens:10:30693913:30693943:Plus	XM_017015044.2	177	-32.7	2	26	672	700	24	0.7917	0.8333	||||||||||	||| || ||
489	cuccuccuGUAG-UAGUC-CGACCGGGUCCUGu	|| | :|||| || ||||||||||	ttctttctCAGCTGTCAGTGC-GGCCCAGGACt	>hsa_piR_015462|gb|DQ591122|Homo_sapiens:10:30693913:30693943:Plus	XM_017016607.1	171	-34.02	2	24	1287	1318	24	0.7917	0.8333	||||||||||	:|||| ||
490	cuccuccuGUAGUAGUCC-GACCGGGUCCUGu	|:|| |||| | ||||||||||	ccctgcccCGTC--CAGGACAGGCCCAGGACc	>hsa_piR_015462|gb|DQ591122|Homo_sapiens:10:30693913:30693943:Plus	XM_017017253.2	171	-33.27	2	24	2486	2515	23	0.7826	0.8261	||||||||||	| |||| |
491	cuCCUCCUGUAG-UAGUC--CGACCGGGUCCUGu	| ||| ||| : ||| |||||||||||||	gcGCAGG--ATCGGGCAGAAGCTGGCCCAGGACc	>hsa_piR_015462|gb|DQ591122|Homo_sapiens:10:30693913:30693943:Plus	XM_017017697.1	180	-40.03	2	30	416	447	31	0.7419	0.7742	||||||||||	: ||| |||
492	cuCCUCCUGUAG-UAGUC--CGACCGGGUCCUGu	| ||| ||| : ||| |||||||||||||	gcGCAGG--ATCGGGCAGAAGCTGGCCCAGGACc	>hsa_piR_015462|gb|DQ591122|Homo_sapiens:10:30693913:30693943:Plus	XM_017017698.1	180	-40.03	2	30	379	410	31	0.7419	0.7742	||||||||||	: ||| |||
493	cuCCUCCUGUAGUAGUCCGACCGGGUCCUGu	||||| | | | || ||||||||||||	ctGGAGG-CCTGAGCACCCTGGCCCAGGACt	>hsa_piR_015462|gb|DQ591122|Homo_sapiens:10:30693913:30693943:Plus	XM_017018000.2	191	-38.67	2	30	1839	1868	28	0.7857	0.7857	||||||||||	| | || ||
494	cuCCUCCUGUAGUAGUCCGACCGGGUCCUGu	||||| | | | || ||||||||||||	ctGGAGG-CCTGAGCACCCTGGCCCAGGACt	>hsa_piR_015462|gb|DQ591122|Homo_sapiens:10:30693913:30693943:Plus	XM_017018001.1	191	-38.67	2	30	2001	2030	28	0.7857	0.7857	||||||||||	| | || ||
495	cuCCUCCUGUAGUAGUCCGACCGGGUCCUGu	||||| | | | || ||||||||||||	ctGGAGG-CCTGAGCACCCTGGCCCAGGACt	>hsa_piR_015462|gb|DQ591122|Homo_sapiens:10:30693913:30693943:Plus	XM_017018002.1	191	-38.67	2	30	1510	1539	28	0.7857	0.7857	||||||||||	| | || ||
496	cuCCUCCUGUAGUAGUCCGACCGGGUCCUGu	||||| | | | || ||||||||||||	ctGGAGG-CCTGAGCACCCTGGCCCAGGACt	>hsa_piR_015462|gb|DQ591122|Homo_sapiens:10:30693913:30693943:Plus	XM_017018003.2	191	-38.67	2	30	1712	1741	28	0.7857	0.7857	||||||||||	| | || ||
497	cuCCUCCUGUAGUAGUCCGACCGGGUCCUGu	||||| | | | || ||||||||||||	ctGGAGG-CCTGAGCACCCTGGCCCAGGACt	>hsa_piR_015462|gb|DQ591122|Homo_sapiens:10:30693913:30693943:Plus	XM_017018004.1	191	-38.67	2	30	1884	1913	28	0.7857	0.7857	||||||||||	| | || ||
498	cuCCUCCUGUAGUAGUCCGACCGGGUCCUGu	||||| | | | || ||||||||||||	ctGGAGG-CCTGAGCACCCTGGCCCAGGACt	>hsa_piR_015462|gb|DQ591122|Homo_sapiens:10:30693913:30693943:Plus	XM_017018005.1	191	-38.67	2	30	3117	3146	28	0.7857	0.7857	||||||||||	| | || ||
499	cuCCUCCUGUAGUAGUCCGACCGGGUCCUGu	||||| | | | || ||||||||||||	ctGGAGG-CCTGAGCACCCTGGCCCAGGACt	>hsa_piR_015462|gb|DQ591122|Homo_sapiens:10:30693913:30693943:Plus	XM_017018006.2	191	-38.67	2	30	1709	1738	28	0.7857	0.7857	||||||||||	| | || ||
500	cuccucCUGUAGUAGUCCGACCGGGUCCUGu	|| | || |: |||||||||||||	gggccaGAGAACAGCGTGCTGGCCCAGGACa	>hsa_piR_015462|gb|DQ591122|Homo_sapiens:10:30693913:30693943:Plus	XM_017022314.2	189	-42.08	2	26	1162	1192	24	0.7917	0.8333	||||||||||	|| |: |||
501	cuccucCUGUAGUAGUCCGACCGGGUCCUGu	|| | || |: |||||||||||||	gggccaGAGAACAGCGTGCTGGCCCAGGACa	>hsa_piR_015462|gb|DQ591122|Homo_sapiens:10:30693913:30693943:Plus	XM_017022317.2	189	-42.08	2	26	1162	1192	24	0.7917	0.8333	||||||||||	|| |: |||
502	cuccucCUGUAGUAGUCCGACCGGGUCCUGu	|| | || |: |||||||||||||	gggccaGAGAACAGCGTGCTGGCCCAGGACa	>hsa_piR_015462|gb|DQ591122|Homo_sapiens:10:30693913:30693943:Plus	XM_017022319.2	189	-42.08	2	26	1162	1192	24	0.7917	0.8333	||||||||||	|| |: |||
503	cuccuccUGUAGUAGUCCGACCGGGUCCUGu	:|||| | | ||||||||||||	acccatcGCATC-TAAAACTGGCCCAGGACa	>hsa_piR_015462|gb|DQ591122|Homo_sapiens:10:30693913:30693943:Plus	XM_017023913.2	178	-34.86	2	25	3913	3942	23	0.7826	0.8261	||||||||||	|| | | ||
504	cuccucCUGUAGUAGUCCGACCGGGUCCUGu	|:|| |||| ||||||||||||	cagtgcGGCAGCATCCTCCTGGCCCAGGACt	>hsa_piR_015462|gb|DQ591122|Homo_sapiens:10:30693913:30693943:Plus	XM_017023929.1	189	-37.67	2	26	9553	9583	24	0.7917	0.8333	||||||||||	|||| ||
505	cuccucCUGUAGUAGUCCGACCGGGUCCUGu	|:|| |||| ||||||||||||	cagtgcGGCAGCATCCTCCTGGCCCAGGACt	>hsa_piR_015462|gb|DQ591122|Homo_sapiens:10:30693913:30693943:Plus	XM_017023930.1	189	-37.67	2	26	9460	9490	24	0.7917	0.8333	||||||||||	|||| ||
506	cuccucCUGUAGUAGUCCGACCGGGUCCUGu	|:|| |||| ||||||||||||	cagtgcGGCAGCATCCTCCTGGCCCAGGACt	>hsa_piR_015462|gb|DQ591122|Homo_sapiens:10:30693913:30693943:Plus	XM_017023931.1	189	-37.67	2	26	9553	9583	24	0.7917	0.8333	||||||||||	|||| ||
507	cuccucCUGUAGUAGUCCGACCGGGUCCUGu	|:|| |||| ||||||||||||	cagtgcGGCAGCATCCTCCTGGCCCAGGACt	>hsa_piR_015462|gb|DQ591122|Homo_sapiens:10:30693913:30693943:Plus	XM_017023932.1	189	-37.67	2	26	9415	9445	24	0.7917	0.8333	||||||||||	|||| ||
508	cuccucCUGUAGUAGUCCGACCGGGUCCUGu	|:|| |||| ||||||||||||	cagtgcGGCAGCATCCTCCTGGCCCAGGACt	>hsa_piR_015462|gb|DQ591122|Homo_sapiens:10:30693913:30693943:Plus	XM_017023933.1	189	-37.67	2	26	9391	9421	24	0.7917	0.8333	||||||||||	|||| ||
509	cuccucCUGUAGUAGUCCGACCGGGUCCUGu	|:|| |||| ||||||||||||	cagtgcGGCAGCATCCTCCTGGCCCAGGACt	>hsa_piR_015462|gb|DQ591122|Homo_sapiens:10:30693913:30693943:Plus	XM_017023934.1	189	-37.67	2	26	9553	9583	24	0.7917	0.8333	||||||||||	|||| ||
510	cuccucCUGUAGUAGUCCGACCGGGUCCUGu	|:|| |||| ||||||||||||	cagtgcGGCAGCATCCTCCTGGCCCAGGACt	>hsa_piR_015462|gb|DQ591122|Homo_sapiens:10:30693913:30693943:Plus	XM_017023935.1	189	-37.67	2	26	9313	9343	24	0.7917	0.8333	||||||||||	|||| ||
511	cuccucCUGUAGUAGUCCGACCGGGUCCUGu	|:|| |||| ||||||||||||	cagtgcGGCAGCATCCTCCTGGCCCAGGACt	>hsa_piR_015462|gb|DQ591122|Homo_sapiens:10:30693913:30693943:Plus	XM_017023936.1	189	-37.67	2	26	9202	9232	24	0.7917	0.8333	||||||||||	|||| ||
512	cuccucCUGUAGUAGUCCGACCGGGUCCUGu	|:|| |||| ||||||||||||	cagtgcGGCAGCATCCTCCTGGCCCAGGACt	>hsa_piR_015462|gb|DQ591122|Homo_sapiens:10:30693913:30693943:Plus	XM_017023940.1	189	-37.67	2	26	8149	8179	24	0.7917	0.8333	||||||||||	|||| ||
513	cuccucCUGUAGUAGUCCGACCGGGUCCUGu	|:|| |||| ||||||||||||	cagtgcGGCAGCATCCTCCTGGCCCAGGACt	>hsa_piR_015462|gb|DQ591122|Homo_sapiens:10:30693913:30693943:Plus	XM_017023941.1	189	-37.67	2	26	7469	7499	24	0.7917	0.8333	||||||||||	|||| ||
514	cuccucCUGUAGUAGUCCGACCGGGUCCUGu	|:|| |||| ||||||||||||	cagtgcGGCAGCATCCTCCTGGCCCAGGACt	>hsa_piR_015462|gb|DQ591122|Homo_sapiens:10:30693913:30693943:Plus	XM_017023943.1	189	-37.67	2	26	6607	6637	24	0.7917	0.8333	||||||||||	|||| ||
515	cuccucCUGUAGUAGUCCGACCGGGUCCUGu	|:|| |||| ||||||||||||	cagtgcGGCAGCATCCTCCTGGCCCAGGACt	>hsa_piR_015462|gb|DQ591122|Homo_sapiens:10:30693913:30693943:Plus	XM_017023946.1	189	-37.67	2	26	6728	6758	24	0.7917	0.8333	||||||||||	|||| ||
516	cuccucCUGUAGUAGUCCGACCGGGUCCUGu	|:|| |||| ||||||||||||	cagtgcGGCAGCATCCTCCTGGCCCAGGACt	>hsa_piR_015462|gb|DQ591122|Homo_sapiens:10:30693913:30693943:Plus	XM_017023947.2	189	-37.67	2	26	5301	5331	24	0.7917	0.8333	||||||||||	|||| ||
517	cuCCUCCUGUAGUAGUCCGACCGGGUCCUGu	|| |:| ||| | | | ||||||||||	acGGCTGGC-TCAGCTGCCAGGCCCAGGACg	>hsa_piR_015462|gb|DQ591122|Homo_sapiens:10:30693913:30693943:Plus	XM_017024177.2	179	-34.09	2	30	544	573	28	0.7143	0.75	||||||||||	||| | | |
518	cuCCUCCUGUAGUAGUCCGACCGGGUCCUGu	|| |:| ||| | | | ||||||||||	acGGCTGGC-TCAGCTGCCAGGCCCAGGACg	>hsa_piR_015462|gb|DQ591122|Homo_sapiens:10:30693913:30693943:Plus	XM_017024178.2	179	-34.09	2	30	577	606	28	0.7143	0.75	||||||||||	||| | | |
519	cuccuCCUGUAGUAG-UC-CGA-CCGGGUCCUGu	||||: |: | || ||| ||||||||||	ggcccGGACG-CGGCGAGAGCTGGGCCCAGGACg	>hsa_piR_015462|gb|DQ591122|Homo_sapiens:10:30693913:30693943:Plus	XM_017024200.1	173	-40.43	2	27	455	487	28	0.75	0.8214	||||||||||	| || |||
520	cuccUCCUGUA-GUAGUCCGACCGGGUCCUGu	|| :| | || ||| |||||||||||	agccAGTGCCTGCAGCAGCGTGGCCCAGGACg	>hsa_piR_015462|gb|DQ591122|Homo_sapiens:10:30693913:30693943:Plus	XM_017026502.1	182	-33.03	2	28	4141	4172	27	0.7407	0.7778	||||||||||	|| ||| |
521	cuccuCCUGUA-GUAGUC-CGACCGGGUCCUGu	||:| | |:|| | | |||||||||||	acctcGGGCCTGCGTCTGAGGTGGCCCAGGACc	>hsa_piR_015462|gb|DQ591122|Homo_sapiens:10:30693913:30693943:Plus	XM_017028778.1	180	-38.15	2	27	2310	2342	27	0.7407	0.8148	||||||||||	|:|| | | |
522	cuccUCCUGUAGUAGUCCGACCGGGUCCUGu	:|| | || ||| || ||||||||||	cactGGGTCTTCCTCA-GCAGGCCCAGGACc	>hsa_piR_015462|gb|DQ591122|Homo_sapiens:10:30693913:30693943:Plus	XM_024446658.1	185	-31.93	2	28	1917	1946	26	0.7692	0.8077	||||||||||	|| ||| ||
523	cuccuccuGUAG-UAGUC-CGACCGGGUCCUGu	|| | :|||| || ||||||||||	ttctttctCAGCTGTCAGTGC-GGCCCAGGACt	>hsa_piR_015462|gb|DQ591122|Homo_sapiens:10:30693913:30693943:Plus	XM_024447950.1	171	-34.02	2	24	873	904	24	0.7917	0.8333	||||||||||	:|||| ||
524	cuccuccuGUAG-UAGUC-CGACCGGGUCCUGu	|| | :|||| || ||||||||||	ttctttctCAGCTGTCAGTGC-GGCCCAGGACt	>hsa_piR_015462|gb|DQ591122|Homo_sapiens:10:30693913:30693943:Plus	XM_024447951.1	171	-34.02	2	24	228	259	24	0.7917	0.8333	||||||||||	:|||| ||
525	cuccuccuGUAG-UAGUC-CGACCGGGUCCUGu	|| | :|||| || ||||||||||	ttctttctCAGCTGTCAGTGC-GGCCCAGGACt	>hsa_piR_015462|gb|DQ591122|Homo_sapiens:10:30693913:30693943:Plus	XM_024447952.1	171	-34.02	2	24	873	904	24	0.7917	0.8333	||||||||||	:|||| ||
526	cuccucCUGUAGUAGUCCGACCGGGUCCUGu	|| | || |: |||||||||||||	gggccaGAGAACAGCGTGCTGGCCCAGGACa	>hsa_piR_015462|gb|DQ591122|Homo_sapiens:10:30693913:30693943:Plus	XM_024449948.1	189	-42.08	2	26	1162	1192	24	0.7917	0.8333	||||||||||	|| |: |||
527	cuccucCUGUAGUAGUCCGACCGGGUCCUGu	|| | || |: |||||||||||||	gggccaGAGAACAGCGTGCTGGCCCAGGACa	>hsa_piR_015462|gb|DQ591122|Homo_sapiens:10:30693913:30693943:Plus	XM_024449949.1	189	-42.08	2	26	1162	1192	24	0.7917	0.8333	||||||||||	|| |: |||
528	cuccucCUGUAGUAGUCCGACCGGGUCCUGu	|| | || |: |||||||||||||	gggccaGAGAACAGCGTGCTGGCCCAGGACa	>hsa_piR_015462|gb|DQ591122|Homo_sapiens:10:30693913:30693943:Plus	XM_024449950.1	189	-42.08	2	26	1162	1192	24	0.7917	0.8333	||||||||||	|| |: |||
529	cuccucCUGUAGUAGUCCGACCGGGUCCUGu	|| | || |: |||||||||||||	gggccaGAGAACAGCGTGCTGGCCCAGGACa	>hsa_piR_015462|gb|DQ591122|Homo_sapiens:10:30693913:30693943:Plus	XM_024449951.1	189	-42.08	2	26	1162	1192	24	0.7917	0.8333	||||||||||	|| |: |||
530	cuccucCUGUAGUAGUCCGACCGGGUCCUGu	|| | || |: |||||||||||||	gggccaGAGAACAGCGTGCTGGCCCAGGACa	>hsa_piR_015462|gb|DQ591122|Homo_sapiens:10:30693913:30693943:Plus	XM_024449952.1	189	-42.08	2	26	1162	1192	24	0.7917	0.8333	||||||||||	|| |: |||
531	cuCCUCCUGUAGUAGUCCGA-CCGGGUCCUGu	| ||| :: | ||||| ||||||||||	gaGCAGGTTGGAAGGAGGCTGGGCCCAGGACa	>hsa_piR_015462|gb|DQ591122|Homo_sapiens:10:30693913:30693943:Plus	XM_024450627.1	180	-42.7	2	30	1704	1735	29	0.6897	0.7586	||||||||||	| |||||
532	cuccUCCU-GUAGUAGUCCGACCGGGUCCUGu	|| | | || | |||||||||||||	ggtcAGCACCCCCAGCCAGCTGGCCCAGGACc	>hsa_piR_015462|gb|DQ591122|Homo_sapiens:10:30693913:30693943:Plus	XM_024451360.1	178	-35.64	2	28	212	243	27	0.7407	0.7407	||||||||||	|| | |||
533	cuccuccUGUAGUAGUCCGACCGGGUCCUGu	||: ||| | | |||||||||||	atcgcccACGCCATGAAGGTGGCCCAGGACc	>hsa_piR_015462|gb|DQ591122|Homo_sapiens:10:30693913:30693943:Plus	XM_024452172.1	184	-34.44	2	25	1619	1649	23	0.7826	0.8261	||||||||||	||| | | |
534	cuccuccUGUAGUAGUCCGACCGGGUCCUGu	||: ||| | | |||||||||||	atcgcccACGCCATGAAGGTGGCCCAGGACc	>hsa_piR_015462|gb|DQ591122|Homo_sapiens:10:30693913:30693943:Plus	XM_024452173.1	184	-34.44	2	25	1616	1646	23	0.7826	0.8261	||||||||||	||| | | |
535	cuccuccUGUAGUAGUCCGACCGGGUCCUGu	||: ||| | | |||||||||||	atcgcccACGCCATGAAGGTGGCCCAGGACc	>hsa_piR_015462|gb|DQ591122|Homo_sapiens:10:30693913:30693943:Plus	XM_024452174.1	184	-34.44	2	25	1206	1236	23	0.7826	0.8261	||||||||||	||| | | |
536	cuccuccUGUAGUAGUCCGACCGGGUCCUGu	||: ||| | | |||||||||||	atcgcccACGCCATGAAGGTGGCCCAGGACc	>hsa_piR_015462|gb|DQ591122|Homo_sapiens:10:30693913:30693943:Plus	XM_024452175.1	184	-34.44	2	25	985	1015	23	0.7826	0.8261	||||||||||	||| | | |
537	cuccuccUGUAGUAGUCCGACCGGGUCCUGu	||: ||| | | |||||||||||	atcgcccACGCCATGAAGGTGGCCCAGGACc	>hsa_piR_015462|gb|DQ591122|Homo_sapiens:10:30693913:30693943:Plus	XM_024452176.1	184	-34.44	2	25	980	1010	23	0.7826	0.8261	||||||||||	||| | | |
538	cuccuccUGUAGUAGUCCGACCGGGUCCUGu	||: ||| | | |||||||||||	atcgcccACGCCATGAAGGTGGCCCAGGACc	>hsa_piR_015462|gb|DQ591122|Homo_sapiens:10:30693913:30693943:Plus	XM_024452177.1	184	-34.44	2	25	980	1010	23	0.7826	0.8261	||||||||||	||| | | |
539	cuccuCCUGUA-GUAGUC-CGACCGGGUCCUGu	||:| | |:|| | | |||||||||||	acctcGGGCCTGCGTCTGAGGTGGCCCAGGACc	>hsa_piR_015462|gb|DQ591122|Homo_sapiens:10:30693913:30693943:Plus	XM_024452219.1	180	-38.15	2	27	2648	2680	27	0.7407	0.8148	||||||||||	|:|| | | |
540	cuccuCCUGUA-GUAGUC-CGACCGGGUCCUGu	||:| | |:|| | | |||||||||||	acctcGGGCCTGCGTCTGAGGTGGCCCAGGACc	>hsa_piR_015462|gb|DQ591122|Homo_sapiens:10:30693913:30693943:Plus	XM_024452221.1	180	-38.15	2	27	2570	2602	27	0.7407	0.8148	||||||||||	|:|| | | |
541	cuccuCCUGUA-GUAGUC-CGACCGGGUCCUGu	||:| | |:|| | | |||||||||||	acctcGGGCCTGCGTCTGAGGTGGCCCAGGACc	>hsa_piR_015462|gb|DQ591122|Homo_sapiens:10:30693913:30693943:Plus	XM_024452222.1	180	-38.15	2	27	2564	2596	27	0.7407	0.8148	||||||||||	|:|| | | |
542	cuccuCCUGUA-GUAGUC-CGACCGGGUCCUGu	||:| | |:|| | | |||||||||||	acctcGGGCCTGCGTCTGAGGTGGCCCAGGACc	>hsa_piR_015462|gb|DQ591122|Homo_sapiens:10:30693913:30693943:Plus	XM_024452223.1	180	-38.15	2	27	2519	2551	27	0.7407	0.8148	||||||||||	|:|| | | |
543	cuccuCCUGUA-GUAGUC-CGACCGGGUCCUGu	||:| | |:|| | | |||||||||||	acctcGGGCCTGCGTCTGAGGTGGCCCAGGACc	>hsa_piR_015462|gb|DQ591122|Homo_sapiens:10:30693913:30693943:Plus	XM_024452224.1	180	-38.15	2	27	2426	2458	27	0.7407	0.8148	||||||||||	|:|| | | |
544	cuccuCCUGUA-GUAGUC-CGACCGGGUCCUGu	||:| | |:|| | | |||||||||||	acctcGGGCCTGCGTCTGAGGTGGCCCAGGACc	>hsa_piR_015462|gb|DQ591122|Homo_sapiens:10:30693913:30693943:Plus	XM_024452225.1	180	-38.15	2	27	2558	2590	27	0.7407	0.8148	||||||||||	|:|| | | |
545	cuccuCCUGUA-GUAGUC-CGACCGGGUCCUGu	||:| | |:|| | | |||||||||||	acctcGGGCCTGCGTCTGAGGTGGCCCAGGACc	>hsa_piR_015462|gb|DQ591122|Homo_sapiens:10:30693913:30693943:Plus	XM_024452226.1	180	-38.15	2	27	2475	2507	27	0.7407	0.8148	||||||||||	|:|| | | |
546	cuccuCCUGUA-GUAGUC-CGACCGGGUCCUGu	||:| | |:|| | | |||||||||||	acctcGGGCCTGCGTCTGAGGTGGCCCAGGACc	>hsa_piR_015462|gb|DQ591122|Homo_sapiens:10:30693913:30693943:Plus	XM_024452227.1	180	-38.15	2	27	2375	2407	27	0.7407	0.8148	||||||||||	|:|| | | |
547	cuccuCCUGUA-GUAGUC-CGACCGGGUCCUGu	||:| | |:|| | | |||||||||||	acctcGGGCCTGCGTCTGAGGTGGCCCAGGACc	>hsa_piR_015462|gb|DQ591122|Homo_sapiens:10:30693913:30693943:Plus	XM_024452228.1	180	-38.15	2	27	2538	2570	27	0.7407	0.8148	||||||||||	|:|| | | |
548	cuccuCCUGUA-GUAGUC-CGACCGGGUCCUGu	||:| | |:|| | | |||||||||||	acctcGGGCCTGCGTCTGAGGTGGCCCAGGACc	>hsa_piR_015462|gb|DQ591122|Homo_sapiens:10:30693913:30693943:Plus	XM_024452229.1	180	-38.15	2	27	2487	2519	27	0.7407	0.8148	||||||||||	|:|| | | |
549	cuccuCCUGUA-GUAGUC-CGACCGGGUCCUGu	||:| | |:|| | | |||||||||||	acctcGGGCCTGCGTCTGAGGTGGCCCAGGACc	>hsa_piR_015462|gb|DQ591122|Homo_sapiens:10:30693913:30693943:Plus	XM_024452230.1	180	-38.15	2	27	2617	2649	27	0.7407	0.8148	||||||||||	|:|| | | |
550	cuccuCCUGUA-GUAGUC-CGACCGGGUCCUGu	||:| | |:|| | | |||||||||||	acctcGGGCCTGCGTCTGAGGTGGCCCAGGACc	>hsa_piR_015462|gb|DQ591122|Homo_sapiens:10:30693913:30693943:Plus	XM_024452231.1	180	-38.15	2	27	2584	2616	27	0.7407	0.8148	||||||||||	|:|| | | |
551	cuccucCUGUAGUAGUCCGACCGGGUCCUGu	| | |:| ||| |||||||||||	tttcttGCCTTTAGCAGAGTGGCCCAGGACt	>hsa_piR_015462|gb|DQ591122|Homo_sapiens:10:30693913:30693943:Plus	XR_001737114.1	181	-30.13	2	26	1977	2007	24	0.75	0.7917	||||||||||	|:| ||| |
552	cuccucCUGUAGUAGUCCGACCGGGUCCUGu	| | |:| ||| |||||||||||	tttcttGCCTTTAGCAGAGTGGCCCAGGACt	>hsa_piR_015462|gb|DQ591122|Homo_sapiens:10:30693913:30693943:Plus	XR_001737115.1	181	-30.13	2	26	1977	2007	24	0.75	0.7917	||||||||||	|:| ||| |
553	cucCUCCUGUAGUAGUCCGACCGGGUCCUGu	| ||| :|:|| | ||||||||||||	cctGTGGA-GTTATGTGACTGGCCCAGGACc	>hsa_piR_015462|gb|DQ591122|Homo_sapiens:10:30693913:30693943:Plus	XR_001740171.1	186	-34.21	2	29	6188	6217	27	0.7407	0.8148	||||||||||	|:|| | ||
554	cuccuccuguAGUAGUCCGACCGGGUCCUGu	| | | ||| ||||||||||	aaccccaagcTGACCCGGCCGGCCCAGGACc	>hsa_piR_015462|gb|DQ591122|Homo_sapiens:10:30693913:30693943:Plus	XR_001744624.1	173	-29.17	2	22	1230	1260	20	0.8	0.8	||||||||||	| | | |||
555	cuCCUCCUGUAGUAGUCCG---ACCGGGUCCUGu	||: || :|||||| |||||||||||	agGGGCTCCAGGGTCAGGCCTTTGGCCCAGGACt	>hsa_piR_015462|gb|DQ591122|Homo_sapiens:10:30693913:30693943:Plus	XR_001746387.1	180	-44.3	2	30	1629	1662	31	0.6774	0.7419	||||||||||	|||||| |
556	cuccuccuGUAG-UAGUC-CGACCGGGUCCUGu	|| | :|||| || ||||||||||	ttctttctCAGCTGTCAGTGC-GGCCCAGGACt	>hsa_piR_015462|gb|DQ591122|Homo_sapiens:10:30693913:30693943:Plus	XR_001747518.2	171	-34.02	2	24	1292	1323	24	0.7917	0.8333	||||||||||	:|||| ||
557	cuCCUCCU--GUAGUA-GUCCGACCGGGUCCUGu	||: || |||| | || |:|||||||||||	taGGGTGACCCATCTTCCAAGTTGGCCCAGGACt	>hsa_piR_015462|gb|DQ591122|Homo_sapiens:10:30693913:30693943:Plus	XR_001748390.1	191	-40.45	2	30	2518	2551	31	0.7419	0.8065	||||||||||	| | || |:|
558	cuCCUCCU--GUAGUA-GUCCGACCGGGUCCUGu	||: || |||| | || |:|||||||||||	taGGGTGACCCATCTTCCAAGTTGGCCCAGGACt	>hsa_piR_015462|gb|DQ591122|Homo_sapiens:10:30693913:30693943:Plus	XR_001748391.1	191	-40.45	2	30	2518	2551	31	0.7419	0.8065	||||||||||	| | || |:|
559	cuccuccuGUAGUAG--UCCGACCGGGUCCUGu	:|||||: |||| ||||||||||	cacagcctTATCATTGAAGGCAGGCCCAGGACa	>hsa_piR_015462|gb|DQ591122|Homo_sapiens:10:30693913:30693943:Plus	XR_001748711.1	186	-38.77	2	24	3238	3270	24	0.7917	0.875	||||||||||	||: ||||
560	cuccucCUGUAGUAGUCCGACCGGGUCCUGu	|| | || |: |||||||||||||	gggccaGAGAACAGCGTGCTGGCCCAGGACa	>hsa_piR_015462|gb|DQ591122|Homo_sapiens:10:30693913:30693943:Plus	XR_001751315.2	189	-42.08	2	26	1162	1192	24	0.7917	0.8333	||||||||||	|| |: |||
561	cuccucCUGUAGUAGUCCGACCGGGUCCUGu	|| | || |: |||||||||||||	gggccaGAGAACAGCGTGCTGGCCCAGGACa	>hsa_piR_015462|gb|DQ591122|Homo_sapiens:10:30693913:30693943:Plus	XR_001751316.2	189	-42.08	2	26	1162	1192	24	0.7917	0.8333	||||||||||	|| |: |||
562	cuccucCUGUAGUAGUCCGACCGGGUCCUGu	|| | || |: |||||||||||||	gggccaGAGAACAGCGTGCTGGCCCAGGACa	>hsa_piR_015462|gb|DQ591122|Homo_sapiens:10:30693913:30693943:Plus	XR_001751317.2	189	-42.08	2	26	1162	1192	24	0.7917	0.8333	||||||||||	|| |: |||
563	cuccuccuguaGUAGUCCGACCGGGUCCUGu	|||||| | ||||||||||	tgaaatcaaccCATCAGTC-GGCCCAGGACt	>hsa_piR_015462|gb|DQ591122|Homo_sapiens:10:30693913:30693943:Plus	XR_001753551.1	178	-33.37	2	21	2007	2036	19	0.8947	0.8947	||||||||||	|||||| |
564	cuccuccuguaGUAGUCCGACCGGGUCCUGu	|||||| | ||||||||||	tgaaatcaaccCATCAGTC-GGCCCAGGACt	>hsa_piR_015462|gb|DQ591122|Homo_sapiens:10:30693913:30693943:Plus	XR_001753552.1	178	-33.37	2	21	1922	1951	19	0.8947	0.8947	||||||||||	|||||| |
565	cuccuCCUGUA-GUAGUC-CGACCGGGUCCUGu	||:| | |:|| | | |||||||||||	acctcGGGCCTGCGTCTGAGGTGGCCCAGGACc	>hsa_piR_015462|gb|DQ591122|Homo_sapiens:10:30693913:30693943:Plus	XR_001755217.1	180	-38.15	2	27	2674	2706	27	0.7407	0.8148	||||||||||	|:|| | | |
566	cuccuCCUGUA-GUAGUC-CGACCGGGUCCUGu	||:| | |:|| | | |||||||||||	acctcGGGCCTGCGTCTGAGGTGGCCCAGGACc	>hsa_piR_015462|gb|DQ591122|Homo_sapiens:10:30693913:30693943:Plus	XR_001755218.1	180	-38.15	2	27	2416	2448	27	0.7407	0.8148	||||||||||	|:|| | | |
567	cuccuCCUGUA-GUAGUC-CGACCGGGUCCUGu	||:| | |:|| | | |||||||||||	acctcGGGCCTGCGTCTGAGGTGGCCCAGGACc	>hsa_piR_015462|gb|DQ591122|Homo_sapiens:10:30693913:30693943:Plus	XR_001755220.2	180	-38.15	2	27	2511	2543	27	0.7407	0.8148	||||||||||	|:|| | | |
568	cuccuCCUGUA-GUAGUC-CGACCGGGUCCUGu	||:| | |:|| | | |||||||||||	acctcGGGCCTGCGTCTGAGGTGGCCCAGGACc	>hsa_piR_015462|gb|DQ591122|Homo_sapiens:10:30693913:30693943:Plus	XR_001755221.2	180	-38.15	2	27	2711	2743	27	0.7407	0.8148	||||||||||	|:|| | | |
569	cuccuCCUGUA-GUAGUC-CGACCGGGUCCUGu	||:| | |:|| | | |||||||||||	acctcGGGCCTGCGTCTGAGGTGGCCCAGGACc	>hsa_piR_015462|gb|DQ591122|Homo_sapiens:10:30693913:30693943:Plus	XR_001755222.2	180	-38.15	2	27	2480	2512	27	0.7407	0.8148	||||||||||	|:|| | | |
570	cuccuCCUGUA-GUAGUC-CGACCGGGUCCUGu	||:| | |:|| | | |||||||||||	acctcGGGCCTGCGTCTGAGGTGGCCCAGGACc	>hsa_piR_015462|gb|DQ591122|Homo_sapiens:10:30693913:30693943:Plus	XR_001755223.1	180	-38.15	2	27	2659	2691	27	0.7407	0.8148	||||||||||	|:|| | | |
571	cuccuCCUGUA-GUAGUC-CGACCGGGUCCUGu	||:| | |:|| | | |||||||||||	acctcGGGCCTGCGTCTGAGGTGGCCCAGGACc	>hsa_piR_015462|gb|DQ591122|Homo_sapiens:10:30693913:30693943:Plus	XR_001755224.1	180	-38.15	2	27	2428	2460	27	0.7407	0.8148	||||||||||	|:|| | | |
572	cuccuCCUGUA-GUAGUC-CGACCGGGUCCUGu	||:| | |:|| | | |||||||||||	acctcGGGCCTGCGTCTGAGGTGGCCCAGGACc	>hsa_piR_015462|gb|DQ591122|Homo_sapiens:10:30693913:30693943:Plus	XR_001755225.2	180	-38.15	2	27	2733	2765	27	0.7407	0.8148	||||||||||	|:|| | | |
573	cuCCUCCUGU-AGUAGU-CCGACCGGGUCCUGu	|| | |:: | || ||| ||||||||||	tcGGCGCATGCCCCGCAGGGCCGGCCCAGGACt	>hsa_piR_015462|gb|DQ591122|Homo_sapiens:10:30693913:30693943:Plus	XR_001755978.1	171	-34.95	2	30	5618	5650	30	0.6667	0.7333	||||||||||	| || |||
574	cuCCUCCUGU-AGUAGU-CCGACCGGGUCCUGu	|| | |:: | || ||| ||||||||||	tcGGCGCATGCCCCGCAGGGCCGGCCCAGGACt	>hsa_piR_015462|gb|DQ591122|Homo_sapiens:10:30693913:30693943:Plus	XR_001755979.1	171	-34.95	2	30	5618	5650	30	0.6667	0.7333	||||||||||	| || |||
575	cuccucCUGUAGUAGU-CCGACCGGGUCCUGu	| |:|||||| || ||||||||||	ggctttGCCGTCATCACCGC-GGCCCAGGACg	>hsa_piR_015462|gb|DQ591122|Homo_sapiens:10:30693913:30693943:Plus	XR_002956777.1	182	-38.7	2	26	419	449	25	0.8	0.84	||||||||||	||||| ||
576	cuccuccUGUA-GUA-GUCCGACCGGGUCCUGu	:||| ||| | | |||||||||||	tgagccaGCATGCATGCTGAGTGGCCCAGGACt	>hsa_piR_015462|gb|DQ591122|Homo_sapiens:10:30693913:30693943:Plus	XR_002957586.1	174	-33.06	2	25	7626	7658	25	0.76	0.8	||||||||||	||| | | |
577	cuccuccUGUAGUAGUCCGACCGGGUCCUGu	||: ||| | | |||||||||||	atcgcccACGCCATGAAGGTGGCCCAGGACc	>hsa_piR_015462|gb|DQ591122|Homo_sapiens:10:30693913:30693943:Plus	XR_002958673.1	184	-34.44	2	25	1552	1582	23	0.7826	0.8261	||||||||||	||| | | |
578	cuccuCCUGUA-GUAGUC-CGACCGGGUCCUGu	||:| | |:|| | | |||||||||||	acctcGGGCCTGCGTCTGAGGTGGCCCAGGACc	>hsa_piR_015462|gb|DQ591122|Homo_sapiens:10:30693913:30693943:Plus	XR_002958686.1	180	-38.15	2	27	2770	2802	27	0.7407	0.8148	||||||||||	|:|| | | |
579	cuccuCCUGUA-GUAGUC-CGACCGGGUCCUGu	||:| | |:|| | | |||||||||||	acctcGGGCCTGCGTCTGAGGTGGCCCAGGACc	>hsa_piR_015462|gb|DQ591122|Homo_sapiens:10:30693913:30693943:Plus	XR_002958687.1	180	-38.15	2	27	2539	2571	27	0.7407	0.8148	||||||||||	|:|| | | |
580	cuccuCCUGUA-GUAGUC-CGACCGGGUCCUGu	||:| | |:|| | | |||||||||||	acctcGGGCCTGCGTCTGAGGTGGCCCAGGACc	>hsa_piR_015462|gb|DQ591122|Homo_sapiens:10:30693913:30693943:Plus	XR_002958688.1	180	-38.15	2	27	2713	2745	27	0.7407	0.8148	||||||||||	|:|| | | |
581	cuccuccUGUAGUAGUCCGACCGGGUCCUGu	:|||| | | ||||||||||||	acccatcGCATC-TAAAACTGGCCCAGGACa	>hsa_piR_015462|gb|DQ591122|Homo_sapiens:10:30693913:30693943:Plus	XR_429741.3	178	-34.86	2	25	4100	4129	23	0.7826	0.8261	||||||||||	|| | | ||
582	cuCCUCCUGUAGUAGUCCGACCGGGUCCUGu	||| |:| | | ||| ||||||||||||	ctGGAAGGCCTGAGCAGACTGGCCCAGGACt	>hsa_piR_015462|gb|DQ591122|Homo_sapiens:10:30693913:30693943:Plus	XR_922743.1	201	-39.5	2	30	147	177	28	0.7857	0.8214	||||||||||	| | ||| ||
583	cuccuCCUGUAGU--AGUCCGACCGGGUCCUGu	|||: | | || |||||||||||||	agaatGGATCTGAGGACAAGCTGGCCCAGGACc	>hsa_piR_015462|gb|DQ591122|Homo_sapiens:10:30693913:30693943:Plus	XR_923050.2	181	-39.41	2	27	1595	1627	27	0.7407	0.7778	||||||||||	| || |||
584	cuccucCUGUAGUAGU-CCGACCGGGUCCUGu	| |:|||||| || ||||||||||	ggctttGCCGTCATCACCGC-GGCCCAGGACg	>hsa_piR_015462|gb|DQ591122|Homo_sapiens:10:30693913:30693943:Plus	XR_929783.2	182	-38.7	2	26	419	449	25	0.8	0.84	||||||||||	||||| ||
585	cuCCUCCUGUAG-UAGUC--CGACCGGGUCCUGu	| ||| ||| : ||| |||||||||||||	gcGCAGG--ATCGGGCAGAAGCTGGCCCAGGACc	>hsa_piR_015462|gb|DQ591122|Homo_sapiens:10:30693913:30693943:Plus	XR_930868.1	180	-40.03	2	30	379	410	31	0.7419	0.7742	||||||||||	: ||| |||
586	cuCCUCCUGUAGUAGUCCGACCGGGUCCUGu	|| |:| ||| | | | ||||||||||	acGGCTGGC-TCAGCTGCCAGGCCCAGGACg	>hsa_piR_015462|gb|DQ591122|Homo_sapiens:10:30693913:30693943:Plus	XR_933972.2	179	-34.09	2	30	359	388	28	0.7143	0.75	||||||||||	||| | | |
587	cuccuCCUGUAGUAG-UC-CGA-CCGGGUCCUGu	||||: |: | || ||| ||||||||||	ggcccGGACG-CGGCGAGAGCTGGGCCCAGGACg	>hsa_piR_015462|gb|DQ591122|Homo_sapiens:10:30693913:30693943:Plus	XR_934377.3	173	-40.43	2	27	454	486	28	0.75	0.8214	||||||||||	| || |||
588	cuccucCUGUAGUAGUCCGACCGGGUCCUGu	|| | |||||| ||||||||||	ccgacaGAAAGAATCAGG-AGGCCCAGGACa	>hsa_piR_015462|gb|DQ591122|Homo_sapiens:10:30693913:30693943:Plus	XR_935595.2	179	-39.75	2	26	5607	5636	24	0.7917	0.7917	||||||||||	||||||
589	cuccuCCUGUA-GUAGUC-CGACCGGGUCCUGu	||:| | |:|| | | |||||||||||	acctcGGGCCTGCGTCTGAGGTGGCCCAGGACc	>hsa_piR_015462|gb|DQ591122|Homo_sapiens:10:30693913:30693943:Plus	XR_937841.1	180	-38.15	2	27	2634	2666	27	0.7407	0.8148	||||||||||	|:|| | | |
590	cuccuCCUGUA-GUAGUC-CGACCGGGUCCUGu	||:| | |:|| | | |||||||||||	acctcGGGCCTGCGTCTGAGGTGGCCCAGGACc	>hsa_piR_015462|gb|DQ591122|Homo_sapiens:10:30693913:30693943:Plus	XR_937842.3	180	-38.15	2	27	2460	2492	27	0.7407	0.8148	||||||||||	|:|| | | |
591	cuccuCCUGUAGUAGUCCG-ACCGGGUCCUGu	||:| || || | |||||||||||	cttctGGGCCGCA-GAGCCATGGCCCAGGACt	>hsa_piR_015462|gb|DQ591122|Homo_sapiens:10:30693913:30693943:Plus	XR_937989.1	171	-34.07	2	27	382	412	26	0.7308	0.7692	||||||||||	|| || | |
592	cuccuCCUGUAGUAGUCCG-ACCGGGUCCUGu	||:| || || | |||||||||||	cttctGGGCCGCA-GAGCCATGGCCCAGGACt	>hsa_piR_015462|gb|DQ591122|Homo_sapiens:10:30693913:30693943:Plus	XR_938017.2	171	-34.07	2	27	372	402	26	0.7308	0.7692	||||||||||	|| || | |
593	cuccuccuguaGUAGUCCGA--CCGGGUCCUGu	|| ||||| ||||||||||	ccctgctcagaCAGGAGGCTGCGGCCCAGGACt	>hsa_piR_015462|gb|DQ591122|Homo_sapiens:10:30693913:30693943:Plus	XR_939669.1	171	-35.21	2	21	67	99	21	0.8095	0.8095	||||||||||	| |||||
594	cuccuccuguaGUAGUCCGA--CCGGGUCCUGu	|| ||||| ||||||||||	ccctgctcagaCAGGAGGCTGCGGCCCAGGACt	>hsa_piR_015462|gb|DQ591122|Homo_sapiens:10:30693913:30693943:Plus	XR_939670.1	171	-35.21	2	21	67	99	21	0.8095	0.8095	||||||||||	| |||||
595	cucCUCCUGUAGUAGUCCGACCGGGUCCUGu	| ||| :|:|| | ||||||||||||	cctGTGGA-GTTATGTGACTGGCCCAGGACc	>hsa_piR_015462|gb|DQ591122|Homo_sapiens:10:30693913:30693943:Plus	XR_940451.2	186	-34.21	2	29	5033	5062	27	0.7407	0.8148	||||||||||	|:|| | ||
596	cucCUCCUGUAGUAGUCCGACCGGGUCCUGu	| ||| :|:|| | ||||||||||||	cctGTGGA-GTTATGTGACTGGCCCAGGACc	>hsa_piR_015462|gb|DQ591122|Homo_sapiens:10:30693913:30693943:Plus	XR_940453.2	186	-34.21	2	29	4827	4856	27	0.7407	0.8148	||||||||||	|:|| | ||
597	cucCUCCUGUAGUAGUCCGACCGGGUCCUGu	| ||| :|:|| | ||||||||||||	cctGTGGA-GTTATGTGACTGGCCCAGGACc	>hsa_piR_015462|gb|DQ591122|Homo_sapiens:10:30693913:30693943:Plus	XR_940454.2	186	-34.21	2	29	2870	2899	27	0.7407	0.8148	||||||||||	|:|| | ||
598	cucCUCCUGUAGUAGUCCGACCGGGUCCUGu	| ||| :|:|| | ||||||||||||	cctGTGGA-GTTATGTGACTGGCCCAGGACc	>hsa_piR_015462|gb|DQ591122|Homo_sapiens:10:30693913:30693943:Plus	XR_940455.2	186	-34.21	2	29	6303	6332	27	0.7407	0.8148	||||||||||	|:|| | ||
599	cuccucCUGUAGUAGUCCGACCGGGUCCUGu	| | |:| ||| |||||||||||	tttcttGCCTTTAGCAGAGTGGCCCAGGACt	>hsa_piR_015462|gb|DQ591122|Homo_sapiens:10:30693913:30693943:Plus	XR_946605.1	181	-30.13	2	26	1977	2007	24	0.75	0.7917	||||||||||	|:| ||| |
600	cuccuccugUAGUAGUCCGACCGGGUCCUGu	|| || ||| ||||||||||	aataaaatgATAATGAGG-AGGCCCAGGACc	>hsa_piR_015462|gb|DQ591122|Homo_sapiens:10:30693913:30693943:Plus	XR_949675.3	172	-30.32	2	23	1099	1128	21	0.8095	0.8095	||||||||||	| || |||
601	cuccUCCUGUAG-UAGUCCG-A-CCGGGUCCUGu	|||: | | | |||| | ||||||||||	caccAGGGAAGCGAGGAGGCATCGGCCCAGGACa	>hsa_piR_015462|gb|DQ591122|Homo_sapiens:10:30693913:30693943:Plus	XR_949692.2	172	-41.45	2	28	261	294	29	0.7241	0.7586	||||||||||	| |||| |
602	cuccuCCUGUAGUAGUCCG-ACCGGGUCCUGu	||:| || || | |||||||||||	cttctGGGCCGCA-GAGCCATGGCCCAGGACt	>hsa_piR_015462|gb|DQ591122|Homo_sapiens:10:30693913:30693943:Plus	XR_951230.1	171	-34.07	2	27	382	412	26	0.7308	0.7692	||||||||||	|| || | |
603	cuccuCCUGUAGUAGUCCG-ACCGGGUCCUGu	||:| || || | |||||||||||	cttctGGGCCGCA-GAGCCATGGCCCAGGACt	>hsa_piR_015462|gb|DQ591122|Homo_sapiens:10:30693913:30693943:Plus	XR_951363.2	171	-34.07	2	27	383	413	26	0.7308	0.7692	||||||||||	|| || | |
604	cuCCUGUAGUAGUCCGACCAGGUCCUGUUCCu	| | | || || || ||||||||||||	ctGAAAAGCAACAAGCCACTCCAGGACAAGGt	>hsa_piR_004880|gb|DQ576715|Homo	NM_000610.4	186	-29.55	2	31	4345	4376	29	0.7241	0.7241	||||||||||	|| || ||
605	cucCUGU-AGUAGUCCGACCAGGUCCUGUUCCu	|:|| |: ||| || | ||||||||||	tttGGCAGTTTCCAGACT-GAGCAGGACAAGGt	>hsa_piR_004880|gb|DQ576715|Homo	NM_000958.3	174	-31.26	2	30	450	481	29	0.6897	0.7586	||||||||||	||| || |
606	cuCCUGUAGUAGUCCGACCAGGUCCUGUUCCu	| | | || || || ||||||||||||	ctGAAAAGCAACAAGCCACTCCAGGACAAGGt	>hsa_piR_004880|gb|DQ576715|Homo	NM_001001389.2	186	-29.55	2	31	4216	4247	29	0.7241	0.7241	||||||||||	|| || ||
607	cuCCUGUAGUAGUCCGACCAGGUCCUGUUCCu	| | | || || || ||||||||||||	ctGAAAAGCAACAAGCCACTCCAGGACAAGGt	>hsa_piR_004880|gb|DQ576715|Homo	NM_001001390.2	186	-29.55	2	31	3598	3629	29	0.7241	0.7241	||||||||||	|| || ||
608	cuCCUGUAGUAGUCCGACCAGGUCCUGUUCCu	| | | || || || ||||||||||||	ctGAAAAGCAACAAGCCACTCCAGGACAAGGt	>hsa_piR_004880|gb|DQ576715|Homo	NM_001001391.2	186	-29.55	2	31	3202	3233	29	0.7241	0.7241	||||||||||	|| || ||
609	cuCCUGUAGUAGUCCGACCAGGUCCUGUUCCu	| | | || || || ||||||||||||	ctGAAAAGCAACAAGCCACTCCAGGACAAGGt	>hsa_piR_004880|gb|DQ576715|Homo	NM_001001392.2	186	-29.55	2	31	2582	2613	29	0.7241	0.7241	||||||||||	|| || ||
610	cuCCUGUAGUAGUCCGACCAGGUCCUGUUCCu	|| |||||||||||||| |||||||||||	gaGGCCATCATCAGGCTGGCCCAGGACAAGGa	>hsa_piR_004880|gb|DQ576715|Homo	NM_001023567.5	234	-63.13	2	31	2670	2701	29	0.931	0.931	||||||||||	|||||||| |
611	cuCCUGUAGUAGU-CCGACCAGGUCCUGUUCCu	||:|| || || |||||| |||||||||||	caGGGCA-CA-CACGGCTGG-CCAGGACAAGGc	>hsa_piR_004880|gb|DQ576715|Homo	NM_001025591.3	195	-48.18	2	31	1569	1598	30	0.8333	0.8667	||||||||||	| |||||| |
612	cuCCUGUAGUAGUCCGA---CCAGGUCCUGUUCCu	||:::|| | | ||| |||:||||||||||	ccGGGTGTCCTGACGCTCGGGGTTCAGGACAAGGg	>hsa_piR_004880|gb|DQ576715|Homo	NM_001030002.2	193	-42.52	2	31	44	78	32	0.6875	0.8125	||||||||||	||| |||:
613	cuccuguAGUAGUCCGACCAGGUCCUGUUCCu	|| |||| || |||||||||||	actgctcTCCTCAG---GGACCAGGACAAGGt	>hsa_piR_004880|gb|DQ576715|Homo	NM_001039479.2	177	-31.21	2	26	4600	4628	24	0.7917	0.7917	||||||||||	||| || |
614	cuCCUGUA-GUAGUCCGAC-CAGGUCCUGUUCCu	| |: | |||: ||||| || ||||||||||	aaGTATTTGCATT-GGCTGAGTACAGGACAAGGc	>hsa_piR_004880|gb|DQ576715|Homo	NM_001080412.3	186	-35.78	2	31	2493	2525	31	0.7419	0.8065	||||||||||	||||| ||
615	cuccuguagUAGUCCG-AC-CAGGUCCUGUUCCu	:|||| : || |||||||||||||	ggtgttgggGTCAGCTGTGAGTCCAGGACAAGGt	>hsa_piR_004880|gb|DQ576715|Homo	NM_001099410.1	181	-38.06	2	24	2307	2340	24	0.7917	0.875	||||||||||	| : || |||
616	cuccuguagUAGUCCG-AC-CAGGUCCUGUUCCu	:|||| : || |||||||||||||	ggtgttgggGTCAGCTGTGAGTCCAGGACAAGGt	>hsa_piR_004880|gb|DQ576715|Homo	NM_001099411.1	181	-38.06	2	24	2239	2272	24	0.7917	0.875	||||||||||	| : || |||
617	cuCCUG-UAGUAGUCCGACCAGGUCCUGUUCCu	|||: | | | || | ||||||||||||	gaGGATGAACTCCTGGAT-CTCCAGGACAAGGt	>hsa_piR_004880|gb|DQ576715|Homo	NM_001142546.1	175	-36.79	2	31	439	470	30	0.7	0.7333	||||||||||	| || | ||
618	cucCUGUAGUAGUC-CGACCAGGUCCUGUUCCu	|:|: |: ::| || ||| ||||||||||	cgaGGCGGCGGTGGCGCCGGT-CAGGACAAGGa	>hsa_piR_004880|gb|DQ576715|Homo	NM_001142930.2	178	-40.57	2	30	68	99	29	0.6552	0.8276	||||||||||	:| || |||
619	cucCUGUAGUAGUC-CGACCAGGUCCUGUUCCu	|:|: |: ::| || ||| ||||||||||	cgaGGCGGCGGTGGCGCCGGT-CAGGACAAGGa	>hsa_piR_004880|gb|DQ576715|Homo	NM_001142931.2	178	-40.57	2	30	68	99	29	0.6552	0.8276	||||||||||	:| || |||
620	cuCCUGUA-GUAGUCCGACCAGGUCCUGUUCCu	|| ||| | || ||| | ||||||||||	aaGGCCATGCTGCA-GCTCCTGCAGGACAAGGa	>hsa_piR_004880|gb|DQ576715|Homo	NM_001144925.2	179	-33.39	2	31	2822	2853	30	0.7333	0.7333	||||||||||	|| ||| |
621	cuCCUGUAGUA-GUCC--GACCAGGUCCUGUUCCu	||| |: | | || ||| ||||||||||||	tgGGAGTTTTTACTGGCACTGCTCCAGGACAAGGc	>hsa_piR_004880|gb|DQ576715|Homo	NM_001145353.1	184	-34.17	2	31	787	821	32	0.7188	0.75	||||||||||	|| ||| ||
622	cucCUGUAGUAGUCC-GACCAGGUCCUGUUCCu	||:| | | ||| | || ||||||||||	gctGATAACTTGAGGACAGG--CAGGACAAGGa	>hsa_piR_004880|gb|DQ576715|Homo	NM_001146310.1	177	-33.03	2	30	930	960	29	0.7241	0.7586	||||||||||	||| | ||
623	cuccUGUAGUAGUCCGACCAGGUCCUGUUCCu	||| || ||||| |||||||||||	#NAME?	>hsa_piR_004880|gb|DQ576715|Homo	NM_001154458.3	186	-36.4	2	29	1	29	27	0.7778	0.7778	||||||||||	||||| |
624	cuccuguaguagUCCGACCAGGUCCUGUUCCu	|||: || |||||||||||	cctcgctgggggAGGTGGGGCCAGGACAAGGa	>hsa_piR_004880|gb|DQ576715|Homo	NM_001164407.2	180	-39.26	2	21	947	978	19	0.8421	0.8947	||||||||||	|||: || |
625	cuCCUGUA-GUAGUCCGACCAGGUCCUGUUCCu	|| ||| | || ||| | ||||||||||	aaGGCCATGCTGCA-GCTCCTGCAGGACAAGGa	>hsa_piR_004880|gb|DQ576715|Homo	NM_001178046.2	179	-33.39	2	31	2206	2237	30	0.7333	0.7333	||||||||||	|| ||| |
626	cuccuguagUAGUCCG-AC-CAGGUCCUGUUCCu	:|||| : || |||||||||||||	ggtgttgggGTCAGCTGTGAGTCCAGGACAAGGt	>hsa_piR_004880|gb|DQ576715|Homo	NM_001184727.2	181	-38.06	2	24	2328	2361	24	0.7917	0.875	||||||||||	| : || |||
627	cuCCUGUAGUAGUCCGACCAGGUCCUGUUCCu	| | | || || || ||||||||||||	ctGAAAAGCAACAAGCCACTCCAGGACAAGGt	>hsa_piR_004880|gb|DQ576715|Homo	NM_001202555.2	186	-29.55	2	31	3406	3437	29	0.7241	0.7241	||||||||||	|| || ||
628	cuCCUGUAGUAGUCCGACCAGGUCCUGUUCCu	| | | || || || ||||||||||||	ctGAAAAGCAACAAGCCACTCCAGGACAAGGt	>hsa_piR_004880|gb|DQ576715|Homo	NM_001202556.2	186	-29.55	2	31	3139	3170	29	0.7241	0.7241	||||||||||	|| || ||
629	cucCUGUAGUAGUC-CGACCAGGUCCUGUUCCu	|:|: |: ::| || ||| ||||||||||	cgaGGCGGCGGTGGCGCCGGT-CAGGACAAGGa	>hsa_piR_004880|gb|DQ576715|Homo	NM_001243747.2	178	-40.57	2	30	68	99	29	0.6552	0.8276	||||||||||	:| || |||
630	cucCUGUA-GUAGUCCGACCAG-GUCCUGUUCCu	||||| | | || | || | ||||||||||	ggaGACATCCCTGAGAC-GGCCACAGGACAAGGa	>hsa_piR_004880|gb|DQ576715|Homo	NM_001276479.2	181	-37.73	2	30	2162	2194	30	0.7667	0.7667	||||||||||	|| | || |
631	cucCUGUA-GUAGUCCGACCAG-GUCCUGUUCCu	||||| | | || | || | ||||||||||	ggaGACATCCCTGAGAC-GGCCACAGGACAAGGa	>hsa_piR_004880|gb|DQ576715|Homo	NM_001276480.1	181	-37.73	2	30	2145	2177	30	0.7667	0.7667	||||||||||	|| | || |
632	cucCUGUAGUAGUCCGACCA-GGUCCUGUUCCu	|| :|:: || || | |||||||||||	tcaGAAGTTG-GAGAGTGATCCCAGGACAAGGa	>hsa_piR_004880|gb|DQ576715|Homo	NM_001282652.1	170	-32.94	2	30	1096	1127	29	0.6552	0.7586	||||||||||	|| || | |
633	cucCUGUAGUAGUCCGACCA-GGUCCUGUUCCu	|| :|:: || || | |||||||||||	tcaGAAGTTG-GAGAGTGATCCCAGGACAAGGa	>hsa_piR_004880|gb|DQ576715|Homo	NM_001282653.2	170	-32.94	2	30	421	452	29	0.6552	0.7586	||||||||||	|| || | |
634	cucCUGUAGUAGUCC-GACCAGGUCCUGUUCCu	||:| | | ||| | || ||||||||||	gctGATAACTTGAGGACAGG--CAGGACAAGGc	>hsa_piR_004880|gb|DQ576715|Homo	NM_001282670.1	177	-30.91	2	30	2906	2936	29	0.7241	0.7586	||||||||||	||| | ||
635	cuccuguagUAGUCCGACCAGGUCCUGUUCCu	| |||| || |||||||||||	gatctggagAGCAGG-AGG-CCAGGACAAGGa	>hsa_piR_004880|gb|DQ576715|Homo	NM_001282856.1	171	-39.33	2	24	6952	6981	22	0.8182	0.8182	||||||||||	|||| || |
636	cuccuguagUAGUCCGACCAGGUCCUGUUCCu	| |||| || |||||||||||	gatctggagAGCAGG-AGG-CCAGGACAAGGa	>hsa_piR_004880|gb|DQ576715|Homo	NM_001282858.2	171	-39.33	2	24	6920	6949	22	0.8182	0.8182	||||||||||	|||| || |
637	cuccuguagUAGUCCGACCAGGUCCUGUUCCu	| |||| || |||||||||||	gatctggagAGCAGG-AGG-CCAGGACAAGGa	>hsa_piR_004880|gb|DQ576715|Homo	NM_001282860.2	171	-39.33	2	24	6923	6952	22	0.8182	0.8182	||||||||||	|||| || |
638	cuCCUGUA-GUAGUCCGACCAGGUCCUGUUCCu	|| ||| | || ||| | ||||||||||	aaGGCCATGCTGCA-GCTCCTGCAGGACAAGGa	>hsa_piR_004880|gb|DQ576715|Homo	NM_001282920.1	179	-33.39	2	31	1376	1407	30	0.7333	0.7333	||||||||||	|| ||| |
639	cuCCUGUAGUAGU-CCGACCAGGUCCUGUUCCu	| :|||| || ||| ||||||||||||	atGAGCATC-CCACTGCTCCTCCAGGACAAGGt	>hsa_piR_004880|gb|DQ576715|Homo	NM_001286823.2	183	-34.02	2	31	613	644	30	0.7333	0.7667	||||||||||	| ||| ||
640	cuccuGUAGUA-GUC-CGACCAG-GUCCUGUUCCu	| || | | | ||||| | ||||||||||	ggtttCTTCCTACTGTGCTGGACACAGGACAAGGc	>hsa_piR_004880|gb|DQ576715|Homo	NM_001287497.2	176	-31.46	2	28	2492	2526	29	0.7586	0.7586	||||||||||	| ||||| |
641	cuccuguaGUAGUCCGACCAGGUCCUGUUCCu	|| ||||| | ||||||||||	tgaccctgCAGCAGGC-CCTGCAGGACAAGGg	>hsa_piR_004880|gb|DQ576715|Homo	NM_001318715.2	174	-34.46	2	25	453	483	23	0.7826	0.7826	||||||||||	||||| |
642	cucCUGUAGUA-GUC-CGACCAG-GUCCUGUUCCu	|:|| | ||| |||| | ||||||||||	aaaGGCAGGTTGCAGAACTGGACACAGGACAAGGa	>hsa_piR_004880|gb|DQ576715|Homo	NM_001319116.2	174	-37.87	2	30	3135	3169	31	0.7097	0.7419	||||||||||	| |||| |
643	cucCUGUAGUA-GUC-CGACCAG-GUCCUGUUCCu	|:|| | ||| |||| | ||||||||||	aaaGGCAGGTTGCAGAACTGGACACAGGACAAGGa	>hsa_piR_004880|gb|DQ576715|Homo	NM_001319117.2	174	-37.87	2	30	3027	3061	31	0.7097	0.7419	||||||||||	| |||| |
644	cucCUGUAGUA-GUC-CGACCAG-GUCCUGUUCCu	|:|| | ||| |||| | ||||||||||	aaaGGCAGGTTGCAGAACTGGACACAGGACAAGGa	>hsa_piR_004880|gb|DQ576715|Homo	NM_001319118.2	174	-37.87	2	30	3078	3112	31	0.7097	0.7419	||||||||||	| |||| |
645	cucCUGUAGUA-GUC-CGACCAG-GUCCUGUUCCu	|:|| | ||| |||| | ||||||||||	aaaGGCAGGTTGCAGAACTGGACACAGGACAAGGa	>hsa_piR_004880|gb|DQ576715|Homo	NM_001319119.2	174	-37.87	2	30	3330	3364	31	0.7097	0.7419	||||||||||	| |||| |
646	cucCUGUAGUA-GUC-CGACCAG-GUCCUGUUCCu	|:|| | ||| |||| | ||||||||||	aaaGGCAGGTTGCAGAACTGGACACAGGACAAGGa	>hsa_piR_004880|gb|DQ576715|Homo	NM_001319120.2	174	-37.87	2	30	3039	3073	31	0.7097	0.7419	||||||||||	| |||| |
647	cucCUGUAGUA-GUC-CGACCAG-GUCCUGUUCCu	|:|| | ||| |||| | ||||||||||	aaaGGCAGGTTGCAGAACTGGACACAGGACAAGGa	>hsa_piR_004880|gb|DQ576715|Homo	NM_001319122.2	174	-37.87	2	30	3115	3149	31	0.7097	0.7419	||||||||||	| |||| |
648	cuccuGUAGUAGUCCGACCAGGUCCUGUUCCu	| | | :|||| ||||||||||||	ctactCCTGCTGGGGCTCCTCCAGGACAAGGg	>hsa_piR_004880|gb|DQ576715|Homo	NM_001330207.2	183	-36.33	2	28	173	204	26	0.7308	0.7692	||||||||||	:|||| ||
649	cuCCUGUA-GUAGUCCGAC-CAGGUCCUGUUCCu	| |: | |||: ||||| || ||||||||||	aaGTATTTGCATT-GGCTGAGTACAGGACAAGGc	>hsa_piR_004880|gb|DQ576715|Homo	NM_001350099.2	186	-35.78	2	31	2176	2208	31	0.7419	0.8065	||||||||||	||||| ||
650	cuCCUGUA-GUAGUCCGAC-CAGGUCCUGUUCCu	| |: | |||: ||||| || ||||||||||	aaGTATTTGCATT-GGCTGAGTACAGGACAAGGc	>hsa_piR_004880|gb|DQ576715|Homo	NM_001350100.2	186	-35.78	2	31	1878	1910	31	0.7419	0.8065	||||||||||	||||| ||
651	cuCCUGUAGUA-GUCCGACCAGGUCCUGUUCCu	||::: ::| :: ||||| |||||||||||	cgGGGTGCTGTGTGAGCTGGCCCAGGACAAGGa	>hsa_piR_004880|gb|DQ576715|Homo	NM_001352773.1	189	-42.59	2	31	2026	2058	30	0.6333	0.8667	||||||||||	:: ||||| |
652	cuCCUGUAGUA-GUCCGACCAGGUCCUGUUCCu	||::: ::| :: ||||| |||||||||||	cgGGGTGCTGTGTGAGCTGGCCCAGGACAAGGa	>hsa_piR_004880|gb|DQ576715|Homo	NM_001352774.1	189	-42.59	2	31	2001	2033	30	0.6333	0.8667	||||||||||	:: ||||| |
653	cuCCUGUAGUA-GUCCGACCAGGUCCUGUUCCu	||::: ::| :: ||||| |||||||||||	cgGGGTGCTGTGTGAGCTGGCCCAGGACAAGGa	>hsa_piR_004880|gb|DQ576715|Homo	NM_001352775.1	189	-42.59	2	31	2023	2055	30	0.6333	0.8667	||||||||||	:: ||||| |
654	cuCCUGUAGUA-GUCCGACCAGGUCCUGUUCCu	||::: ::| :: ||||| |||||||||||	cgGGGTGCTGTGTGAGCTGGCCCAGGACAAGGa	>hsa_piR_004880|gb|DQ576715|Homo	NM_001352776.1	189	-42.59	2	31	2113	2145	30	0.6333	0.8667	||||||||||	:: ||||| |
655	cuCCUGUAGUA-GUCCGACCAGGUCCUGUUCCu	||::: ::| :: ||||| |||||||||||	cgGGGTGCTGTGTGAGCTGGCCCAGGACAAGGa	>hsa_piR_004880|gb|DQ576715|Homo	NM_001352777.1	189	-42.59	2	31	2016	2048	30	0.6333	0.8667	||||||||||	:: ||||| |
656	cuccuguagUAGUCCGACCAGGUCCUGUUCCu	:||:|| | ||||||||||||	gttccgggaGTCGGGAT--TCCAGGACAAGGa	>hsa_piR_004880|gb|DQ576715|Homo	NM_001363711.2	176	-39.16	2	24	2935	2964	22	0.7727	0.8636	||||||||||	|:|| | ||
657	cuCCUGUAGUAGUCCGACCAGGUCCUGUUCCu	||| : || ||| ||| ||||||||||	gtGGAAGACA-GAGG-TGG--CAGGACAAGGa	>hsa_piR_004880|gb|DQ576715|Homo	NM_001365077.1	171	-33.81	2	31	2587	2614	29	0.7241	0.7586	||||||||||	||| |||
658	cuccuguaGUAGUCCGACCAGGUCCUGUUCCu	| |||| | || |||||||||||	cccgcagcCCTCAGCCAGG-CCAGGACAAGGa	>hsa_piR_004880|gb|DQ576715|Homo	NM_001365700.2	182	-33.68	2	25	2325	2355	23	0.8261	0.8261	||||||||||	||| | || |
659	cuccuguaGUAGUCCGACCAGGUCCUGUUCCu	| |||| | || |||||||||||	cccgcagcCCTCAGCCAGG-CCAGGACAAGGa	>hsa_piR_004880|gb|DQ576715|Homo	NM_001365701.2	182	-33.68	2	25	2322	2352	23	0.8261	0.8261	||||||||||	||| | || |
660	cuccuguaguagUCCGAC---CAGGUCCUGUUCCu	:||||| | |||||||||||	gccctgccggagGGGCTGTACGCCCAGGACAAGGt	>hsa_piR_004880|gb|DQ576715|Homo	NM_001367834.2	171	-35.01	2	21	1995	2029	22	0.7727	0.8182	||||||||||	|||| | |
661	cuCCUGUAGUAGUCCGACCAGGUCCUGUUCCu	|| |||||||||||||| |||||||||||	gaGGCCATCATCAGGCTGGCCCAGGACAAGGa	>hsa_piR_004880|gb|DQ576715|Homo	NM_001368071.2	234	-63.13	2	31	3031	3062	29	0.931	0.931	||||||||||	|||||||| |
662	cuCCUGUAGUAGUCCGACCAGGUCCUGUUCCu	|| |||||||||||||| |||||||||||	gaGGCCATCATCAGGCTGGCCCAGGACAAGGa	>hsa_piR_004880|gb|DQ576715|Homo	NM_001368072.1	234	-63.13	2	31	2600	2631	29	0.931	0.931	||||||||||	|||||||| |
663	cuccuguaguagUCCGACCAGGUCCUGUUCCu	:||| || |||||||||||	ccctacgggccaGGGCCGGGCCAGGACAAGGg	>hsa_piR_004880|gb|DQ576715|Homo	NM_001369397.2	180	-38.11	2	21	741	772	19	0.8421	0.8947	||||||||||	:||| || |
664	cuCCUGUAGUA-GUCC--GACCAGGUCCUGUUCCu	||| |: | | || ||| ||||||||||||	tgGGAGTTTTTACTGGCACTGCTCCAGGACAAGGc	>hsa_piR_004880|gb|DQ576715|Homo	NM_001370329.1	184	-34.17	2	31	1527	1561	32	0.7188	0.75	||||||||||	|| ||| ||
665	cuCCUGUAGUA-GUCC--GACCAGGUCCUGUUCCu	||| |: | | || ||| ||||||||||||	tgGGAGTTTTTACTGGCACTGCTCCAGGACAAGGc	>hsa_piR_004880|gb|DQ576715|Homo	NM_001370330.1	184	-34.17	2	31	1408	1442	32	0.7188	0.75	||||||||||	|| ||| ||
666	cuCCUGUAGUA-GUCC--GACCAGGUCCUGUUCCu	||| |: | | || ||| ||||||||||||	tgGGAGTTTTTACTGGCACTGCTCCAGGACAAGGc	>hsa_piR_004880|gb|DQ576715|Homo	NM_001370331.1	184	-34.17	2	31	901	935	32	0.7188	0.75	||||||||||	|| ||| ||
667	cuCCUGUAGUA-GUCC--GACCAGGUCCUGUUCCu	||| |: | | || ||| ||||||||||||	tgGGAGTTTTTACTGGCACTGCTCCAGGACAAGGc	>hsa_piR_004880|gb|DQ576715|Homo	NM_001370332.1	184	-34.17	2	31	1256	1290	32	0.7188	0.75	||||||||||	|| ||| ||
668	cuCCUGUA-GUAGUCCGAC-CAGGUCCUGUUCCu	| |: | |||: ||||| || ||||||||||	aaGTATTTGCATT-GGCTGAGTACAGGACAAGGc	>hsa_piR_004880|gb|DQ576715|Homo	NM_001376112.1	186	-35.78	2	31	2090	2122	31	0.7419	0.8065	||||||||||	||||| ||
669	cuCCUGUA-GUAGUCCGAC-CAGGUCCUGUUCCu	| |: | |||: ||||| || ||||||||||	aaGTATTTGCATT-GGCTGAGTACAGGACAAGGc	>hsa_piR_004880|gb|DQ576715|Homo	NM_001376113.1	186	-35.78	2	31	2094	2126	31	0.7419	0.8065	||||||||||	||||| ||
670	cuCCUGUA-GUAGUCCGAC-CAGGUCCUGUUCCu	| |: | |||: ||||| || ||||||||||	aaGTATTTGCATT-GGCTGAGTACAGGACAAGGc	>hsa_piR_004880|gb|DQ576715|Homo	NM_001376114.1	186	-35.78	2	31	2339	2371	31	0.7419	0.8065	||||||||||	||||| ||
671	cuCCUGUA-GUAGUCCGAC-CAGGUCCUGUUCCu	| |: | |||: ||||| || ||||||||||	aaGTATTTGCATT-GGCTGAGTACAGGACAAGGc	>hsa_piR_004880|gb|DQ576715|Homo	NM_001376115.1	186	-35.78	2	31	2031	2063	31	0.7419	0.8065	||||||||||	||||| ||
672	cuCCUGUA-GUAGUCCGAC-CAGGUCCUGUUCCu	| |: | |||: ||||| || ||||||||||	aaGTATTTGCATT-GGCTGAGTACAGGACAAGGc	>hsa_piR_004880|gb|DQ576715|Homo	NM_001376116.1	186	-35.78	2	31	2126	2158	31	0.7419	0.8065	||||||||||	||||| ||
673	cuCCUGUA-GUAGUCCGAC-CAGGUCCUGUUCCu	| |: | |||: ||||| || ||||||||||	aaGTATTTGCATT-GGCTGAGTACAGGACAAGGc	>hsa_piR_004880|gb|DQ576715|Homo	NM_001376117.1	186	-35.78	2	31	2192	2224	31	0.7419	0.8065	||||||||||	||||| ||
674	cuCCUGUA-GUAGUCCGAC-CAGGUCCUGUUCCu	| |: | |||: ||||| || ||||||||||	aaGTATTTGCATT-GGCTGAGTACAGGACAAGGc	>hsa_piR_004880|gb|DQ576715|Homo	NM_001376118.1	186	-35.78	2	31	2217	2249	31	0.7419	0.8065	||||||||||	||||| ||
675	cuCCUGUA-GUAGUCCGAC-CAGGUCCUGUUCCu	| |: | |||: ||||| || ||||||||||	aaGTATTTGCATT-GGCTGAGTACAGGACAAGGc	>hsa_piR_004880|gb|DQ576715|Homo	NM_001376119.1	186	-35.78	2	31	1965	1997	31	0.7419	0.8065	||||||||||	||||| ||
676	cuCCUGUA-GUAGUCCGAC-CAGGUCCUGUUCCu	| |: | |||: ||||| || ||||||||||	aaGTATTTGCATT-GGCTGAGTACAGGACAAGGc	>hsa_piR_004880|gb|DQ576715|Homo	NM_001376120.1	186	-35.78	2	31	1989	2021	31	0.7419	0.8065	||||||||||	||||| ||
677	cuCCUGUA-GUAGUCCGAC-CAGGUCCUGUUCCu	| |: | |||: ||||| || ||||||||||	aaGTATTTGCATT-GGCTGAGTACAGGACAAGGc	>hsa_piR_004880|gb|DQ576715|Homo	NM_001376121.1	186	-35.78	2	31	2495	2527	31	0.7419	0.8065	||||||||||	||||| ||
678	cuCCUGUA-GUAGUCCGAC-CAGGUCCUGUUCCu	| |: | |||: ||||| || ||||||||||	aaGTATTTGCATT-GGCTGAGTACAGGACAAGGc	>hsa_piR_004880|gb|DQ576715|Homo	NM_001376122.1	186	-35.78	2	31	2295	2327	31	0.7419	0.8065	||||||||||	||||| ||
679	cuCCUGUA-GUAGUCCGAC-CAGGUCCUGUUCCu	| |: | |||: ||||| || ||||||||||	aaGTATTTGCATT-GGCTGAGTACAGGACAAGGc	>hsa_piR_004880|gb|DQ576715|Homo	NM_001376123.1	186	-35.78	2	31	2462	2494	31	0.7419	0.8065	||||||||||	||||| ||
680	cuCCUGUA-GUAGUCCGAC-CAGGUCCUGUUCCu	| |: | |||: ||||| || ||||||||||	aaGTATTTGCATT-GGCTGAGTACAGGACAAGGc	>hsa_piR_004880|gb|DQ576715|Homo	NM_001376124.1	186	-35.78	2	31	2437	2469	31	0.7419	0.8065	||||||||||	||||| ||
681	cuCCUGUA-GUAGUCCGAC-CAGGUCCUGUUCCu	| |: | |||: ||||| || ||||||||||	aaGTATTTGCATT-GGCTGAGTACAGGACAAGGc	>hsa_piR_004880|gb|DQ576715|Homo	NM_001376125.1	186	-35.78	2	31	2122	2154	31	0.7419	0.8065	||||||||||	||||| ||
682	cuCCUGUA-GUAGUCCGAC-CAGGUCCUGUUCCu	| |: | |||: ||||| || ||||||||||	aaGTATTTGCATT-GGCTGAGTACAGGACAAGGc	>hsa_piR_004880|gb|DQ576715|Homo	NM_001376126.1	186	-35.78	2	31	1971	2003	31	0.7419	0.8065	||||||||||	||||| ||
683	cuCCUGUA-GUAGUCCGAC-CAGGUCCUGUUCCu	| |: | |||: ||||| || ||||||||||	aaGTATTTGCATT-GGCTGAGTACAGGACAAGGc	>hsa_piR_004880|gb|DQ576715|Homo	NM_001376127.1	186	-35.78	2	31	1726	1758	31	0.7419	0.8065	||||||||||	||||| ||
684	cuCCUGUA-GUAGUCCGAC-CAGGUCCUGUUCCu	| |: | |||: ||||| || ||||||||||	aaGTATTTGCATT-GGCTGAGTACAGGACAAGGc	>hsa_piR_004880|gb|DQ576715|Homo	NM_001376128.1	186	-35.78	2	31	1849	1881	31	0.7419	0.8065	||||||||||	||||| ||
685	cuCCUGUA-GUAGUCCGAC-CAGGUCCUGUUCCu	| |: | |||: ||||| || ||||||||||	aaGTATTTGCATT-GGCTGAGTACAGGACAAGGc	>hsa_piR_004880|gb|DQ576715|Homo	NM_001376142.1	186	-35.78	2	31	1824	1856	31	0.7419	0.8065	||||||||||	||||| ||
686	cuCCUGUA-GUAGUCCGAC-CAGGUCCUGUUCCu	| |: | |||: ||||| || ||||||||||	aaGTATTTGCATT-GGCTGAGTACAGGACAAGGc	>hsa_piR_004880|gb|DQ576715|Homo	NM_001376143.1	186	-35.78	2	31	2094	2126	31	0.7419	0.8065	||||||||||	||||| ||
687	cuCCUGUA-GUAGUCCGAC-CAGGUCCUGUUCCu	| |: | |||: ||||| || ||||||||||	aaGTATTTGCATT-GGCTGAGTACAGGACAAGGc	>hsa_piR_004880|gb|DQ576715|Homo	NM_001376150.1	186	-35.78	2	31	2006	2038	31	0.7419	0.8065	||||||||||	||||| ||
688	cuCCUGUA-GUAGUCCGAC-CAGGUCCUGUUCCu	| |: | |||: ||||| || ||||||||||	aaGTATTTGCATT-GGCTGAGTACAGGACAAGGc	>hsa_piR_004880|gb|DQ576715|Homo	NM_001376152.1	186	-35.78	2	31	1695	1727	31	0.7419	0.8065	||||||||||	||||| ||
689	cuCCUGUA-GUAGUCCGAC-CAGGUCCUGUUCCu	| |: | |||: ||||| || ||||||||||	aaGTATTTGCATT-GGCTGAGTACAGGACAAGGc	>hsa_piR_004880|gb|DQ576715|Homo	NM_001376157.1	186	-35.78	2	31	1986	2018	31	0.7419	0.8065	||||||||||	||||| ||
690	cuCCUGUA-GUAGUCCGAC-CAGGUCCUGUUCCu	| |: | |||: ||||| || ||||||||||	aaGTATTTGCATT-GGCTGAGTACAGGACAAGGc	>hsa_piR_004880|gb|DQ576715|Homo	NM_001376158.1	186	-35.78	2	31	2084	2116	31	0.7419	0.8065	||||||||||	||||| ||
691	cuCCUGUA-GUAGUCCGAC-CAGGUCCUGUUCCu	| |: | |||: ||||| || ||||||||||	aaGTATTTGCATT-GGCTGAGTACAGGACAAGGc	>hsa_piR_004880|gb|DQ576715|Homo	NM_001376159.1	186	-35.78	2	31	2109	2141	31	0.7419	0.8065	||||||||||	||||| ||
692	cuCCUGUA-GUAGUCCGAC-CAGGUCCUGUUCCu	| |: | |||: ||||| || ||||||||||	aaGTATTTGCATT-GGCTGAGTACAGGACAAGGc	>hsa_piR_004880|gb|DQ576715|Homo	NM_001376160.1	186	-35.78	2	31	2354	2386	31	0.7419	0.8065	||||||||||	||||| ||
693	cuCCUGUA-GUAGUCCGAC-CAGGUCCUGUUCCu	| |: | |||: ||||| || ||||||||||	aaGTATTTGCATT-GGCTGAGTACAGGACAAGGc	>hsa_piR_004880|gb|DQ576715|Homo	NM_001376161.1	186	-35.78	2	31	2329	2361	31	0.7419	0.8065	||||||||||	||||| ||
694	cuCCUGUA-GUAGUCCGAC-CAGGUCCUGUUCCu	| |: | |||: ||||| || ||||||||||	aaGTATTTGCATT-GGCTGAGTACAGGACAAGGc	>hsa_piR_004880|gb|DQ576715|Homo	NM_001376162.1	186	-35.78	2	31	2104	2136	31	0.7419	0.8065	||||||||||	||||| ||
695	cuCCUGUA-GUAGUCCGAC-CAGGUCCUGUUCCu	| |: | |||: ||||| || ||||||||||	aaGTATTTGCATT-GGCTGAGTACAGGACAAGGc	>hsa_piR_004880|gb|DQ576715|Homo	NM_001376163.1	186	-35.78	2	31	1780	1812	31	0.7419	0.8065	||||||||||	||||| ||
696	cuCCUGUA-GUAGUCCGAC-CAGGUCCUGUUCCu	| |: | |||: ||||| || ||||||||||	aaGTATTTGCATT-GGCTGAGTACAGGACAAGGc	>hsa_piR_004880|gb|DQ576715|Homo	NM_001376164.1	186	-35.78	2	31	1650	1682	31	0.7419	0.8065	||||||||||	||||| ||
697	cuCCUGUA-GUAGUCCGAC-CAGGUCCUGUUCCu	| |: | |||: ||||| || ||||||||||	aaGTATTTGCATT-GGCTGAGTACAGGACAAGGc	>hsa_piR_004880|gb|DQ576715|Homo	NM_001376165.1	186	-35.78	2	31	1821	1853	31	0.7419	0.8065	||||||||||	||||| ||
698	cuCCUGUA-GUAGUCCGAC-CAGGUCCUGUUCCu	| |: | |||: ||||| || ||||||||||	aaGTATTTGCATT-GGCTGAGTACAGGACAAGGc	>hsa_piR_004880|gb|DQ576715|Homo	NM_001376166.1	186	-35.78	2	31	1657	1689	31	0.7419	0.8065	||||||||||	||||| ||
699	cuCCUGUA-GUAGUCCGAC-CAGGUCCUGUUCCu	| |: | |||: ||||| || ||||||||||	aaGTATTTGCATT-GGCTGAGTACAGGACAAGGc	>hsa_piR_004880|gb|DQ576715|Homo	NM_001376167.1	186	-35.78	2	31	1953	1985	31	0.7419	0.8065	||||||||||	||||| ||
700	cuCCUGUA-GUAGUCCGAC-CAGGUCCUGUUCCu	| |: | |||: ||||| || ||||||||||	aaGTATTTGCATT-GGCTGAGTACAGGACAAGGc	>hsa_piR_004880|gb|DQ576715|Homo	NM_001376168.1	186	-35.78	2	31	1755	1787	31	0.7419	0.8065	||||||||||	||||| ||
701	cuCCUGUA-GUAGUCCGAC-CAGGUCCUGUUCCu	| |: | |||: ||||| || ||||||||||	aaGTATTTGCATT-GGCTGAGTACAGGACAAGGc	>hsa_piR_004880|gb|DQ576715|Homo	NM_001376169.1	186	-35.78	2	31	1867	1899	31	0.7419	0.8065	||||||||||	||||| ||
702	cuCCUGUA-GUAGUCCGAC-CAGGUCCUGUUCCu	| |: | |||: ||||| || ||||||||||	aaGTATTTGCATT-GGCTGAGTACAGGACAAGGc	>hsa_piR_004880|gb|DQ576715|Homo	NM_001376170.1	186	-35.78	2	31	2025	2057	31	0.7419	0.8065	||||||||||	||||| ||
703	cuCCUGUA-GUAGUCCGAC-CAGGUCCUGUUCCu	| |: | |||: ||||| || ||||||||||	aaGTATTTGCATT-GGCTGAGTACAGGACAAGGc	>hsa_piR_004880|gb|DQ576715|Homo	NM_001376171.1	186	-35.78	2	31	2000	2032	31	0.7419	0.8065	||||||||||	||||| ||
704	cuCCUGUA-GUAGUCCGAC-CAGGUCCUGUUCCu	| |: | |||: ||||| || ||||||||||	aaGTATTTGCATT-GGCTGAGTACAGGACAAGGc	>hsa_piR_004880|gb|DQ576715|Homo	NM_001376172.1	186	-35.78	2	31	1953	1985	31	0.7419	0.8065	||||||||||	||||| ||
705	cuCCUGUA-GUAGUCCGAC-CAGGUCCUGUUCCu	| |: | |||: ||||| || ||||||||||	aaGTATTTGCATT-GGCTGAGTACAGGACAAGGc	>hsa_piR_004880|gb|DQ576715|Homo	NM_001376173.1	186	-35.78	2	31	2104	2136	31	0.7419	0.8065	||||||||||	||||| ||
706	cuCCUGUA-GUAGUCCGAC-CAGGUCCUGUUCCu	| |: | |||: ||||| || ||||||||||	aaGTATTTGCATT-GGCTGAGTACAGGACAAGGc	>hsa_piR_004880|gb|DQ576715|Homo	NM_001376174.1	186	-35.78	2	31	2151	2183	31	0.7419	0.8065	||||||||||	||||| ||
707	cuCCUGUA-GUAGUCCGAC-CAGGUCCUGUUCCu	| |: | |||: ||||| || ||||||||||	aaGTATTTGCATT-GGCTGAGTACAGGACAAGGc	>hsa_piR_004880|gb|DQ576715|Homo	NM_001376175.1	186	-35.78	2	31	2075	2107	31	0.7419	0.8065	||||||||||	||||| ||
708	cuCCUGUA-GUAGUCCGAC-CAGGUCCUGUUCCu	| |: | |||: ||||| || ||||||||||	aaGTATTTGCATT-GGCTGAGTACAGGACAAGGc	>hsa_piR_004880|gb|DQ576715|Homo	NM_001376176.1	186	-35.78	2	31	1830	1862	31	0.7419	0.8065	||||||||||	||||| ||
709	cuCCUGUA-GUAGUCCGAC-CAGGUCCUGUUCCu	| |: | |||: ||||| || ||||||||||	aaGTATTTGCATT-GGCTGAGTACAGGACAAGGc	>hsa_piR_004880|gb|DQ576715|Homo	NM_001376177.1	186	-35.78	2	31	2198	2230	31	0.7419	0.8065	||||||||||	||||| ||
710	cuCCUGUA-GUAGUCCGAC-CAGGUCCUGUUCCu	| |: | |||: ||||| || ||||||||||	aaGTATTTGCATT-GGCTGAGTACAGGACAAGGc	>hsa_piR_004880|gb|DQ576715|Homo	NM_001376178.1	186	-35.78	2	31	2173	2205	31	0.7419	0.8065	||||||||||	||||| ||
711	cuCCUGUA-GUAGUCCGAC-CAGGUCCUGUUCCu	| |: | |||: ||||| || ||||||||||	aaGTATTTGCATT-GGCTGAGTACAGGACAAGGc	>hsa_piR_004880|gb|DQ576715|Homo	NM_001376179.1	186	-35.78	2	31	1928	1960	31	0.7419	0.8065	||||||||||	||||| ||
712	cuCCUGUA-GUAGUCCGAC-CAGGUCCUGUUCCu	| |: | |||: ||||| || ||||||||||	aaGTATTTGCATT-GGCTGAGTACAGGACAAGGc	>hsa_piR_004880|gb|DQ576715|Homo	NM_001376180.1	186	-35.78	2	31	1741	1773	31	0.7419	0.8065	||||||||||	||||| ||
713	cuCCUGUA-GUAGUCCGAC-CAGGUCCUGUUCCu	| |: | |||: ||||| || ||||||||||	aaGTATTTGCATT-GGCTGAGTACAGGACAAGGc	>hsa_piR_004880|gb|DQ576715|Homo	NM_001376181.1	186	-35.78	2	31	1839	1871	31	0.7419	0.8065	||||||||||	||||| ||
714	cuCCUGUA-GUAGUCCGAC-CAGGUCCUGUUCCu	| |: | |||: ||||| || ||||||||||	aaGTATTTGCATT-GGCTGAGTACAGGACAAGGc	>hsa_piR_004880|gb|DQ576715|Homo	NM_001376182.1	186	-35.78	2	31	1900	1932	31	0.7419	0.8065	||||||||||	||||| ||
715	cuCCUGUA-GUAGUCCGAC-CAGGUCCUGUUCCu	| |: | |||: ||||| || ||||||||||	aaGTATTTGCATT-GGCTGAGTACAGGACAAGGc	>hsa_piR_004880|gb|DQ576715|Homo	NM_001376183.1	186	-35.78	2	31	1690	1722	31	0.7419	0.8065	||||||||||	||||| ||
716	cuCCUGUA-GUAGUCCGAC-CAGGUCCUGUUCCu	| |: | |||: ||||| || ||||||||||	aaGTATTTGCATT-GGCTGAGTACAGGACAAGGc	>hsa_piR_004880|gb|DQ576715|Homo	NM_001376184.1	186	-35.78	2	31	1848	1880	31	0.7419	0.8065	||||||||||	||||| ||
717	cuCCUGUA-GUAGUCCGAC-CAGGUCCUGUUCCu	| |: | |||: ||||| || ||||||||||	aaGTATTTGCATT-GGCTGAGTACAGGACAAGGc	>hsa_piR_004880|gb|DQ576715|Homo	NM_001376185.1	186	-35.78	2	31	1788	1820	31	0.7419	0.8065	||||||||||	||||| ||
718	cuCCUGUA-GUAGUCCGAC-CAGGUCCUGUUCCu	| |: | |||: ||||| || ||||||||||	aaGTATTTGCATT-GGCTGAGTACAGGACAAGGc	>hsa_piR_004880|gb|DQ576715|Homo	NM_001376186.1	186	-35.78	2	31	1841	1873	31	0.7419	0.8065	||||||||||	||||| ||
719	cuCCUGUA-GUAGUCCGAC-CAGGUCCUGUUCCu	| |: | |||: ||||| || ||||||||||	aaGTATTTGCATT-GGCTGAGTACAGGACAAGGc	>hsa_piR_004880|gb|DQ576715|Homo	NM_001376187.1	186	-35.78	2	31	1813	1845	31	0.7419	0.8065	||||||||||	||||| ||
720	cuCCUGUA-GUAGUCCGAC-CAGGUCCUGUUCCu	| |: | |||: ||||| || ||||||||||	aaGTATTTGCATT-GGCTGAGTACAGGACAAGGc	>hsa_piR_004880|gb|DQ576715|Homo	NM_001376188.1	186	-35.78	2	31	1728	1760	31	0.7419	0.8065	||||||||||	||||| ||
721	cuCCUGUA-GUAGUCCGAC-CAGGUCCUGUUCCu	| |: | |||: ||||| || ||||||||||	aaGTATTTGCATT-GGCTGAGTACAGGACAAGGc	>hsa_piR_004880|gb|DQ576715|Homo	NM_001376189.1	186	-35.78	2	31	1851	1883	31	0.7419	0.8065	||||||||||	||||| ||
722	cuCCUGUA-GUAGUCCGAC-CAGGUCCUGUUCCu	| |: | |||: ||||| || ||||||||||	aaGTATTTGCATT-GGCTGAGTACAGGACAAGGc	>hsa_piR_004880|gb|DQ576715|Homo	NM_001376190.1	186	-35.78	2	31	1826	1858	31	0.7419	0.8065	||||||||||	||||| ||
723	cucCUGUAGUAGUCCGACCAGGUCCUGUUCCu	|:| ||| |||||| :||||||||||	gcaGGC-TCA--AGGCTG--TCAGGACAAGGt	>hsa_piR_004880|gb|DQ576715|Homo	NM_001378270.1	177	-36.51	2	30	2008	2034	28	0.75	0.8214	||||||||||	|||||| :
724	cuCCUGUAGUA-GUCCGACCAGGUCCUGUUCCu	||::: ::| :: ||||| |||||||||||	cgGGGTGCTGTGTGAGCTGGCCCAGGACAAGGa	>hsa_piR_004880|gb|DQ576715|Homo	NM_002230.4	189	-42.59	2	31	1947	1979	30	0.6333	0.8667	||||||||||	:: ||||| |
725	cuCCUGUAGUAGUCCGACCAGGUCCUGUUCCu	|| | ||| | ||| || ||||||||||	gaGGCCCTCA--AAGCT-GTGCAGGACAAGGt	>hsa_piR_004880|gb|DQ576715|Homo	NM_002299.4	181	-34.03	2	31	5338	5366	29	0.7586	0.7586	||||||||||	| ||| ||
726	cuCCUGUAGU--AGUCCGACC---AGGUCCUGUUCCu	|||::| | :| |||| ||||||||||||	gtGGATGTGAAGCTACACTGGCATTCCAGGACAAGGt	>hsa_piR_004880|gb|DQ576715|Homo	NM_002381.5	176	-34.51	2	31	1374	1410	34	0.6471	0.7353	||||||||||	|||| ||
727	cuCCUGUA-GUAGUCCGACCAGGUCCUGUUCCu	|| ||| | || ||| | ||||||||||	aaGGCCATGCTGCA-GCTCCTGCAGGACAAGGa	>hsa_piR_004880|gb|DQ576715|Homo	NM_002462.5	179	-33.39	2	31	2173	2204	30	0.7333	0.7333	||||||||||	|| ||| |
728	cucCUGUAGUA-GUCCGACCAGGUCCUGUUCCu	|::| :| :|| ||| |||||||||||	agaGGTAGAGTGTAGTGTGG-CCAGGACAAGGt	>hsa_piR_004880|gb|DQ576715|Homo	NM_003466.4	174	-37.72	2	30	3379	3410	29	0.6552	0.7931	||||||||||	:|| ||| |
729	cuCCUGUAGUAGUCCGACCAGGUCCUGUUCCu	| | ||| | | ||| |||||||||||	ccGAAGCTCAACCAGATGGACCAGGACAAGGt	>hsa_piR_004880|gb|DQ576715|Homo	NM_004526.4	186	-32.78	2	31	2253	2284	29	0.7241	0.7241	||||||||||	| | ||| |
730	cuccuguaGUAGUCCGAC--CAGGUCCUGUUCCu	|| ||||| | |||||||||||	cgaccctgCAGGCGGCTGGCGACCAGGACAAGGc	>hsa_piR_004880|gb|DQ576715|Homo	NM_004638.4	175	-39.21	2	25	756	789	25	0.76	0.76	||||||||||	||||| | |
731	cuCCUGUAGUAGUCCGACCAGGUCCUGUUCCu	|||| | | | | |||| ||||||||||	caGGAC-TGA-CTGACTGG--CAGGACAAGGt	>hsa_piR_004880|gb|DQ576715|Homo	NM_004720.7	175	-33.23	2	31	1271	1298	29	0.7586	0.7586	||||||||||	| | ||||
732	cucCUGUA-GUAGUCCGACCAG-GUCCUGUUCCu	||||| | | || | || | ||||||||||	ggaGACATCCCTGAGAC-GGCCACAGGACAAGGa	>hsa_piR_004880|gb|DQ576715|Homo	NM_004793.4	181	-37.73	2	30	2354	2386	30	0.7667	0.7667	||||||||||	|| | || |
733	cuccUGUAGUAGUCCGA--CCAGGUCCUGUUCCu	|| || | |||| || ||||||||||	tccaACCCCAACTGGCTTGGGGGCAGGACAAGGg	>hsa_piR_004880|gb|DQ576715|Homo	NM_004922.4	179	-34.84	2	29	4365	4398	29	0.7241	0.7241	||||||||||	|||| ||
734	cuccuGUAGUAGUCCGACCAGGUCCUGUUCCu	| | | :|||| ||||||||||||	ctactCCTGCTGGGGCTCCTCCAGGACAAGGg	>hsa_piR_004880|gb|DQ576715|Homo	NM_005310.5	183	-36.33	2	28	173	204	26	0.7308	0.7692	||||||||||	:|||| ||
735	cucCUGUAGUAGUC-CGACCAGGUCCUGUUCCu	|:|: |: ::| || ||| ||||||||||	cgaGGCGGCGGTGGCGCCGGT-CAGGACAAGGa	>hsa_piR_004880|gb|DQ576715|Homo	NM_006595.4	178	-40.57	2	30	68	99	29	0.6552	0.8276	||||||||||	:| || |||
736	cucCUGUAGUAGUCCGACCA-GGUCCUGUUCCu	|| :|:: || || | |||||||||||	tcaGAAGTTG-GAGAGTGATCCCAGGACAAGGa	>hsa_piR_004880|gb|DQ576715|Homo	NM_006819.3	170	-32.94	2	30	493	524	29	0.6552	0.7586	||||||||||	|| || | |
737	cucCUGUAGUA-GUC-CGACCAG-GUCCUGUUCCu	|:|| | ||| |||| | ||||||||||	aaaGGCAGGTTGCAGAACTGGACACAGGACAAGGa	>hsa_piR_004880|gb|DQ576715|Homo	NM_012100.4	174	-37.87	2	30	3147	3181	31	0.7097	0.7419	||||||||||	| |||| |
738	cucCUGUAGUA-GUCCGACCAGGUCCUGUUCCu	|::| :| :|| ||| |||||||||||	agaGGTAGAGTGTAGTGTGG-CCAGGACAAGGt	>hsa_piR_004880|gb|DQ576715|Homo	NM_013952.4	174	-37.72	2	30	3300	3331	29	0.6552	0.7931	||||||||||	:|| ||| |
739	cucCUGUAGUA-GUCCGACCAGGUCCUGUUCCu	|::| :| :|| ||| |||||||||||	agaGGTAGAGTGTAGTGTGG-CCAGGACAAGGt	>hsa_piR_004880|gb|DQ576715|Homo	NM_013953.4	174	-37.72	2	30	3069	3100	29	0.6552	0.7931	||||||||||	:|| ||| |
740	cucCUGUAGUA-GUCCGACCAGGUCCUGUUCCu	|::| :| :|| ||| |||||||||||	agaGGTAGAGTGTAGTGTGG-CCAGGACAAGGt	>hsa_piR_004880|gb|DQ576715|Homo	NM_013992.4	174	-37.72	2	30	2967	2998	29	0.6552	0.7931	||||||||||	:|| ||| |
741	cuccuguagUAGUCCGACCAGGUCCUGUUCCu	:||:|| | ||||||||||||	gttccgggaGTCGGGAT--TCCAGGACAAGGa	>hsa_piR_004880|gb|DQ576715|Homo	NM_014080.4	176	-39.16	2	24	2924	2953	22	0.7727	0.8636	||||||||||	|:|| | ||
742	cuccuguagUAGUCCG-AC-CAGGUCCUGUUCCu	:|||| : || |||||||||||||	ggtgttgggGTCAGCTGTGAGTCCAGGACAAGGt	>hsa_piR_004880|gb|DQ576715|Homo	NM_014710.5	181	-38.06	2	24	2281	2314	24	0.7917	0.875	||||||||||	| : || |||
743	cuCCUGUAGUAGUCCGACC-AGGUCCUGUUCCu	||::: | | ||| || |||||||||||	taGGGTGCCTT--GGCAGGAGCCAGGACAAGGc	>hsa_piR_004880|gb|DQ576715|Homo	NM_015111.2	174	-37.68	2	31	2065	2095	30	0.6667	0.7667	||||||||||	||| || |
744	cucCUGUAG---UAGUCCGACCAGGUCCUGUUCCu	||:||: :|:| || || |||||||||||	actGATATTCTGGTTA-GCAGGGCCAGGACAAGGg	>hsa_piR_004880|gb|DQ576715|Homo	NM_016653.3	182	-35.44	2	30	2880	2913	31	0.6774	0.8065	||||||||||	:| || || |
745	cuccuguagUAGUCCGACCAGGUCCUGUUCCu	:||:|| | ||||||||||||	gttccgggaGTCGGGAT--TCCAGGACAAGGa	>hsa_piR_004880|gb|DQ576715|Homo	NM_017434.5	176	-39.16	2	24	3055	3084	22	0.7727	0.8636	||||||||||	|:|| | ||
746	cuCCUGUAGUAGU-CCGACCAGGUCCUGUUCCu	| :|||| || ||| ||||||||||||	atGAGCATC-CCACTGCTCCTCCAGGACAAGGt	>hsa_piR_004880|gb|DQ576715|Homo	NM_017820.5	183	-34.02	2	31	613	644	30	0.7333	0.7667	||||||||||	| ||| ||
747	cuccuguaguaGUCCGACCAGGUCCUGUUCCu	||| || ||||||||||||	tcctcggacccCAGCCTTTTCCAGGACAAGGt	>hsa_piR_004880|gb|DQ576715|Homo	NM_018383.5	181	-34.54	2	22	1928	1959	20	0.85	0.85	||||||||||	||| || ||
748	cuccuguaguagUCCGACCAGGUCCUGUUCCu	:||| || |||||||||||	ccctacgggccaGGGCCGGGCCAGGACAAGGg	>hsa_piR_004880|gb|DQ576715|Homo	NM_018952.5	180	-38.11	2	21	463	494	19	0.8421	0.8947	||||||||||	:||| || |
749	cuCCUGUAGUA-GUCCGACCAGGUCCUGUUCCu	||::: ::| :: ||||| |||||||||||	cgGGGTGCTGTGTGAGCTGGCCCAGGACAAGGa	>hsa_piR_004880|gb|DQ576715|Homo	NM_021991.3	189	-42.59	2	31	2004	2036	30	0.6333	0.8667	||||||||||	:: ||||| |
750	cuCCUGUAGUAGUCCGACCAGGUCCUGUUCCu	| | : || ||||| | | ||||||||||	agGCAGGGCA-CAGGCAGCT-CAGGACAAGGc	>hsa_piR_004880|gb|DQ576715|Homo	NM_022481.6	178	-37.05	2	31	573	602	29	0.7241	0.7586	||||||||||	||||| | |
751	cuccuGUAGUA-GUC-CGACCAG-GUCCUGUUCCu	| || | | | ||||| | ||||||||||	ggtttCTTCCTACTGTGCTGGACACAGGACAAGGc	>hsa_piR_004880|gb|DQ576715|Homo	NM_022484.6	176	-31.46	2	28	2401	2435	29	0.7586	0.7586	||||||||||	| ||||| |
752	cuccuguaguagUCCGAC---CAGGUCCUGUUCCu	:||||| | |||||||||||	gccctgccggagGGGCTGTACGCCCAGGACAAGGt	>hsa_piR_004880|gb|DQ576715|Homo	NM_023072.3	171	-35.01	2	21	1644	1678	22	0.7727	0.8182	||||||||||	|||| | |
753	cuCCUGUAGUAGUCCGACCAGGUCCUGUUCCu	||:|| | | || | | |||||||||||	gcGGGCAGC-CCTGGAT-GACCAGGACAAGGt	>hsa_piR_004880|gb|DQ576715|Homo	NM_024513.4	178	-34.73	2	31	2612	2641	29	0.7241	0.7586	||||||||||	| || | | |
754	cuCCUGUAGUAGUCCGAC---CAGGUCCUGUUCCu	| | || |||||| |||||||||||||	ctGCAGTTCTGGAGGCTGAAAGTCCAGGACAAGGt	>hsa_piR_004880|gb|DQ576715|Homo	NM_032486.4	185	-38.56	2	31	8291	8325	32	0.7188	0.7188	||||||||||	|||| |||
755	cuCCUG-UAGUAGUCCGACCAGGUCCUGUUCCu	|||: | | | || | ||||||||||||	gaGGATGAACTCCTGGAT-CTCCAGGACAAGGt	>hsa_piR_004880|gb|DQ576715|Homo	NM_033631.4	175	-36.79	2	31	503	534	30	0.7	0.7333	||||||||||	| || | ||
756	cuccuguAGUAGUCCGACCAGGUCCUGUUCCu	||| || | || |||||||||||	gctcagtTCA-CA-GATGACCCAGGACAAGGg	>hsa_piR_004880|gb|DQ576715|Homo	NM_057176.3	173	-31.07	2	26	7992	8021	24	0.7917	0.7917	||||||||||	|| | || |
757	cuccUGUAGUAGUCCGACCAGGUCCUGUUCCu	::| || | |||| |||||||||||	caaaGTAAAATGAAGCTGCCCCAGGACAAGGg	>hsa_piR_004880|gb|DQ576715|Homo	NM_080605.4	184	-31.25	2	29	1903	1934	27	0.7037	0.7778	||||||||||	| |||| |
758	cuccuguaGUAGUCCGAC--CAGGUCCUGUUCCu	|| ||||| | |||||||||||	cgaccctgCAGGCGGCTGGCGACCAGGACAAGGc	>hsa_piR_004880|gb|DQ576715|Homo	NM_080686.3	175	-39.21	2	25	719	752	25	0.76	0.76	||||||||||	||||| | |
759	cuccUGUAGUAGUCCGACCAGGUCCUGUUCCu	||| || ||||| |||||||||||	#NAME?	>hsa_piR_004880|gb|DQ576715|Homo	NM_144605.5	186	-36.4	2	29	1	29	27	0.7778	0.7778	||||||||||	||||| |
760	cucCUGUAGUAGUCCGACCAGGUCCUGUUCCu	||| ||| ||||| | ||||||||||	gatGACTCCATGAGGCTCTTGCAGGACAAGGa	>hsa_piR_004880|gb|DQ576715|Homo	NM_144674.2	197	-40.47	2	30	406	437	28	0.7857	0.7857	||||||||||	||||| |
761	cuCCUGUAGUA-GUCC--GACCAGGUCCUGUUCCu	||| |: | | || ||| ||||||||||||	tgGGAGTTTTTACTGGCACTGCTCCAGGACAAGGc	>hsa_piR_004880|gb|DQ576715|Homo	NM_172373.4	184	-34.17	2	31	948	982	32	0.7188	0.75	||||||||||	|| ||| ||
762	cuccuguagUAGUCCGACCAGGUCCUGUUCCu	:||:|| | ||||||||||||	gttccgggaGTCGGGAT--TCCAGGACAAGGa	>hsa_piR_004880|gb|DQ576715|Homo	NM_175940.3	176	-39.16	2	24	2863	2892	22	0.7727	0.8636	||||||||||	|:|| | ||
763	cuCCUGUAGUAGUCCGACCAGGUCCUGUUCCu	|| |||||||||||||| |||||||||||	gaGGCCATCATCAGGCTGGCCCAGGACAAGGa	>hsa_piR_004880|gb|DQ576715|Homo	NM_181077.4	234	-63.13	2	31	1489	1520	29	0.931	0.931	||||||||||	|||||||| |
764	cuCCUGUAGUAGUCCGACCAGGUCCUGUUCCu	||| :|:: || | ||| ||||||||||	ctGGAGGTTG-CA-CCAGGTGCAGGACAAGGa	>hsa_piR_004880|gb|DQ576715|Homo	NM_182493.3	178	-37.64	2	31	983	1012	29	0.6897	0.7931	||||||||||	|| | |||
765	cucCUGUAGUA-GUCC-GACCAGGUCCUGUUCCu	|| :|| | |||| ||| | ||||||||||	gcaGA-GTCCTGCAGGCCTGCTGCAGGACAAGGa	>hsa_piR_004880|gb|DQ576715|Homo	NM_198545.4	185	-36.54	2	30	451	483	30	0.7667	0.8	||||||||||	||| ||| |
766	cuccUGUAGUAGUCCGA--CCAGGUCCUGUUCCu	|| || | |||| || ||||||||||	tccaACCCCAACTGGCTTGGGGGCAGGACAAGGg	>hsa_piR_004880|gb|DQ576715|Homo	NM_198597.3	179	-34.84	2	29	4278	4311	29	0.7241	0.7241	||||||||||	|||| ||
767	cuccUGUAGUAGUC--CGACC---AGGUCCUGUUCCu	:| || :|| ||||| | ||||||||||	ctcaGCCTCCCTAGTAGCTGGGATTACAGGACAAGGa	>hsa_piR_004880|gb|DQ576715|Homo	NR_015382.2	170	-34.57	2	29	1247	1283	32	0.6562	0.7188	||||||||||	||||| |
768	cuCCU-GUAGUA-GUCCGACCAGGUCCUGUUCCu	||| || | | |||| | |:||||||||||	aaGGAGCACCCTCCAGGAT--TTCAGGACAAGGc	>hsa_piR_004880|gb|DQ576715|Homo	NR_024007.1	181	-35.22	2	31	1570	1601	31	0.7419	0.7742	||||||||||	|||| | |:
769	cucCUGUAGUAGUC-CGACCAGGUCCUGUUCCu	|:|: |: ::| || ||| ||||||||||	cgaGGCGGCGGTGGCGCCGGT-CAGGACAAGGa	>hsa_piR_004880|gb|DQ576715|Homo	NR_024625.2	178	-40.57	2	30	68	99	29	0.6552	0.8276	||||||||||	:| || |||
770	cuCCUGUAGUAGUCCGACCAGGUCCUGUUCCu	|| |||||||||||||| |||||||||||	gaGGCCATCATCAGGCTGGCCCAGGACAAGGa	>hsa_piR_004880|gb|DQ576715|Homo	NR_027409.2	234	-63.13	2	31	4125	4156	29	0.931	0.931	||||||||||	|||||||| |
771	cuCCUGUAGUAGUCCGACCAGGUCCUGUUCCu	|| |||||||||||||| |||||||||||	gaGGCCATCATCAGGCTGGCCCAGGACAAGGa	>hsa_piR_004880|gb|DQ576715|Homo	NR_027410.1	234	-63.13	2	31	3769	3800	29	0.931	0.931	||||||||||	|||||||| |
772	cuCCUGUAGUAGUCCGACCAGGUCCUGUUCCu	| ||||| |||||| | |||||||||||	gaGCACATCCACAGGCTAGCCCAGGACAAGGa	>hsa_piR_004880|gb|DQ576715|Homo	NR_033899.1	210	-47.77	2	31	1660	1691	29	0.8276	0.8276	||||||||||	|||||| | |
773	cuCCUGUAGUAGUCCGACCAGGUCCUGUUCCu	| :||||| |||||||| |||||||||||	gaGTGCATCAGCAGGCTGGCCCAGGACAAGGg	>hsa_piR_004880|gb|DQ576715|Homo	NR_036632.1	222	-55.29	2	31	1628	1659	29	0.8621	0.8966	||||||||||	|||||||| |
774	cuCCUGUAGUAGUCCGAC---CAGGUCCUGUUCCu	| | || |||||| |||||||||||||	ctGCAGTTCTGGAGGCTGAAAGTCCAGGACAAGGt	>hsa_piR_004880|gb|DQ576715|Homo	NR_037573.2	185	-38.56	2	31	8392	8426	32	0.7188	0.7188	||||||||||	|||| |||
775	cuCCUGUAGUAGUCCGACCAGGUCCUGUUCCu	| | ||| | | ||| |||||||||||	ccGAAGCTCAACCAGATGGACCAGGACAAGGt	>hsa_piR_004880|gb|DQ576715|Homo	NR_073375.2	186	-32.78	2	31	2272	2303	29	0.7241	0.7241	||||||||||	| | ||| |
776	cucCUGUA-GUAGUCCGACCAG-GUCCUGUUCCu	||||| | | || | || | ||||||||||	ggaGACATCCCTGAGAC-GGCCACAGGACAAGGa	>hsa_piR_004880|gb|DQ576715|Homo	NR_076392.2	181	-37.73	2	30	2145	2177	30	0.7667	0.7667	||||||||||	|| | || |
777	cuCCUGUAGUAGU-CCGACCAGGUCCUGUUCCu	| :|||| || ||| ||||||||||||	atGAGCATC-CCACTGCTCCTCCAGGACAAGGt	>hsa_piR_004880|gb|DQ576715|Homo	NR_104598.2	183	-34.02	2	31	1027	1058	30	0.7333	0.7667	||||||||||	| ||| ||
778	cuccuGUAGUA-GUC-CGACCAG-GUCCUGUUCCu	| || | | | ||||| | ||||||||||	ggtttCTTCCTACTGTGCTGGACACAGGACAAGGc	>hsa_piR_004880|gb|DQ576715|Homo	NR_109840.2	176	-31.46	2	28	1145	1179	29	0.7586	0.7586	||||||||||	| ||||| |
779	cucCUGUAGUA-GUC-CGACCAG-GUCCUGUUCCu	|:|| | ||| |||| | ||||||||||	aaaGGCAGGTTGCAGAACTGGACACAGGACAAGGa	>hsa_piR_004880|gb|DQ576715|Homo	NR_134970.2	174	-37.87	2	30	2963	2997	31	0.7097	0.7419	||||||||||	| |||| |
780	cuCCUGUAGUAGUCCGACCAGGUCCUGUUCCu	| |||| | |||||||| :||||||||||	gaGTACATAAGCAGGCTGGCTCAGGACAAGGa	>hsa_piR_004880|gb|DQ576715|Homo	NR_136885.1	214	-50.94	2	31	2312	2343	29	0.8276	0.8621	||||||||||	|||||||| :
781	cuCCUGUAGUAGUCCGACCAGGUCCUGUUCCu	|| |||||||||||||| |||||||||||	gaGGCCATCATCAGGCTGGCCCAGGACAAGGa	>hsa_piR_004880|gb|DQ576715|Homo	NR_164784.1	234	-63.13	2	31	4033	4064	29	0.931	0.931	||||||||||	|||||||| |
782	cuccuguagUAGUCCGACCAGGUCCUGUUCCu	| |||| || |||||||||||	gatctggagAGCAGG-AGG-CCAGGACAAGGa	>hsa_piR_004880|gb|DQ576715|Homo	XM_005245284.3	171	-39.33	2	24	6941	6970	22	0.8182	0.8182	||||||||||	|||| || |
783	cuccuguagUAGUCCGACCAGGUCCUGUUCCu	| |||| || |||||||||||	gatctggagAGCAGG-AGG-CCAGGACAAGGa	>hsa_piR_004880|gb|DQ576715|Homo	XM_005245286.3	171	-39.33	2	24	4752	4781	22	0.8182	0.8182	||||||||||	|||| || |
784	cuCCUGUA-GUAGUCCGAC-CAGGUCCUGUUCCu	| |: | |||: ||||| || ||||||||||	aaGTATTTGCATT-GGCTGAGTACAGGACAAGGc	>hsa_piR_004880|gb|DQ576715|Homo	XM_005247256.5	186	-35.78	2	31	2984	3016	31	0.7419	0.8065	||||||||||	||||| ||
785	cuCCUGUAGUAGUCCGACCAGGUCCUGUUCCu	| | | || || || ||||||||||||	ctGAAAAGCAACAAGCCACTCCAGGACAAGGt	>hsa_piR_004880|gb|DQ576715|Homo	XM_005253231.3	186	-29.55	2	31	4351	4382	29	0.7241	0.7241	||||||||||	|| || ||
786	cuCCUGUAGUAGUCCGACCAGGUCCUGUUCCu	| | | || || || ||||||||||||	ctGAAAAGCAACAAGCCACTCCAGGACAAGGt	>hsa_piR_004880|gb|DQ576715|Homo	XM_005253232.3	186	-29.55	2	31	4348	4379	29	0.7241	0.7241	||||||||||	|| || ||
787	cuCCUGUAGUAGUCCGACCAGGUCCUGUUCCu	| | | || || || ||||||||||||	ctGAAAAGCAACAAGCCACTCCAGGACAAGGt	>hsa_piR_004880|gb|DQ576715|Homo	XM_005253235.3	186	-29.55	2	31	4222	4253	29	0.7241	0.7241	||||||||||	|| || ||
788	cuCCUGUAGUAGUCCGACCAGGUCCUGUUCCu	| | | || || || ||||||||||||	ctGAAAAGCAACAAGCCACTCCAGGACAAGGt	>hsa_piR_004880|gb|DQ576715|Homo	XM_005253238.3	186	-29.55	2	31	3862	3893	29	0.7241	0.7241	||||||||||	|| || ||
789	cuCCUGUAGUAGUCCGACCAGGUCCUGUUCCu	| | | || || || ||||||||||||	ctGAAAAGCAACAAGCCACTCCAGGACAAGGt	>hsa_piR_004880|gb|DQ576715|Homo	XM_005253239.3	186	-29.55	2	31	3856	3887	29	0.7241	0.7241	||||||||||	|| || ||
790	cuCCUGUAGUAGUCCGACCAGGUCCUGUUCCu	| | | || || || ||||||||||||	ctGAAAAGCAACAAGCCACTCCAGGACAAGGt	>hsa_piR_004880|gb|DQ576715|Homo	XM_005253240.3	186	-29.55	2	31	3727	3758	29	0.7241	0.7241	||||||||||	|| || ||
791	cuccuguaGUAGUCCGACCAGGUCCUGUUCCu	|| ||||| | ||||||||||	tgaccctgCAGCAGGC-CCTGCAGGACAAGGg	>hsa_piR_004880|gb|DQ576715|Homo	XM_005255937.1	174	-34.46	2	25	669	699	23	0.7826	0.7826	||||||||||	||||| |
792	cuCCUGUA-GUAGUCCGACCAGGUCCUGUUCCu	|| ||| | || ||| | ||||||||||	aaGGCCATGCTGCA-GCTCCTGCAGGACAAGGa	>hsa_piR_004880|gb|DQ576715|Homo	XM_005260978.4	179	-33.39	2	31	2297	2328	30	0.7333	0.7333	||||||||||	|| ||| |
793	cuCCUGUA-GUAGUCCGACCAGGUCCUGUUCCu	|| ||| | || ||| | ||||||||||	aaGGCCATGCTGCA-GCTCCTGCAGGACAAGGa	>hsa_piR_004880|gb|DQ576715|Homo	XM_005260979.2	179	-33.39	2	31	2490	2521	30	0.7333	0.7333	||||||||||	|| ||| |
794	cuCCUGUA-GUAGUCCGACCAGGUCCUGUUCCu	|| ||| | || ||| | ||||||||||	aaGGCCATGCTGCA-GCTCCTGCAGGACAAGGa	>hsa_piR_004880|gb|DQ576715|Homo	XM_005260980.2	179	-33.39	2	31	2262	2293	30	0.7333	0.7333	||||||||||	|| ||| |
795	cuCCUGUA-GUAGUCCGACCAGGUCCUGUUCCu	|| ||| | || ||| | ||||||||||	aaGGCCATGCTGCA-GCTCCTGCAGGACAAGGa	>hsa_piR_004880|gb|DQ576715|Homo	XM_005260981.2	179	-33.39	2	31	2142	2173	30	0.7333	0.7333	||||||||||	|| ||| |
796	cuCCUGUA-GUAGUCCGACCAGGUCCUGUUCCu	|| ||| | || ||| | ||||||||||	aaGGCCATGCTGCA-GCTCCTGCAGGACAAGGa	>hsa_piR_004880|gb|DQ576715|Homo	XM_005260982.2	179	-33.39	2	31	2127	2158	30	0.7333	0.7333	||||||||||	|| ||| |
797	cuccuguaguaGUCCGACCAGGUCCUGUUCCu	||| || ||||||||||||	tcctcggacccCAGCCTTTTCCAGGACAAGGt	>hsa_piR_004880|gb|DQ576715|Homo	XM_005263697.3	181	-34.54	2	22	1944	1975	20	0.85	0.85	||||||||||	||| || ||
798	cuccuguAGUAGUCCGACCAGGUCCUGUUCCu	|| |||| || |||||||||||	actgctcTCCTCAG---GGACCAGGACAAGGt	>hsa_piR_004880|gb|DQ576715|Homo	XM_005268244.3	177	-31.21	2	26	4411	4439	24	0.7917	0.7917	||||||||||	||| || |
799	cuCCUGUAGUAGUCCGACCAGGUCCUGUUCCu	| | : || ||||| | | ||||||||||	agGCAGGGCA-CAGGCAGCT-CAGGACAAGGc	>hsa_piR_004880|gb|DQ576715|Homo	XM_005268497.2	178	-37.05	2	31	569	598	29	0.7241	0.7586	||||||||||	||||| | |
800	cuCCUGUAGUAGUCCGACCAGGUCCUGUUCCu	| | : || ||||| | | ||||||||||	agGCAGGGCA-CAGGCAGCT-CAGGACAAGGc	>hsa_piR_004880|gb|DQ576715|Homo	XM_005268498.2	178	-37.05	2	31	569	598	29	0.7241	0.7586	||||||||||	||||| | |
801	cuCCUGUAGUAGUCCGACCAGGUCCUGUUCCu	| | : || ||||| | | ||||||||||	agGCAGGGCA-CAGGCAGCT-CAGGACAAGGc	>hsa_piR_004880|gb|DQ576715|Homo	XM_005268499.1	178	-37.05	2	31	514	543	29	0.7241	0.7586	||||||||||	||||| | |
802	cuCCUGUAGUAGUCCGACCAGGUCCUGUUCCu	| | : || ||||| | | ||||||||||	agGCAGGGCA-CAGGCAGCT-CAGGACAAGGc	>hsa_piR_004880|gb|DQ576715|Homo	XM_005268500.4	178	-37.05	2	31	569	598	29	0.7241	0.7586	||||||||||	||||| | |
803	cucCUGUAGUAGUCC-GACCAGGUCCUGUUCCu	||:| | | ||| | || ||||||||||	gctGATAACTTGAGGACAGG--CAGGACAAGGc	>hsa_piR_004880|gb|DQ576715|Homo	XM_006710419.3	177	-30.91	2	30	645	675	29	0.7241	0.7586	||||||||||	||| | ||
804	cuccuguagUAGUCCGACCAGGUCCUGUUCCu	| |||| || |||||||||||	gatctggagAGCAGG-AGG-CCAGGACAAGGa	>hsa_piR_004880|gb|DQ576715|Homo	XM_006711393.3	171	-39.33	2	24	6960	6989	22	0.8182	0.8182	||||||||||	|||| || |
805	cuccuguagUAGUCCGACCAGGUCCUGUUCCu	| |||| || |||||||||||	gatctggagAGCAGG-AGG-CCAGGACAAGGa	>hsa_piR_004880|gb|DQ576715|Homo	XM_006711394.4	171	-39.33	2	24	6975	7004	22	0.8182	0.8182	||||||||||	|||| || |
806	cuCCUGUAGUAGUCCGACCAGGUCCUGUUCCu	||:|| | | || | | |||||||||||	gcGGGCAGC-CCTGGAT-GACCAGGACAAGGt	>hsa_piR_004880|gb|DQ576715|Homo	XM_006713333.3	178	-34.73	2	31	3777	3806	29	0.7241	0.7586	||||||||||	| || | | |
807	cuCCUGUAGUAGUCCGACCAGGUCCUGUUCCu	||:|| | | || | | |||||||||||	gcGGGCAGC-CCTGGAT-GACCAGGACAAGGt	>hsa_piR_004880|gb|DQ576715|Homo	XM_006713334.3	178	-34.73	2	31	3693	3722	29	0.7241	0.7586	||||||||||	| || | | |
808	cuCCUGUAGUAGUCCGACCAGGUCCUGUUCCu	| | : || ||||| | | ||||||||||	agGCAGGGCA-CAGGCAGCT-CAGGACAAGGc	>hsa_piR_004880|gb|DQ576715|Homo	XM_006714792.2	178	-37.05	2	31	569	598	29	0.7241	0.7586	||||||||||	||||| | |
809	cuCCUGUAGUAGUCCGACC-AGGUCCUGUUCCu	||::: | | ||| || |||||||||||	taGGGTGCCTT--GGCAGGAGCCAGGACAAGGc	>hsa_piR_004880|gb|DQ576715|Homo	XM_006714834.4	174	-37.68	2	31	2073	2103	30	0.6667	0.7667	||||||||||	||| || |
810	cucCUGUAGUAGUC-CGACCAGGUCCUGUUCCu	|:|: |: ::| || ||| ||||||||||	cgaGGCGGCGGTGGCGCCGGT-CAGGACAAGGa	>hsa_piR_004880|gb|DQ576715|Homo	XM_006718359.4	178	-40.57	2	30	86	117	29	0.6552	0.8276	||||||||||	:| || |||
811	cuCCUGUAGUAGUCCGACCAGGUCCUGUUCCu	| | | || || || ||||||||||||	ctGAAAAGCAACAAGCCACTCCAGGACAAGGt	>hsa_piR_004880|gb|DQ576715|Homo	XM_006718388.2	186	-29.55	2	31	4345	4376	29	0.7241	0.7241	||||||||||	|| || ||
812	cuCCUGUAGUAGUCCGACCAGGUCCUGUUCCu	|| |: :: ||||||| ||||||||||	gtGGTCGGTGGAAGGCTGG--CAGGACAAGGg	>hsa_piR_004880|gb|DQ576715|Homo	XM_006718556.4	183	-39.98	2	31	2358	2387	29	0.6897	0.7931	||||||||||	|||||||
813	cuccuguAGUAGUCCGACCAGGUCCUGUUCCu	|| |||| || |||||||||||	actgctcTCCTCAG---GGACCAGGACAAGGt	>hsa_piR_004880|gb|DQ576715|Homo	XM_006720344.3	177	-31.21	2	26	4590	4618	24	0.7917	0.7917	||||||||||	||| || |
814	cuccuguaGUAGUCCGACCAGGUCCUGUUCCu	|| ||||| | ||||||||||	tgaccctgCAGCAGGC-CCTGCAGGACAAGGg	>hsa_piR_004880|gb|DQ576715|Homo	XM_006721188.1	174	-34.46	2	25	669	699	23	0.7826	0.7826	||||||||||	||||| |
815	cuCCUGUAGUAGUCCGACCAGGUCCUGUUCCu	||| :|:: || | ||| ||||||||||	ctGGAGGTTG-CA-CCAGGTGCAGGACAAGGa	>hsa_piR_004880|gb|DQ576715|Homo	XM_006721334.4	178	-37.64	2	31	416	445	29	0.6897	0.7931	||||||||||	|| | |||
816	cuCCUGUAGUA-GUCCGACCAGGUCCUGUUCCu	||::: ::| :: ||||| |||||||||||	cgGGGTGCTGTGTGAGCTGGCCCAGGACAAGGa	>hsa_piR_004880|gb|DQ576715|Homo	XM_006721874.3	189	-42.59	2	31	1961	1993	30	0.6333	0.8667	||||||||||	:: ||||| |
817	cuCCUGUAGUA-GUCCGACCAGGUCCUGUUCCu	||::: ::| :: ||||| |||||||||||	cgGGGTGCTGTGTGAGCTGGCCCAGGACAAGGa	>hsa_piR_004880|gb|DQ576715|Homo	XM_006721875.1	189	-42.59	2	31	2030	2062	30	0.6333	0.8667	||||||||||	:: ||||| |
818	cuccuguagUAGUCCGACCAGGUCCUGUUCCu	| |||| || |||||||||||	gatctggagAGCAGG-AGG-CCAGGACAAGGa	>hsa_piR_004880|gb|DQ576715|Homo	XM_011509658.2	171	-39.33	2	24	6841	6870	22	0.8182	0.8182	||||||||||	|||| || |
819	cuccuguagUAGUCCGACCAGGUCCUGUUCCu	| |||| || |||||||||||	gatctggagAGCAGG-AGG-CCAGGACAAGGa	>hsa_piR_004880|gb|DQ576715|Homo	XM_011509659.2	171	-39.33	2	24	6965	6994	22	0.8182	0.8182	||||||||||	|||| || |
820	cuccuguaguaGUCCGACCAGGUCCUGUUCCu	||| || ||||||||||||	tcctcggacccCAGCCTTTTCCAGGACAAGGt	>hsa_piR_004880|gb|DQ576715|Homo	XM_011511436.1	181	-34.54	2	22	1973	2004	20	0.85	0.85	||||||||||	||| || ||
821	cuCCUGUAGUAGU-CCGACCAGGUCCUGUUCCu	| :|||| || ||| ||||||||||||	atGAGCATC-CCACTGCTCCTCCAGGACAAGGt	>hsa_piR_004880|gb|DQ576715|Homo	XM_011518810.1	183	-34.02	2	31	713	744	30	0.7333	0.7667	||||||||||	| ||| ||
822	cuCCUGUAGUAGUCCGACCAGGUCCUGUUCCu	| | | || || || ||||||||||||	ctGAAAAGCAACAAGCCACTCCAGGACAAGGt	>hsa_piR_004880|gb|DQ576715|Homo	XM_011520482.2	186	-29.55	2	31	4147	4178	29	0.7241	0.7241	||||||||||	|| || ||
823	cuCCUGUAGUAGUCCGACCAGGUCCUGUUCCu	| | | || || || ||||||||||||	ctGAAAAGCAACAAGCCACTCCAGGACAAGGt	>hsa_piR_004880|gb|DQ576715|Homo	XM_011520483.2	186	-29.55	2	31	4096	4127	29	0.7241	0.7241	||||||||||	|| || ||
824	cuCCUGUAGUAGUCCGACCAGGUCCUGUUCCu	| | | || || || ||||||||||||	ctGAAAAGCAACAAGCCACTCCAGGACAAGGt	>hsa_piR_004880|gb|DQ576715|Homo	XM_011520484.2	186	-29.55	2	31	4093	4124	29	0.7241	0.7241	||||||||||	|| || ||
825	cuCCUGUAGUAGUCCGACCAGGUCCUGUUCCu	| | | || || || ||||||||||||	ctGAAAAGCAACAAGCCACTCCAGGACAAGGt	>hsa_piR_004880|gb|DQ576715|Homo	XM_011520485.2	186	-29.55	2	31	4090	4121	29	0.7241	0.7241	||||||||||	|| || ||
826	cuCCUGUAGUAGUCCGACCAGGUCCUGUUCCu	| | | || || || ||||||||||||	ctGAAAAGCAACAAGCCACTCCAGGACAAGGt	>hsa_piR_004880|gb|DQ576715|Homo	XM_011520486.2	186	-29.55	2	31	3733	3764	29	0.7241	0.7241	||||||||||	|| || ||
827	cuCCUGUAGUAGUCCGACCAGGUCCUGUUCCu	| | | || || || ||||||||||||	ctGAAAAGCAACAAGCCACTCCAGGACAAGGt	>hsa_piR_004880|gb|DQ576715|Homo	XM_011520488.2	186	-29.55	2	31	3397	3428	29	0.7241	0.7241	||||||||||	|| || ||
828	cuccuguagUAGUCCGACCAGGUCCUGUUCCu	:||:|| | ||||||||||||	gttccgggaGTCGGGAT--TCCAGGACAAGGa	>hsa_piR_004880|gb|DQ576715|Homo	XM_011521681.2	176	-39.16	2	24	2756	2785	22	0.7727	0.8636	||||||||||	|:|| | ||
829	cuccuguagUAGUCCGACCAGGUCCUGUUCCu	:||:|| | ||||||||||||	gttccgggaGTCGGGAT--TCCAGGACAAGGa	>hsa_piR_004880|gb|DQ576715|Homo	XM_011521682.1	176	-39.16	2	24	1666	1695	22	0.7727	0.8636	||||||||||	|:|| | ||
830	cuCCUGU-AGUAGUCCGACCAGGUCCUGUUCCu	| ||| :: || | || |||||||||||	aaGAACAGGTGAAAGTCAGG-CCAGGACAAGGc	>hsa_piR_004880|gb|DQ576715|Homo	XM_011523522.2	171	-34.61	2	31	1796	1827	30	0.6667	0.7333	||||||||||	|| | || |
831	cuccuguaguagUCCGACCAGGUCCUGUUCCu	:||| || |||||||||||	ccctacgggccaGGGCCGGGCCAGGACAAGGg	>hsa_piR_004880|gb|DQ576715|Homo	XM_011524727.3	180	-38.11	2	21	537	568	19	0.8421	0.8947	||||||||||	:||| || |
832	cuCCUGUAGUA-GUCCGACCAGGUCCUGUUCCu	||::: ::| :: ||||| |||||||||||	cgGGGTGCTGTGTGAGCTGGCCCAGGACAAGGa	>hsa_piR_004880|gb|DQ576715|Homo	XM_011524753.2	189	-42.59	2	31	2234	2266	30	0.6333	0.8667	||||||||||	:: ||||| |
833	cuCCUGUAGUA-GUCCGACCAGGUCCUGUUCCu	||::: ::| :: ||||| |||||||||||	cgGGGTGCTGTGTGAGCTGGCCCAGGACAAGGa	>hsa_piR_004880|gb|DQ576715|Homo	XM_011524756.1	189	-42.59	2	31	1841	1873	30	0.6333	0.8667	||||||||||	:: ||||| |
834	cuCCUGUAGUA-GUCCGACCAGGUCCUGUUCCu	||::: ::| :: ||||| |||||||||||	cgGGGTGCTGTGTGAGCTGGCCCAGGACAAGGa	>hsa_piR_004880|gb|DQ576715|Homo	XM_011524758.1	189	-42.59	2	31	1837	1869	30	0.6333	0.8667	||||||||||	:: ||||| |
835	cuccUGUAGUAGUCCGACC-AGGUCCUGUUCCu	|| :| :||| || ||||||||||||	gtctACTGGGTGGGGCAGGATCCAGGACAAGGa	>hsa_piR_004880|gb|DQ576715|Homo	XM_011524796.2	183	-38.79	2	29	1331	1363	28	0.7143	0.7857	||||||||||	:||| || ||
836	cuCCUGUA-GUAGUCCGACCAGGUCCUGUUCCu	|| ||| | || ||| | ||||||||||	aaGGCCATGCTGCA-GCTCCTGCAGGACAAGGa	>hsa_piR_004880|gb|DQ576715|Homo	XM_011529568.2	179	-33.39	2	31	2831	2862	30	0.7333	0.7333	||||||||||	|| ||| |
837	cuCCUGUAGUAGUCCGACCAGGUCCUGUUCCu	||:|| | | || | | |||||||||||	gcGGGCAGC-CCTGGAT-GACCAGGACAAGGt	>hsa_piR_004880|gb|DQ576715|Homo	XM_011534111.3	178	-34.73	2	31	2689	2718	29	0.7241	0.7586	||||||||||	| || | | |
838	cuccuguAGUAGUCCGACCAGGUCCUGUUCCu	|| |||| || |||||||||||	actgctcTCCTCAG---GGACCAGGACAAGGt	>hsa_piR_004880|gb|DQ576715|Homo	XM_011537415.2	177	-31.21	2	26	4697	4725	24	0.7917	0.7917	||||||||||	||| || |
839	cuccuguAGUAGUCCGACCAGGUCCUGUUCCu	|| |||| || |||||||||||	actgctcTCCTCAG---GGACCAGGACAAGGt	>hsa_piR_004880|gb|DQ576715|Homo	XM_011537416.3	177	-31.21	2	26	4440	4468	24	0.7917	0.7917	||||||||||	||| || |
840	cuccuguAGUAGUCCGACCAGGUCCUGUUCCu	|| |||| || |||||||||||	actgctcTCCTCAG---GGACCAGGACAAGGt	>hsa_piR_004880|gb|DQ576715|Homo	XM_011537417.2	177	-31.21	2	26	4479	4507	24	0.7917	0.7917	||||||||||	||| || |
841	cuccUGUAGUAGUCCGA--CCAGGUCCUGUUCCu	|| || | |||| || ||||||||||	tccaACCCCAACTGGCTTGGGGGCAGGACAAGGg	>hsa_piR_004880|gb|DQ576715|Homo	XM_011540380.3	179	-34.84	2	29	4367	4400	29	0.7241	0.7241	||||||||||	|||| ||
842	cuccUGUAGUAGUCCGA--CCAGGUCCUGUUCCu	|| || | |||| || ||||||||||	tccaACCCCAACTGGCTTGGGGGCAGGACAAGGg	>hsa_piR_004880|gb|DQ576715|Homo	XM_011540381.3	179	-34.84	2	29	4642	4675	29	0.7241	0.7241	||||||||||	|||| ||
843	cucCUGUAGUAGUCC-GACCAGGUCCUGUUCCu	||:| | | ||| | || ||||||||||	gctGATAACTTGAGGACAGG--CAGGACAAGGc	>hsa_piR_004880|gb|DQ576715|Homo	XM_011540914.2	177	-30.91	2	30	596	626	29	0.7241	0.7586	||||||||||	||| | ||
844	cucCUGUAGUAGUCC-GACCAGGUCCUGUUCCu	||:| | | ||| | || ||||||||||	gctGATAACTTGAGGACAGG--CAGGACAAGGc	>hsa_piR_004880|gb|DQ576715|Homo	XM_011540921.2	177	-30.91	2	30	445	475	29	0.7241	0.7586	||||||||||	||| | ||
845	cuCCUGUAGU-AGUCCGACCA-GGUCCUGUUCCu	||: || | |||| | | ||||||||||	gaGGGGATGAGGAAGGCAGCTGGCAGGACAAGGg	>hsa_piR_004880|gb|DQ576715|Homo	XM_011541272.3	172	-40.4	2	31	4997	5030	31	0.6774	0.7097	||||||||||	|||| | |
846	cuCCUGUAGU-AGUCCGACCA-GGUCCUGUUCCu	||: || | |||| | | ||||||||||	gaGGGGATGAGGAAGGCAGCTGGCAGGACAAGGg	>hsa_piR_004880|gb|DQ576715|Homo	XM_011541276.3	172	-40.4	2	31	4903	4936	31	0.6774	0.7097	||||||||||	|||| | |
847	cuCCUGUAGU-AGUCCGACCA-GGUCCUGUUCCu	||: || | |||| | | ||||||||||	gaGGGGATGAGGAAGGCAGCTGGCAGGACAAGGg	>hsa_piR_004880|gb|DQ576715|Homo	XM_011541277.3	172	-40.4	2	31	4808	4841	31	0.6774	0.7097	||||||||||	|||| | |
848	cucCUGUAGUA-GUCC-GACCAGGUCCUGUUCCu	|| :|| | |||| ||| | ||||||||||	gcaGA-GTCCTGCAGGCCTGCTGCAGGACAAGGa	>hsa_piR_004880|gb|DQ576715|Homo	XM_011541405.2	185	-36.54	2	30	611	643	30	0.7667	0.8	||||||||||	||| ||| |
849	cuCCUG-UAGUAGUCCGACCAGGUCCUGUUCCu	|||: | | | || | ||||||||||||	gaGGATGAACTCCTGGAT-CTCCAGGACAAGGt	>hsa_piR_004880|gb|DQ576715|Homo	XM_011542090.3	175	-36.79	2	31	989	1020	30	0.7	0.7333	||||||||||	| || | ||
850	cuCCUG-UAGUAGUCCGACCAGGUCCUGUUCCu	|||: | | | || | ||||||||||||	gaGGATGAACTCCTGGAT-CTCCAGGACAAGGt	>hsa_piR_004880|gb|DQ576715|Homo	XM_011542091.3	175	-36.79	2	31	923	954	30	0.7	0.7333	||||||||||	| || | ||
851	cuCCUGUAGUAGUCCGACCAGGUCCUGUUCCu	|| |: :: ||||||| ||||||||||	gtGGTCGGTGGAAGGCTGG--CAGGACAAGGg	>hsa_piR_004880|gb|DQ576715|Homo	XM_011545039.3	183	-39.98	2	31	2363	2392	29	0.6897	0.7931	||||||||||	|||||||
852	cucCUGUAGUAGUCC-GACCAGGUCCUGUUCCu	||:| | | ||| | || ||||||||||	gctGATAACTTGAGGACAGG--CAGGACAAGGc	>hsa_piR_004880|gb|DQ576715|Homo	XM_017000553.1	177	-30.91	2	30	443	473	29	0.7241	0.7586	||||||||||	||| | ||
853	cucCUGUAGUA-GUCC-GACCAGGUCCUGUUCCu	|| :|| | |||| ||| | ||||||||||	gcaGA-GTCCTGCAGGCCTGCTGCAGGACAAGGa	>hsa_piR_004880|gb|DQ576715|Homo	XM_017001214.1	185	-36.54	2	30	747	779	30	0.7667	0.8	||||||||||	||| ||| |
854	cucCUGUAGUA-GUCC-GACCAGGUCCUGUUCCu	|| :|| | |||| ||| | ||||||||||	gcaGA-GTCCTGCAGGCCTGCTGCAGGACAAGGa	>hsa_piR_004880|gb|DQ576715|Homo	XM_017001215.1	185	-36.54	2	30	611	643	30	0.7667	0.8	||||||||||	||| ||| |
855	cuCCUG-UAGUAGUCCGACCAGGUCCUGUUCCu	|||: | | | || | ||||||||||||	gaGGATGAACTCCTGGAT-CTCCAGGACAAGGt	>hsa_piR_004880|gb|DQ576715|Homo	XM_017002252.2	175	-36.79	2	31	1163	1194	30	0.7	0.7333	||||||||||	| || | ||
856	cuccuguaGUAGUCCGAC--CAGGUCCUGUUCCu	|| ||||| | |||||||||||	cgaccctgCAGGCGGCTGGCGACCAGGACAAGGc	>hsa_piR_004880|gb|DQ576715|Homo	XM_017011274.1	175	-39.21	2	25	513	546	25	0.76	0.76	||||||||||	||||| | |
857	cuccuguaGUAGUCCGACCAGGUCCUGUUCCu	| |||| | || |||||||||||	cccgcagcCCTCAGCCAGG-CCAGGACAAGGa	>hsa_piR_004880|gb|DQ576715|Homo	XM_017011749.1	182	-33.68	2	25	3756	3786	23	0.8261	0.8261	||||||||||	||| | || |
858	cuccuGUAGUA-GUC-CGACCAG-GUCCUGUUCCu	| || | | | ||||| | ||||||||||	ggtttCTTCCTACTGTGCTGGACACAGGACAAGGc	>hsa_piR_004880|gb|DQ576715|Homo	XM_017012523.2	176	-31.46	2	28	3039	3073	29	0.7586	0.7586	||||||||||	| ||||| |
859	cuCCUGUAGUAGU-CCGACCAGGUCCUGUUCCu	| :|||| || ||| ||||||||||||	atGAGCATC-CCACTGCTCCTCCAGGACAAGGt	>hsa_piR_004880|gb|DQ576715|Homo	XM_017014861.1	183	-34.02	2	31	857	888	30	0.7333	0.7667	||||||||||	| ||| ||
860	cuCCUGUAGUAGU-CCGACCAGGUCCUGUUCCu	| :|||| || ||| ||||||||||||	atGAGCATC-CCACTGCTCCTCCAGGACAAGGt	>hsa_piR_004880|gb|DQ576715|Homo	XM_017014862.1	183	-34.02	2	31	928	959	30	0.7333	0.7667	||||||||||	| ||| ||
861	cuCCUGUAGUAGU-CCGACCAGGUCCUGUUCCu	| :|||| || ||| ||||||||||||	atGAGCATC-CCACTGCTCCTCCAGGACAAGGt	>hsa_piR_004880|gb|DQ576715|Homo	XM_017014863.1	183	-34.02	2	31	928	959	30	0.7333	0.7667	||||||||||	| ||| ||
862	cuCCUGUAGUAGU-CCGACCAGGUCCUGUUCCu	| :|||| || ||| ||||||||||||	atGAGCATC-CCACTGCTCCTCCAGGACAAGGt	>hsa_piR_004880|gb|DQ576715|Homo	XM_017014864.1	183	-34.02	2	31	918	949	30	0.7333	0.7667	||||||||||	| ||| ||
863	cuCCUGUAGUAGU-CCGACCAGGUCCUGUUCCu	| :|||| || ||| ||||||||||||	atGAGCATC-CCACTGCTCCTCCAGGACAAGGt	>hsa_piR_004880|gb|DQ576715|Homo	XM_017014865.1	183	-34.02	2	31	565	596	30	0.7333	0.7667	||||||||||	| ||| ||
864	cuccUGUAGUAGUCCGA--CCAGGUCCUGUUCCu	|| || | |||| || ||||||||||	tccaACCCCAACTGGCTTGGGGGCAGGACAAGGg	>hsa_piR_004880|gb|DQ576715|Homo	XM_017016967.2	179	-34.84	2	29	4354	4387	29	0.7241	0.7241	||||||||||	|||| ||
865	cuccUGUAGUAGUCCGA--CCAGGUCCUGUUCCu	|| || | |||| || ||||||||||	tccaACCCCAACTGGCTTGGGGGCAGGACAAGGg	>hsa_piR_004880|gb|DQ576715|Homo	XM_017016968.2	179	-34.84	2	29	4493	4526	29	0.7241	0.7241	||||||||||	|||| ||
866	cucCUGUAGUAGUC-CGACCAGGUCCUGUUCCu	|:|: |: ::| || ||| ||||||||||	cgaGGCGGCGGTGGCGCCGGT-CAGGACAAGGa	>hsa_piR_004880|gb|DQ576715|Homo	XM_017018464.1	178	-40.57	2	30	94	125	29	0.6552	0.8276	||||||||||	:| || |||
867	cucCUGUAGUAGUC-CGACCAGGUCCUGUUCCu	|:|: |: ::| || ||| ||||||||||	cgaGGCGGCGGTGGCGCCGGT-CAGGACAAGGa	>hsa_piR_004880|gb|DQ576715|Homo	XM_017018465.1	178	-40.57	2	30	94	125	29	0.6552	0.8276	||||||||||	:| || |||
868	cuCCUGUAGUAGUCCGACCAGGUCCUGUUCCu	| | | || || || ||||||||||||	ctGAAAAGCAACAAGCCACTCCAGGACAAGGt	>hsa_piR_004880|gb|DQ576715|Homo	XM_017018583.2	186	-29.55	2	31	4219	4250	29	0.7241	0.7241	||||||||||	|| || ||
869	cuCCUGUAGUAGUCCGACCAGGUCCUGUUCCu	| | | || || || ||||||||||||	ctGAAAAGCAACAAGCCACTCCAGGACAAGGt	>hsa_piR_004880|gb|DQ576715|Homo	XM_017018584.2	186	-29.55	2	31	3460	3491	29	0.7241	0.7241	||||||||||	|| || ||
870	cuCCUGUAGUAGUCCGACCAGGUCCUGUUCCu	| | | || || || ||||||||||||	ctGAAAAGCAACAAGCCACTCCAGGACAAGGt	>hsa_piR_004880|gb|DQ576715|Homo	XM_017018585.2	186	-29.55	2	31	3331	3362	29	0.7241	0.7241	||||||||||	|| || ||
871	cuCCUGUAGUAGUCCGACCAGGUCCUGUUCCu	||| : || ||| ||| ||||||||||	gtGGAAGACA-GAGG-TGG--CAGGACAAGGa	>hsa_piR_004880|gb|DQ576715|Homo	XM_017018652.1	171	-33.81	2	31	2701	2728	29	0.7241	0.7586	||||||||||	||| |||
872	cuCCUGUAGUAGUCCGACCAGGUCCUGUUCCu	||| : || ||| ||| ||||||||||	gtGGAAGACA-GAGG-TGG--CAGGACAAGGa	>hsa_piR_004880|gb|DQ576715|Homo	XM_017018653.1	171	-33.81	2	31	1748	1775	29	0.7241	0.7586	||||||||||	||| |||
873	cuCCUGUAGUAGUCCGACCAGGUCCUGUUCCu	||| : || ||| ||| ||||||||||	gtGGAAGACA-GAGG-TGG--CAGGACAAGGa	>hsa_piR_004880|gb|DQ576715|Homo	XM_017018654.1	171	-33.81	2	31	1451	1478	29	0.7241	0.7586	||||||||||	||| |||
874	cuccuguaGUAGUCCGACCAGGUCCUGUUCCu	|| ||||| | ||||||||||	tgaccctgCAGCAGGC-CCTGCAGGACAAGGg	>hsa_piR_004880|gb|DQ576715|Homo	XM_017023219.1	174	-34.46	2	25	386	416	23	0.7826	0.7826	||||||||||	||||| |
875	cuccuguaGUAGUCCGACCAGGUCCUGUUCCu	|| ||||| | ||||||||||	tgaccctgCAGCAGGC-CCTGCAGGACAAGGg	>hsa_piR_004880|gb|DQ576715|Homo	XM_017023220.1	174	-34.46	2	25	563	593	23	0.7826	0.7826	||||||||||	||||| |
876	cuccuguaGUAGUCCGACCAGGUCCUGUUCCu	|| ||||| | ||||||||||	tgaccctgCAGCAGGC-CCTGCAGGACAAGGg	>hsa_piR_004880|gb|DQ576715|Homo	XM_017023221.1	174	-34.46	2	25	669	699	23	0.7826	0.7826	||||||||||	||||| |
877	cuccUGUAGUAGUCCGACCAGGUCCUGUUCCu	|:| | ||||| | ||||||||||	aaatATAAGAGCAGGC-CCTGCAGGACAAGGg	>hsa_piR_004880|gb|DQ576715|Homo	XM_017023222.1	174	-32.28	2	29	581	611	27	0.7037	0.7407	||||||||||	||||| |
878	cuccuguaGUAGUCCGACCAGGUCCUGUUCCu	|| ||||| | ||||||||||	tgaccctgCAGCAGGC-CCTGCAGGACAAGGg	>hsa_piR_004880|gb|DQ576715|Homo	XM_017023224.1	174	-34.46	2	25	248	278	23	0.7826	0.7826	||||||||||	||||| |
879	cuCCUGUAGUA-GUCCGACCAGGUCCUGUUCCu	||::: ::| :: ||||| |||||||||||	cgGGGTGCTGTGTGAGCTGGCCCAGGACAAGGa	>hsa_piR_004880|gb|DQ576715|Homo	XM_017024588.2	189	-42.59	2	31	1931	1963	30	0.6333	0.8667	||||||||||	:: ||||| |
880	cuCCUGUAGUA-GUCCGACCAGGUCCUGUUCCu	||::: ::| :: ||||| |||||||||||	cgGGGTGCTGTGTGAGCTGGCCCAGGACAAGGa	>hsa_piR_004880|gb|DQ576715|Homo	XM_017024590.1	189	-42.59	2	31	1837	1869	30	0.6333	0.8667	||||||||||	:: ||||| |
881	cuccUGUAGUAGUCC--GACCAGGUCCUGUUCCu	||| || |||| | || |||||||||||	cacaACA-CAACAGGATCAGGGCCAGGACAAGGa	>hsa_piR_004880|gb|DQ576715|Homo	XM_017026300.2	189	-38.71	2	29	815	847	29	0.7931	0.7931	||||||||||	|| | || |
882	cuccuguaguagUCCGAC---CAGGUCCUGUUCCu	:||||| | |||||||||||	gccctgccggagGGGCTGTACGCCCAGGACAAGGt	>hsa_piR_004880|gb|DQ576715|Homo	XM_017027153.1	171	-35.01	2	21	2060	2094	22	0.7727	0.8182	||||||||||	|||| | |
883	cuccuguaguagUCCGAC---CAGGUCCUGUUCCu	:||||| | |||||||||||	gccctgccggagGGGCTGTACGCCCAGGACAAGGt	>hsa_piR_004880|gb|DQ576715|Homo	XM_017027154.1	171	-35.01	2	21	1992	2026	22	0.7727	0.8182	||||||||||	|||| | |
884	cuccuguaguagUCCGAC---CAGGUCCUGUUCCu	:||||| | |||||||||||	gccctgccggagGGGCTGTACGCCCAGGACAAGGt	>hsa_piR_004880|gb|DQ576715|Homo	XM_017027155.1	171	-35.01	2	21	1893	1927	22	0.7727	0.8182	||||||||||	|||| | |
885	cuccuguaguagUCCGAC---CAGGUCCUGUUCCu	:||||| | |||||||||||	gccctgccggagGGGCTGTACGCCCAGGACAAGGt	>hsa_piR_004880|gb|DQ576715|Homo	XM_017027156.1	171	-35.01	2	21	1564	1598	22	0.7727	0.8182	||||||||||	|||| | |
886	cuccuguaguagUCCGAC---CAGGUCCUGUUCCu	:||||| | |||||||||||	gccctgccggagGGGCTGTACGCCCAGGACAAGGt	>hsa_piR_004880|gb|DQ576715|Homo	XM_017027157.1	171	-35.01	2	21	2062	2096	22	0.7727	0.8182	||||||||||	|||| | |
887	cuCCUGUAGUAGUCCGACCAGGUCCUGUUCCu	|||| | | | | |||| ||||||||||	caGGAC-TGA-CTGACTGG--CAGGACAAGGt	>hsa_piR_004880|gb|DQ576715|Homo	XM_017027468.2	175	-33.23	2	31	1770	1797	29	0.7586	0.7586	||||||||||	| | ||||
888	cuCCUGUAGUAGUCCGACCAGGUCCUGUUCCu	|||| | | | | |||| ||||||||||	caGGAC-TGA-CTGACTGG--CAGGACAAGGt	>hsa_piR_004880|gb|DQ576715|Homo	XM_017027469.1	175	-33.23	2	31	1379	1406	29	0.7586	0.7586	||||||||||	| | ||||
889	cuCCUGUA-GUAGUCCGACCAGGUCCUGUUCCu	|| ||| | || ||| | ||||||||||	aaGGCCATGCTGCA-GCTCCTGCAGGACAAGGa	>hsa_piR_004880|gb|DQ576715|Homo	XM_017028349.2	179	-33.39	2	31	2806	2837	30	0.7333	0.7333	||||||||||	|| ||| |
890	cuCCUGUA-GUAGUCCGACCAGGUCCUGUUCCu	|| ||| | || ||| | ||||||||||	aaGGCCATGCTGCA-GCTCCTGCAGGACAAGGa	>hsa_piR_004880|gb|DQ576715|Homo	XM_017028350.1	179	-33.39	2	31	2509	2540	30	0.7333	0.7333	||||||||||	|| ||| |
891	cuCCUGUA-GUAGUCCGACCAGGUCCUGUUCCu	|| ||| | || ||| | ||||||||||	aaGGCCATGCTGCA-GCTCCTGCAGGACAAGGa	>hsa_piR_004880|gb|DQ576715|Homo	XM_017028351.2	179	-33.39	2	31	2120	2151	30	0.7333	0.7333	||||||||||	|| ||| |
892	cuCCUGUA-GUAGUCCGACCAGGUCCUGUUCCu	|| ||| | || ||| | ||||||||||	aaGGCCATGCTGCA-GCTCCTGCAGGACAAGGa	>hsa_piR_004880|gb|DQ576715|Homo	XM_017028352.1	179	-33.39	2	31	2138	2169	30	0.7333	0.7333	||||||||||	|| ||| |
893	cuCCUGUAGU-AGUCCGACCA-GGUCCUGUUCCu	||: || | |||| | | ||||||||||	gaGGGGATGAGGAAGGCAGCTGGCAGGACAAGGg	>hsa_piR_004880|gb|DQ576715|Homo	XM_024446506.1	172	-40.4	2	31	5520	5553	31	0.6774	0.7097	||||||||||	|||| | |
894	cuCCUGUAGU-AGUCCGACCA-GGUCCUGUUCCu	||: || | |||| | | ||||||||||	gaGGGGATGAGGAAGGCAGCTGGCAGGACAAGGg	>hsa_piR_004880|gb|DQ576715|Homo	XM_024446507.1	172	-40.4	2	31	5658	5691	31	0.6774	0.7097	||||||||||	|||| | |
895	cuCCUGUAGU-AGUCCGACCA-GGUCCUGUUCCu	||: || | |||| | | ||||||||||	gaGGGGATGAGGAAGGCAGCTGGCAGGACAAGGg	>hsa_piR_004880|gb|DQ576715|Homo	XM_024446508.1	172	-40.4	2	31	5671	5704	31	0.6774	0.7097	||||||||||	|||| | |
896	cuCCUGUAGU-AGUCCGACCA-GGUCCUGUUCCu	||: || | |||| | | ||||||||||	gaGGGGATGAGGAAGGCAGCTGGCAGGACAAGGg	>hsa_piR_004880|gb|DQ576715|Homo	XM_024446509.1	172	-40.4	2	31	5511	5544	31	0.6774	0.7097	||||||||||	|||| | |
897	cuCCUGUAGU-AGUCCGACCA-GGUCCUGUUCCu	||: || | |||| | | ||||||||||	gaGGGGATGAGGAAGGCAGCTGGCAGGACAAGGg	>hsa_piR_004880|gb|DQ576715|Homo	XM_024446512.1	172	-40.4	2	31	5466	5499	31	0.6774	0.7097	||||||||||	|||| | |
898	cuCCUGUAGU-AGUCCGACCA-GGUCCUGUUCCu	||: || | |||| | | ||||||||||	gaGGGGATGAGGAAGGCAGCTGGCAGGACAAGGg	>hsa_piR_004880|gb|DQ576715|Homo	XM_024446514.1	172	-40.4	2	31	5429	5462	31	0.6774	0.7097	||||||||||	|||| | |
899	cuCCUGUAGU-AGUCCGACCA-GGUCCUGUUCCu	||: || | |||| | | ||||||||||	gaGGGGATGAGGAAGGCAGCTGGCAGGACAAGGg	>hsa_piR_004880|gb|DQ576715|Homo	XM_024446515.1	172	-40.4	2	31	5539	5572	31	0.6774	0.7097	||||||||||	|||| | |
900	cuCCUGUAGU-AGUCCGACCA-GGUCCUGUUCCu	||: || | |||| | | ||||||||||	gaGGGGATGAGGAAGGCAGCTGGCAGGACAAGGg	>hsa_piR_004880|gb|DQ576715|Homo	XM_024446517.1	172	-40.4	2	31	5335	5368	31	0.6774	0.7097	||||||||||	|||| | |
901	cuCCUGUAGU-AGUCCGACCA-GGUCCUGUUCCu	||: || | |||| | | ||||||||||	gaGGGGATGAGGAAGGCAGCTGGCAGGACAAGGg	>hsa_piR_004880|gb|DQ576715|Homo	XM_024446518.1	172	-40.4	2	31	3778	3811	31	0.6774	0.7097	||||||||||	|||| | |
902	cuccuguaGUAGUCCGACCAGGUCCUGUUCCu	| |||| | || |||||||||||	cccgcagcCCTCAGCCAGG-CCAGGACAAGGa	>hsa_piR_004880|gb|DQ576715|Homo	XM_024446658.1	182	-33.68	2	25	2106	2136	23	0.8261	0.8261	||||||||||	||| | || |
903	cuccuGUAGUA-GUC-CGACCAG-GUCCUGUUCCu	| || | | | ||||| | ||||||||||	ggtttCTTCCTACTGTGCTGGACACAGGACAAGGc	>hsa_piR_004880|gb|DQ576715|Homo	XM_024446869.1	176	-31.46	2	28	2599	2633	29	0.7586	0.7586	||||||||||	| ||||| |
904	cuCCUGUAGUAGU-CCGACCAGGUCCUGUUCCu	| :|||| || ||| ||||||||||||	atGAGCATC-CCACTGCTCCTCCAGGACAAGGt	>hsa_piR_004880|gb|DQ576715|Homo	XM_024447588.1	183	-34.02	2	31	194	225	30	0.7333	0.7667	||||||||||	| ||| ||
905	cuCCUGUAGUAGU-CCGACCAGGUCCUGUUCCu	| :|||| || ||| ||||||||||||	atGAGCATC-CCACTGCTCCTCCAGGACAAGGt	>hsa_piR_004880|gb|DQ576715|Homo	XM_024447589.1	183	-34.02	2	31	533	564	30	0.7333	0.7667	||||||||||	| ||| ||
906	cuccuguaGUAGUCCGACCAGGUCCUGUUCCu	|| ||||| | ||||||||||	tgaccctgCAGCAGGC-CCTGCAGGACAAGGg	>hsa_piR_004880|gb|DQ576715|Homo	XM_024450269.1	174	-34.46	2	25	560	590	23	0.7826	0.7826	||||||||||	||||| |
907	cuCCUGUAGUAGUCCGA---CCAGGUCCUGUUCCu	||:::|| | | ||| |||:||||||||||	ccGGGTGTCCTGACGCTCGGGGTTCAGGACAAGGg	>hsa_piR_004880|gb|DQ576715|Homo	XM_024450729.1	193	-42.52	2	31	44	78	32	0.6875	0.8125	||||||||||	||| |||:
908	cuccuguaguagUCCGAC---CAGGUCCUGUUCCu	:||||| | |||||||||||	gccctgccggagGGGCTGTACGCCCAGGACAAGGt	>hsa_piR_004880|gb|DQ576715|Homo	XM_024451657.1	171	-35.01	2	21	1921	1955	22	0.7727	0.8182	||||||||||	|||| | |
909	cuCCUGUAGUAGUCCGACCAGGUCCUGUUCCu	|||| | | | | |||| ||||||||||	caGGAC-TGA-CTGACTGG--CAGGACAAGGt	>hsa_piR_004880|gb|DQ576715|Homo	XM_024451774.1	175	-33.23	2	31	1844	1871	29	0.7586	0.7586	||||||||||	| | ||||
910	cuccuguaguaGUCCGACCAGGUCCUGUUCCu	| || || ||||||||||||	ttaattcctggCTGGGTGTTCCAGGACAAGGt	>hsa_piR_004880|gb|DQ576715|Homo	XM_024452698.1	181	-36.77	2	22	2205	2236	20	0.85	0.85	||||||||||	| || || ||
911	cuccuguaguaGUCCGACCAGGUCCUGUUCCu	| || || ||||||||||||	ttaattcctggCTGGGTGTTCCAGGACAAGGt	>hsa_piR_004880|gb|DQ576715|Homo	XM_024452700.1	181	-36.77	2	22	2205	2236	20	0.85	0.85	||||||||||	| || || ||
912	cuCCUGUAGUAGUCCGACCAGGUCCUGUUCCu	| | ||| | | ||| |||||||||||	ccGAAGCTCAACCAGATGGACCAGGACAAGGt	>hsa_piR_004880|gb|DQ576715|Homo	XM_024453531.1	186	-32.78	2	31	2280	2311	29	0.7241	0.7241	||||||||||	| | ||| |
913	cuCCUGUAGUAGUCCGA--CCAGGUCCUGUUCCu	| ||||| | || || ||||||||||||||	aaGCACATC-TGAGTCTTGGGTCCAGGACAAGGc	>hsa_piR_004880|gb|DQ576715|Homo	XR_001737262.1	199	-40.81	2	31	962	994	31	0.8065	0.8065	||||||||||	| || ||||
914	cucCUGUAGUAGUCCGACCAGGUCCUGUUCCu	|| :|::| |||||| |||||||||||	gctGA-GTTGTGAGGCTG--CCAGGACAAGGg	>hsa_piR_004880|gb|DQ576715|Homo	XR_001738943.1	188	-37.61	2	30	3629	3657	28	0.75	0.8571	||||||||||	|||||| |
915	cuCCU--GUAGU-AGUCCGAC-CAGGUCCUGUUCCu	||| :| :| |||| | | ||||||||||||	caGGAACTACTACTCAGCCAGCTTCCAGGACAAGGg	>hsa_piR_004880|gb|DQ576715|Homo	XR_001739616.1	179	-35.59	2	31	1887	1922	33	0.697	0.7576	||||||||||	|| | | ||
916	cuCCUGUAGUAGUCCGACCAGGUCCUGUUCCu	||:|| | | || | | |||||||||||	gcGGGCAGC-CCTGGAT-GACCAGGACAAGGt	>hsa_piR_004880|gb|DQ576715|Homo	XR_001740265.1	178	-34.73	2	31	2612	2641	29	0.7241	0.7586	||||||||||	| || | | |
917	cuccuGUAGUA-GUC-CGACCAG-GUCCUGUUCCu	| || | | | ||||| | ||||||||||	ggtttCTTCCTACTGTGCTGGACACAGGACAAGGc	>hsa_piR_004880|gb|DQ576715|Homo	XR_001744853.2	176	-31.46	2	28	5505	5539	29	0.7586	0.7586	||||||||||	| ||||| |
918	cuccuGUAGUA-GUC-CGACCAG-GUCCUGUUCCu	| || | | | ||||| | ||||||||||	ggtttCTTCCTACTGTGCTGGACACAGGACAAGGc	>hsa_piR_004880|gb|DQ576715|Homo	XR_001744854.2	176	-31.46	2	28	2601	2635	29	0.7586	0.7586	||||||||||	| ||||| |
919	cuccUGUAGUAGUCCGACCAGGUCCUGUUCCu	||| |||||| | | |||||||||||	ttctACA-AATCAGGGTTGCCCAGGACAAGGa	>hsa_piR_004880|gb|DQ576715|Homo	XR_001746872.1	194	-37.66	2	29	547	577	27	0.8148	0.8148	||||||||||	|||| | | |
920	cuccugUAGUAGUCCGACCA-GGUCCUGUUCCu	| :| | ||||| |||||||||||	cccccaAGTAGCCCACTGGTCCCAGGACAAGGa	>hsa_piR_004880|gb|DQ576715|Homo	XR_001747531.1	177	-35.58	2	27	3556	3588	26	0.7308	0.7692	||||||||||	||||| |
921	cuccugUAGUAGUCCGACCA-GGUCCUGUUCCu	| :| | ||||| |||||||||||	cccccaAGTAGCCCACTGGTCCCAGGACAAGGa	>hsa_piR_004880|gb|DQ576715|Homo	XR_001747532.1	177	-35.58	2	27	3556	3588	26	0.7308	0.7692	||||||||||	||||| |
922	cuccugUAGUAGUCCGACCA-GGUCCUGUUCCu	| :| | ||||| |||||||||||	cccccaAGTAGCCCACTGGTCCCAGGACAAGGa	>hsa_piR_004880|gb|DQ576715|Homo	XR_001747533.1	177	-35.58	2	27	3399	3431	26	0.7308	0.7692	||||||||||	||||| |
923	cuCCUGUAGUAGUCCGAC---CAGGUCCUGUUCCu	| | || |||||| |||||||||||||	ctGCAGTTCTGGAGGCTGAAAGTCCAGGACAAGGt	>hsa_piR_004880|gb|DQ576715|Homo	XR_001752006.2	185	-38.56	2	31	6443	6477	32	0.7188	0.7188	||||||||||	|||| |||
924	cuCCUGUAGUAGUCCGAC---CAGGUCCUGUUCCu	| | || |||||| |||||||||||||	ctGCAGTTCTGGAGGCTGAAAGTCCAGGACAAGGt	>hsa_piR_004880|gb|DQ576715|Homo	XR_001752007.2	185	-38.56	2	31	6487	6521	32	0.7188	0.7188	||||||||||	|||| |||
925	cuccUGUAGUAGUCCGACCAGGUCCUGUUCCu	:| ||| ||| :|| |:||||||||||	agctGCTTCA-CAGCTTGTTTCAGGACAAGGa	>hsa_piR_004880|gb|DQ576715|Homo	XR_001752061.2	190	-33.9	2	29	1508	1538	27	0.7407	0.8519	||||||||||	||| :|| |:
926	cucCUGUAGUAGUCCGACCA--GGUCCUGUUCCu	|||: | | | || || |||||||||||	cctGACGGCTT--GACTCGTCCCCAGGACAAGGc	>hsa_piR_004880|gb|DQ576715|Homo	XR_001752353.2	173	-29.1	2	30	23	54	30	0.7	0.7333	||||||||||	| || || |
927	cucCUGUAGUAGUCCGACCAGGUCCUGUUCCu	|||| :| || | ||| ||||||||||	gaaGACACTAACA-GAAGGTACAGGACAAGGg	>hsa_piR_004880|gb|DQ576715|Homo	XR_001754024.1	187	-34.74	2	30	490	520	28	0.75	0.7857	||||||||||	|| | |||
928	cuCCUGUAGUAGUCCGA--CCAGGUCCUGUUCCu	| ||||| | || || ||||||||||||||	aaGCACATC-TGAGTCTTGGGTCCAGGACAAGGc	>hsa_piR_004880|gb|DQ576715|Homo	XR_002956975.1	199	-40.81	2	31	1295	1327	31	0.8065	0.8065	||||||||||	| || ||||
929	cuCCUGUAGUAGUCCGACCAGGUCCUGUUCCu	|| || | || | || |||||||||||	gtGGCCA-CTGCA--CAGGGCCAGGACAAGGa	>hsa_piR_004880|gb|DQ576715|Homo	XR_002957679.1	173	-35.15	2	31	2199	2227	29	0.7241	0.7241	||||||||||	|| | || |
930	cuCCUGUAGUAGUCCGACCAGGUCCUGUUCCu	|| || | || | || |||||||||||	gtGGCCA-CTGCA--CAGGGCCAGGACAAGGa	>hsa_piR_004880|gb|DQ576715|Homo	XR_002957680.1	173	-35.15	2	31	1867	1895	29	0.7241	0.7241	||||||||||	|| | || |
931	cuCCUGUAGUAGUCCGACCAGGUCCUGUUCCu	|| || | || | || |||||||||||	gtGGCCA-CTGCA--CAGGGCCAGGACAAGGa	>hsa_piR_004880|gb|DQ576715|Homo	XR_002957681.1	173	-35.15	2	31	1840	1868	29	0.7241	0.7241	||||||||||	|| | || |
932	cuCCUGUAGUAGUCCGACCAGGUCCUGUUCCu	|| || | || | || |||||||||||	gtGGCCA-CTGCA--CAGGGCCAGGACAAGGa	>hsa_piR_004880|gb|DQ576715|Homo	XR_002957682.1	173	-35.15	2	31	1863	1891	29	0.7241	0.7241	||||||||||	|| | || |
933	cuCCUGUAGUAGUCCGACCAGGUCCUGUUCCu	||:|| | | || | | |||||||||||	gcGGGCAGC-CCTGGAT-GACCAGGACAAGGt	>hsa_piR_004880|gb|DQ576715|Homo	XR_245157.1	178	-34.73	2	31	2612	2641	29	0.7241	0.7586	||||||||||	| || | | |
934	cuccuguaguaGUCCGACCAGGUCCUGUUCCu	||| :|| |||||||||||	ggtccaggggaCAGCTTG--CCAGGACAAGGc	>hsa_piR_004880|gb|DQ576715|Homo	XR_939831.1	170	-35.8	2	22	2330	2359	20	0.8	0.85	||||||||||	||| :|| |
935	cucCUGUAG----UAGUC--CGACCAGGUCCUGUUCCu	| |||| ||::| ||| ||||||||||||	agtGCCATCTTGGATTGGTTCCTGCTCCAGGACAAGGa	>hsa_piR_004880|gb|DQ576715|Homo	XR_940842.1	179	-36.8	2	30	1636	1673	34	0.6765	0.7353	||||||||||	| ||| ||
936	cuCCUGUAGUAGUCCGACC-AGGUCCUGUUCCu	||::: | | ||| || |||||||||||	taGGGTGCCTT--GGCAGGAGCCAGGACAAGGc	>hsa_piR_004880|gb|DQ576715|Homo	XR_941093.1	174	-37.68	2	31	2091	2121	30	0.6667	0.7667	||||||||||	||| || |
937	cuCCUGUAGUAGUCCGACC-AGGUCCUGUUCCu	||::: | | ||| || |||||||||||	taGGGTGCCTT--GGCAGGAGCCAGGACAAGGc	>hsa_piR_004880|gb|DQ576715|Homo	XR_941094.1	174	-37.68	2	31	2091	2121	30	0.6667	0.7667	||||||||||	||| || |
938	cuCCUGUAGUAGUCCGACCAGGUCCUGUUCCu	| | : || ||||| | | ||||||||||	agGCAGGGCA-CAGGCAGCT-CAGGACAAGGc	>hsa_piR_004880|gb|DQ576715|Homo	XR_944329.3	178	-37.05	2	31	569	598	29	0.7241	0.7586	||||||||||	||||| | |
939	cucCUGUAGUAGUCCGACCAGGUCCUGUUCCu	|||||| || || | |||||||||||	acaGACATCTGCA-GCAG--CCAGGACAAGGc	>hsa_piR_004880|gb|DQ576715|Homo	XR_946039.2	184	-35.69	2	30	1596	1624	28	0.7857	0.7857	||||||||||	|| || | |
940	cuccugUAGUAGUCCGACCA-GGUCCUGUUCCu	| :| | ||||| |||||||||||	cccccaAGTAGCCCACTGGTCCCAGGACAAGGa	>hsa_piR_004880|gb|DQ576715|Homo	XR_946175.2	177	-35.58	2	27	3458	3490	26	0.7308	0.7692	||||||||||	||||| |
1	cugggaUUUUGAUAUGUUGGAUGAUGGAGu	|::| | ||||| ||||||||||	tacagcAGGAAT-TACAA-CTACTACCTCa	>hsa_piR_008113|gb|DQ581032|Homo	NM_001083617.1	176	-26.19	2	25	2532	2559	23	0.7826	0.8696	||||||||||	| | |||||
2	cuggGAUUUUGAUAUGUUGGAUGAUGGAGu	|| |:| || || ||||||||||	agagCTTTCATT-TAAAAGCTACTACCTCc	>hsa_piR_008113|gb|DQ581032|Homo	NM_001277197.2	172	-23.36	2	27	959	987	25	0.72	0.76	||||||||||	|:| || ||
3	cuggGAUUUUGAUAUGUUGGAUGAUGGAGu	|| |:| || || ||||||||||	agagCTTTCATT-TAAAAGCTACTACCTCc	>hsa_piR_008113|gb|DQ581032|Homo	NM_001277198.2	172	-23.36	2	27	1053	1081	25	0.72	0.76	||||||||||	|:| || ||
4	cuggGAUUUUGAUAUGUUGGAUGAUGGAGu	|| |:| || || ||||||||||	agagCTTTCATT-TAAAAGCTACTACCTCc	>hsa_piR_008113|gb|DQ581032|Homo	NM_001277199.2	172	-23.36	2	27	1378	1406	25	0.72	0.76	||||||||||	|:| || ||
5	cugggAUUUUGAUAUGUUG-GAUGAUGGAGu	|::::|| |||:|: ||||||||||	tacaaTGGGGCT-TACGATACTACTACCTCa	>hsa_piR_008113|gb|DQ581032|Homo	NM_001282933.2	178	-33.98	2	26	3214	3243	25	0.68	0.92	||||||||||	|| |||:|:
6	cugggAUUUUGAUAUGUUG-GAUGAUGGAGu	|::::|| |||:|: ||||||||||	tacaaTGGGGCT-TACGATACTACTACCTCa	>hsa_piR_008113|gb|DQ581032|Homo	NM_001282935.1	178	-33.98	2	26	3253	3282	25	0.68	0.92	||||||||||	|| |||:|:
7	cuggGAUUUUGAUAUGUUGGAUGAUGGAGu	|| |:| || || ||||||||||	agagCTTTCATT-TAAAAGCTACTACCTCc	>hsa_piR_008113|gb|DQ581032|Homo	NM_014184.4	172	-23.36	2	27	1100	1128	25	0.72	0.76	||||||||||	|:| || ||
8	cuGGGAUUUUGAU-AUGU-UG---GAUGAUGGAGu	:|:| :|||: |||| || ||||||||||	tgTCTTCTGACTGTTACAGACTTTCTACTACCTCt	>hsa_piR_008113|gb|DQ581032|Homo	NM_014643.4	173	-30.74	2	29	6568	6602	32	0.6562	0.7812	||||||||||	|||| ||
9	cugggaUUUUGAUAUGUUGGAUGAUGGAGu	|::| | ||||| ||||||||||	tacagcAGGAAT-TACAA-CTACTACCTCa	>hsa_piR_008113|gb|DQ581032|Homo	NM_014781.5	176	-26.19	2	25	2501	2528	23	0.7826	0.8696	||||||||||	| | |||||
10	cugggauuuUGAUAUGU-UG-GAUGAUGGAGu	:||: ||| || ||||||||||	agagatgctGCTGCACAGACACTACTACCTCc	>hsa_piR_008113|gb|DQ581032|Homo	NM_018228.3	171	-29.89	2	22	513	544	22	0.7727	0.8636	||||||||||	|: ||| ||
11	cugggAUUUUGAUAUGUUG-GAUGAUGGAGu	|::::|| |||:|: ||||||||||	tacaaTGGGGCT-TACGATACTACTACCTCa	>hsa_piR_008113|gb|DQ581032|Homo	NM_032819.4	178	-33.98	2	26	3429	3458	25	0.68	0.92	||||||||||	|| |||:|:
12	cugggauuUUGAUAUGUUGGAUGAUGGAGu	::||:| :|||||||||||||	gatgaattGGCTGTTTAACCTACTACCTCa	>hsa_piR_008113|gb|DQ581032|Homo	NM_033655.5	186	-33.14	2	23	7844	7873	21	0.7619	0.9524	||||||||||	:||:| :|||
13	cugggAUUUUGAUAUG-UUGGAUGAUGGAGu	|:| :| | |: |||||||||||||	atatgTGATGCCAAATGAACCTACTACCTCc	>hsa_piR_008113|gb|DQ581032|Homo	NM_153605.4	180	-24.74	2	26	6784	6814	25	0.72	0.84	||||||||||	| | |: |||
14	cuggGAUUUUGAUAUGUUGGAUGAUGGAGu	|| |:| || || ||||||||||	agagCTTTCATT-TAAAAGCTACTACCTCc	>hsa_piR_008113|gb|DQ581032|Homo	NR_102347.2	172	-23.36	2	27	1081	1109	25	0.72	0.76	||||||||||	|:| || ||
15	cugggAUUUUGAUAUGUUG-GAUGAUGGAGu	|::::|| |||:|: ||||||||||	tacaaTGGGGCT-TACGATACTACTACCTCa	>hsa_piR_008113|gb|DQ581032|Homo	NR_104259.1	178	-33.98	2	26	3353	3382	25	0.68	0.92	||||||||||	|| |||:|:
16	cugggAUUUUGAUAUG-UUGGAUGAUGGAGu	|:| :| | |: |||||||||||||	atatgTGATGCCAAATGAACCTACTACCTCc	>hsa_piR_008113|gb|DQ581032|Homo	XM_005247117.4	180	-24.74	2	26	6458	6488	25	0.72	0.84	||||||||||	| | |: |||
17	cugggaUUUUGAUAUGUUGGAUGAUGGAGu	|::| | ||||| ||||||||||	tacagcAGGAAT-TACAA-CTACTACCTCa	>hsa_piR_008113|gb|DQ581032|Homo	XM_011517643.2	176	-26.19	2	25	2721	2748	23	0.7826	0.8696	||||||||||	| | |||||
18	cugggaUUUUGAUAUGUUGGAUGAUGGAGu	|::| | ||||| ||||||||||	tacagcAGGAAT-TACAA-CTACTACCTCa	>hsa_piR_008113|gb|DQ581032|Homo	XM_011517644.3	176	-26.19	2	25	2522	2549	23	0.7826	0.8696	||||||||||	| | |||||
19	cugggaUUUUGAUAUGUUGGAUGAUGGAGu	|::| | ||||| ||||||||||	tacagcAGGAAT-TACAA-CTACTACCTCa	>hsa_piR_008113|gb|DQ581032|Homo	XM_011517645.2	176	-26.19	2	25	2522	2549	23	0.7826	0.8696	||||||||||	| | |||||
20	cugggaUUUUGAUAUGUUGGAUGAUGGAGu	|::| | ||||| ||||||||||	tacagcAGGAAT-TACAA-CTACTACCTCa	>hsa_piR_008113|gb|DQ581032|Homo	XM_011517646.3	176	-26.19	2	25	2373	2400	23	0.7826	0.8696	||||||||||	| | |||||
21	cugggaUUUUGAUAUGUUGGAUGAUGGAGu	|::| | ||||| ||||||||||	tacagcAGGAAT-TACAA-CTACTACCTCa	>hsa_piR_008113|gb|DQ581032|Homo	XM_011517647.3	176	-26.19	2	25	2522	2549	23	0.7826	0.8696	||||||||||	| | |||||
22	cugggaUUUUGAUAUGUUGGAUGAUGGAGu	|::| | ||||| ||||||||||	tacagcAGGAAT-TACAA-CTACTACCTCa	>hsa_piR_008113|gb|DQ581032|Homo	XM_011517649.3	176	-26.19	2	25	2522	2549	23	0.7826	0.8696	||||||||||	| | |||||
23	cuGGGAUUUUGAU-AUGU-UG---GAUGAUGGAGu	:|:| :|||: |||| || ||||||||||	tgTCTTCTGACTGTTACAGACTTTCTACTACCTCt	>hsa_piR_008113|gb|DQ581032|Homo	XM_011526269.2	173	-30.74	2	29	6454	6488	32	0.6562	0.7812	||||||||||	|||| ||
24	cuGGGAUUUUGAU-AUGU-UG---GAUGAUGGAGu	:|:| :|||: |||| || ||||||||||	tgTCTTCTGACTGTTACAGACTTTCTACTACCTCt	>hsa_piR_008113|gb|DQ581032|Homo	XM_011526270.3	173	-30.74	2	29	6717	6751	32	0.6562	0.7812	||||||||||	|||| ||
25	cuGGGAUUUUGAU-AUGU-UG---GAUGAUGGAGu	:|:| :|||: |||| || ||||||||||	tgTCTTCTGACTGTTACAGACTTTCTACTACCTCt	>hsa_piR_008113|gb|DQ581032|Homo	XM_011526271.3	173	-30.74	2	29	6831	6865	32	0.6562	0.7812	||||||||||	|||| ||
26	cuGGGAUUUUGAU-AUGU-UG---GAUGAUGGAGu	:|:| :|||: |||| || ||||||||||	tgTCTTCTGACTGTTACAGACTTTCTACTACCTCt	>hsa_piR_008113|gb|DQ581032|Homo	XM_011526273.3	173	-30.74	2	29	6467	6501	32	0.6562	0.7812	||||||||||	|||| ||
27	cuGGGAUUUUGAU-AUGU-UG---GAUGAUGGAGu	:|:| :|||: |||| || ||||||||||	tgTCTTCTGACTGTTACAGACTTTCTACTACCTCt	>hsa_piR_008113|gb|DQ581032|Homo	XM_011526274.3	173	-30.74	2	29	6473	6507	32	0.6562	0.7812	||||||||||	|||| ||
28	cuGGGAUUUUGAU-AUGU-UG---GAUGAUGGAGu	:|:| :|||: |||| || ||||||||||	tgTCTTCTGACTGTTACAGACTTTCTACTACCTCt	>hsa_piR_008113|gb|DQ581032|Homo	XM_011526275.2	173	-30.74	2	29	7330	7364	32	0.6562	0.7812	||||||||||	|||| ||
29	cuGGGAUUUUGAU-AUGU-UG---GAUGAUGGAGu	:|:| :|||: |||| || ||||||||||	tgTCTTCTGACTGTTACAGACTTTCTACTACCTCt	>hsa_piR_008113|gb|DQ581032|Homo	XM_011526276.2	173	-30.74	2	29	6386	6420	32	0.6562	0.7812	||||||||||	|||| ||
30	cugggauuuUGAUAUGU-UG-GAUGAUGGAGu	:||: ||| || ||||||||||	agagatgctGCTGCACAGACACTACTACCTCc	>hsa_piR_008113|gb|DQ581032|Homo	XM_011536911.2	171	-29.89	2	22	568	599	22	0.7727	0.8636	||||||||||	|: ||| ||
31	cugggaUUUUGAUAUGUUGGAUGAUGGAGu	|::| | ||||| ||||||||||	tacagcAGGAAT-TACAA-CTACTACCTCa	>hsa_piR_008113|gb|DQ581032|Homo	XM_017014103.2	176	-26.19	2	25	2522	2549	23	0.7826	0.8696	||||||||||	| | |||||
32	cugggaUUUUGAUAUGUUGGAUGAUGGAGu	|::| | ||||| ||||||||||	tacagcAGGAAT-TACAA-CTACTACCTCa	>hsa_piR_008113|gb|DQ581032|Homo	XM_017014104.1	176	-26.19	2	25	2752	2779	23	0.7826	0.8696	||||||||||	| | |||||
33	cugggaUUUUGAUAUGUUGGAUGAUGGAGu	|::| | ||||| ||||||||||	tacagcAGGAAT-TACAA-CTACTACCTCa	>hsa_piR_008113|gb|DQ581032|Homo	XM_017014105.2	176	-26.19	2	25	2522	2549	23	0.7826	0.8696	||||||||||	| | |||||
34	cugggaUUUUGAUAUGUUGGAUGAUGGAGu	|::| | ||||| ||||||||||	tacagcAGGAAT-TACAA-CTACTACCTCa	>hsa_piR_008113|gb|DQ581032|Homo	XM_017014106.2	176	-26.19	2	25	2522	2549	23	0.7826	0.8696	||||||||||	| | |||||
35	cugggaUUUUGAUAUGUUGGAUGAUGGAGu	|::| | ||||| ||||||||||	tacagcAGGAAT-TACAA-CTACTACCTCa	>hsa_piR_008113|gb|DQ581032|Homo	XM_017014107.2	176	-26.19	2	25	2742	2769	23	0.7826	0.8696	||||||||||	| | |||||
36	cugggaUUUUGAUAUGUUGGAUGAUGGAGu	|::| | ||||| ||||||||||	tacagcAGGAAT-TACAA-CTACTACCTCa	>hsa_piR_008113|gb|DQ581032|Homo	XM_017014108.2	176	-26.19	2	25	2522	2549	23	0.7826	0.8696	||||||||||	| | |||||
37	cugggaUUUUGAUAUGUUGGAUGAUGGAGu	|::| | ||||| ||||||||||	tacagcAGGAAT-TACAA-CTACTACCTCa	>hsa_piR_008113|gb|DQ581032|Homo	XM_017014109.1	176	-26.19	2	25	2384	2411	23	0.7826	0.8696	||||||||||	| | |||||
38	cugggaUUUUGAUAUGUUGGAUGAUGGAGu	|::| | ||||| ||||||||||	tacagcAGGAAT-TACAA-CTACTACCTCa	>hsa_piR_008113|gb|DQ581032|Homo	XM_017014110.2	176	-26.19	2	25	2460	2487	23	0.7826	0.8696	||||||||||	| | |||||
39	cugggaUUUUGAUAUGUUGGAUGAUGGAGu	|::| | ||||| ||||||||||	tacagcAGGAAT-TACAA-CTACTACCTCa	>hsa_piR_008113|gb|DQ581032|Homo	XM_017014111.2	176	-26.19	2	25	2460	2487	23	0.7826	0.8696	||||||||||	| | |||||
40	cugggaUUUUGAUAUGUUGGAUGAUGGAGu	|::| | ||||| ||||||||||	tacagcAGGAAT-TACAA-CTACTACCTCa	>hsa_piR_008113|gb|DQ581032|Homo	XM_017014112.2	176	-26.19	2	25	2460	2487	23	0.7826	0.8696	||||||||||	| | |||||
41	cuGGGAUUUUGAU-AUGU-UG---GAUGAUGGAGu	:|:| :|||: |||| || ||||||||||	tgTCTTCTGACTGTTACAGACTTTCTACTACCTCt	>hsa_piR_008113|gb|DQ581032|Homo	XM_017026097.2	173	-30.74	2	29	6587	6621	32	0.6562	0.7812	||||||||||	|||| ||
42	cugggAUUUUGAUAUG-UUGGAUGAUGGAGu	|:| :| | |: |||||||||||||	atatgTGATGCCAAATGAACCTACTACCTCc	>hsa_piR_008113|gb|DQ581032|Homo	XR_001740014.2	180	-24.74	2	26	7102	7132	25	0.72	0.84	||||||||||	| | |: |||
43	cugggAUUUUGAUAUGUUGGAUGAUGGAGu	|||||||| | |::||||||||||	actaaTAAAACTA-AAAGTCTACTACCTCt	>hsa_piR_008113|gb|DQ581032|Homo	XR_001755068.2	195	-28.84	2	26	5735	5763	24	0.8333	0.9167	||||||||||	|||| | |::
44	cugggAUUUUGAUAUGUUG-GAUGAUGGAGu	|::::|| |||:|: ||||||||||	tacaaTGGGGCT-TACGATACTACTACCTCa	>hsa_piR_008113|gb|DQ581032|Homo	XR_002958536.1	178	-33.98	2	26	3435	3464	25	0.68	0.92	||||||||||	|| |||:|:
45	cugggAUUUUGAUAUGUUGGAUGAUGGAGu	|||||||| | |::||||||||||	actaaTAAAACTA-AAAGTCTACTACCTCt	>hsa_piR_008113|gb|DQ581032|Homo	XR_002958640.1	195	-28.84	2	26	5119	5147	24	0.8333	0.9167	||||||||||	|||| | |::
46	cugggaUUUUGAUAUGUUGGAUGAUGGAGu	|::| | ||||| ||||||||||	tacagcAGGAAT-TACAA-CTACTACCTCa	>hsa_piR_008113|gb|DQ581032|Homo	XR_928826.3	176	-26.19	2	25	2522	2549	23	0.7826	0.8696	||||||||||	| | |||||
47	cuGGGAUUUUGAU-AUGU-UG---GAUGAUGGAGu	:|:| :|||: |||| || ||||||||||	tgTCTTCTGACTGTTACAGACTTTCTACTACCTCt	>hsa_piR_008113|gb|DQ581032|Homo	XR_935268.2	173	-30.74	2	29	6454	6488	32	0.6562	0.7812	||||||||||	|||| ||
48	guccgcucUUAAGAUGGUGACUUGGUGGUUa	::| ||:||| ||||||||||	gtaaaattGGTGCTGCCA--GAACCACCAAa	>hsa_piR_001312|gb|DQ571813|Homo_sapiens:1:159760299:159760329:Minus	NM_000489.6	172	-27.63	2	24	2701	2729	22	0.7273	0.8636	||||||||||	| ||:|||
49	gucCGC-UCUUAAGAUG-GUGA--CUUGGUGGUUa	|:| || | ||||| | || ||||||||||	gctGTGCAGTA-TCTACTCCCTGGGAACCACCAAg	>hsa_piR_001312|gb|DQ571813|Homo_sapiens:1:159760299:159760329:Minus	NM_000540.3	175	-27.68	2	29	9643	9676	31	0.7419	0.7742	||||||||||	||| | ||
50	gucCGC-UCUUAAGAUG-GUGA--CUUGGUGGUUa	|:| || | ||||| | || ||||||||||	gctGTGCAGTA-TCTACTCCCTGGGAACCACCAAg	>hsa_piR_001312|gb|DQ571813|Homo_sapiens:1:159760299:159760329:Minus	NM_001042723.2	175	-27.68	2	29	9643	9676	31	0.7419	0.7742	||||||||||	||| | ||
51	guccgcUCUUAAGAUGGUGACUUGGUGGUUa	| | ||||:||| ||||||||||	gagaacAAATTTCTGCCA--GAACCACCAAg	>hsa_piR_001312|gb|DQ571813|Homo_sapiens:1:159760299:159760329:Minus	NM_001080391.2	182	-30.42	2	26	2107	2135	24	0.7917	0.8333	||||||||||	||||:|||
52	guccGCUCUUAAGA-UGGUGACUUGGUGGUUa	| | | || | ||||:|||||||||||	gataCAAAACTTGTAACCATTGAACCACCAAa	>hsa_piR_001312|gb|DQ571813|Homo_sapiens:1:159760299:159760329:Minus	NM_001113575.2	190	-29.37	2	28	1405	1436	27	0.7778	0.8148	||||||||||	| | ||||:|
53	guccgcucuuaAGAUGGU-GACUUGGUGGUUa	| ||| : ||||||||||||	accgtgccctaTGTACAGCCTGAACCACCAAa	>hsa_piR_001312|gb|DQ571813|Homo_sapiens:1:159760299:159760329:Minus	NM_001130060.2	171	-26	2	21	4826	4857	20	0.8	0.85	||||||||||	| ||| : ||
54	gucCGCUCUUAAGAU--GGUGACUUGGUGGUUa	|:|: || || | |||| ||||||||||	aatGTGGTAAATCAACTCCACAGAACCACCAAa	>hsa_piR_001312|gb|DQ571813|Homo_sapiens:1:159760299:159760329:Minus	NM_001184900.3	187	-27.94	2	29	2667	2699	29	0.7241	0.7931	||||||||||	| | ||||
55	gucCGCUCUUAAGAU--GGUGACUUGGUGGUUa	|:|: || || | |||| ||||||||||	aatGTGGTAAATCAACTCCACAGAACCACCAAa	>hsa_piR_001312|gb|DQ571813|Homo_sapiens:1:159760299:159760329:Minus	NM_001184901.1	187	-27.94	2	29	2285	2317	29	0.7241	0.7931	||||||||||	| | ||||
56	gucCGCUCUUAAGAU--GGUGACUUGGUGGUUa	|:|: || || | |||| ||||||||||	aatGTGGTAAATCAACTCCACAGAACCACCAAa	>hsa_piR_001312|gb|DQ571813|Homo_sapiens:1:159760299:159760329:Minus	NM_001184902.2	187	-27.94	2	29	2525	2557	29	0.7241	0.7931	||||||||||	| | ||||
57	gucCGCUCUUAAGAU--GGUGACUUGGUGGUUa	|:|: || || | |||| ||||||||||	aatGTGGTAAATCAACTCCACAGAACCACCAAa	>hsa_piR_001312|gb|DQ571813|Homo_sapiens:1:159760299:159760329:Minus	NM_001184903.1	187	-27.94	2	29	2293	2325	29	0.7241	0.7931	||||||||||	| | ||||
58	guccgcUCUUAAGAUGGUGACUUGGUGGUUa	| | ||||:||| ||||||||||	gagaacAAATTTCTGCCA--GAACCACCAAg	>hsa_piR_001312|gb|DQ571813|Homo_sapiens:1:159760299:159760329:Minus	NM_001206701.2	182	-30.42	2	26	2107	2135	24	0.7917	0.8333	||||||||||	||||:|||
59	guccGCUCUUAAGA-UGGUGACUUGGUGGUUa	| | | || | ||||:|||||||||||	gataCAAAACTTGTAACCATTGAACCACCAAa	>hsa_piR_001312|gb|DQ571813|Homo_sapiens:1:159760299:159760329:Minus	NM_001300853.1	190	-29.37	2	28	1074	1105	27	0.7778	0.8148	||||||||||	| | ||||:|
60	guccGCUCUUAAGAUG-GUGACUUGGUGGUUa	| | || | ||| :|| ||||||||||	tcacCTATAAATATACTTACAGAACCACCAAg	>hsa_piR_001312|gb|DQ571813|Homo_sapiens:1:159760299:159760329:Minus	NM_001321312.2	182	-20.51	2	28	1220	1251	27	0.7407	0.7778	||||||||||	| ||| :||
61	guccGCUCUUAAGAUG-GUGACUUGGUGGUUa	| | || | ||| :|| ||||||||||	tcacCTATAAATATACTTACAGAACCACCAAg	>hsa_piR_001312|gb|DQ571813|Homo_sapiens:1:159760299:159760329:Minus	NM_001321313.1	182	-20.51	2	28	1019	1050	27	0.7407	0.7778	||||||||||	| ||| :||
62	guccGCUCUUAAGAUG-GUGACUUGGUGGUUa	| | || | ||| :|| ||||||||||	tcacCTATAAATATACTTACAGAACCACCAAg	>hsa_piR_001312|gb|DQ571813|Homo_sapiens:1:159760299:159760329:Minus	NM_001321314.1	182	-20.51	2	28	942	973	27	0.7407	0.7778	||||||||||	| ||| :||
63	guccGCUCUUAAGAUG-GUGACUUGGUGGUUa	| | || | ||| :|| ||||||||||	tcacCTATAAATATACTTACAGAACCACCAAg	>hsa_piR_001312|gb|DQ571813|Homo_sapiens:1:159760299:159760329:Minus	NM_001321315.1	182	-20.51	2	28	942	973	27	0.7407	0.7778	||||||||||	| ||| :||
64	guccGCUCUUAAGA-UGGUGACUUGGUGGUUa	| | | || | ||||:|||||||||||	gataCAAAACTTGTAACCATTGAACCACCAAa	>hsa_piR_001312|gb|DQ571813|Homo_sapiens:1:159760299:159760329:Minus	NM_001349363.1	190	-29.37	2	28	700	731	27	0.7778	0.8148	||||||||||	| | ||||:|
65	guccGCUCUUAAGA-UGGUGACUUGGUGGUUa	| | | || | ||||:|||||||||||	gataCAAAACTTGTAACCATTGAACCACCAAa	>hsa_piR_001312|gb|DQ571813|Homo_sapiens:1:159760299:159760329:Minus	NM_001349364.1	190	-29.37	2	28	611	642	27	0.7778	0.8148	||||||||||	| | ||||:|
66	guccGCUCUUAAGA-UGGUGACUUGGUGGUUa	| | | || | ||||:|||||||||||	gataCAAAACTTGTAACCATTGAACCACCAAa	>hsa_piR_001312|gb|DQ571813|Homo_sapiens:1:159760299:159760329:Minus	NM_001349365.1	190	-29.37	2	28	560	591	27	0.7778	0.8148	||||||||||	| | ||||:|
67	guccGCUCUUAAGA-UGGUGACUUGGUGGUUa	| | | || | ||||:|||||||||||	gataCAAAACTTGTAACCATTGAACCACCAAa	>hsa_piR_001312|gb|DQ571813|Homo_sapiens:1:159760299:159760329:Minus	NM_001349366.1	190	-29.37	2	28	471	502	27	0.7778	0.8148	||||||||||	| | ||||:|
68	gucCGCUCUUAAGAU--GGUGACUUGGUGGUUa	|:|: || || | |||| ||||||||||	aatGTGGTAAATCAACTCCACAGAACCACCAAa	>hsa_piR_001312|gb|DQ571813|Homo_sapiens:1:159760299:159760329:Minus	NM_001351782.2	187	-27.94	2	29	2974	3006	29	0.7241	0.7931	||||||||||	| | ||||
69	gucCGCUCUUAAGAU--GGUGACUUGGUGGUUa	|:|: || || | |||| ||||||||||	aatGTGGTAAATCAACTCCACAGAACCACCAAa	>hsa_piR_001312|gb|DQ571813|Homo_sapiens:1:159760299:159760329:Minus	NM_001351783.2	187	-27.94	2	29	2548	2580	29	0.7241	0.7931	||||||||||	| | ||||
70	gucCGCUCUUAAGAU--GGUGACUUGGUGGUUa	|:|: || || | |||| ||||||||||	aatGTGGTAAATCAACTCCACAGAACCACCAAa	>hsa_piR_001312|gb|DQ571813|Homo_sapiens:1:159760299:159760329:Minus	NM_001351784.2	187	-27.94	2	29	2476	2508	29	0.7241	0.7931	||||||||||	| | ||||
71	gucCGCUCUUAAGAU--GGUGACUUGGUGGUUa	|:|: || || | |||| ||||||||||	aatGTGGTAAATCAACTCCACAGAACCACCAAa	>hsa_piR_001312|gb|DQ571813|Homo_sapiens:1:159760299:159760329:Minus	NM_001351786.2	187	-27.94	2	29	2558	2590	29	0.7241	0.7931	||||||||||	| | ||||
72	gucCGCUCUUAAGAU--GGUGACUUGGUGGUUa	|:|: || || | |||| ||||||||||	aatGTGGTAAATCAACTCCACAGAACCACCAAa	>hsa_piR_001312|gb|DQ571813|Homo_sapiens:1:159760299:159760329:Minus	NM_001351788.2	187	-27.94	2	29	2264	2296	29	0.7241	0.7931	||||||||||	| | ||||
73	gucCGCUCUUAAGAU--GGUGACUUGGUGGUUa	|:|: || || | |||| ||||||||||	aatGTGGTAAATCAACTCCACAGAACCACCAAa	>hsa_piR_001312|gb|DQ571813|Homo_sapiens:1:159760299:159760329:Minus	NM_001351789.2	187	-27.94	2	29	2875	2907	29	0.7241	0.7931	||||||||||	| | ||||
74	gucCGCUCUUAAGAU--GGUGACUUGGUGGUUa	|:|: || || | |||| ||||||||||	aatGTGGTAAATCAACTCCACAGAACCACCAAa	>hsa_piR_001312|gb|DQ571813|Homo_sapiens:1:159760299:159760329:Minus	NM_001351790.2	187	-27.94	2	29	2484	2516	29	0.7241	0.7931	||||||||||	| | ||||
75	gucCGCUCUUAAGAU--GGUGACUUGGUGGUUa	|:|: || || | |||| ||||||||||	aatGTGGTAAATCAACTCCACAGAACCACCAAa	>hsa_piR_001312|gb|DQ571813|Homo_sapiens:1:159760299:159760329:Minus	NM_001351791.2	187	-27.94	2	29	2223	2255	29	0.7241	0.7931	||||||||||	| | ||||
76	gucCGCUCUUAAGAU--GGUGACUUGGUGGUUa	|:|: || || | |||| ||||||||||	aatGTGGTAAATCAACTCCACAGAACCACCAAa	>hsa_piR_001312|gb|DQ571813|Homo_sapiens:1:159760299:159760329:Minus	NM_001351792.2	187	-27.94	2	29	2334	2366	29	0.7241	0.7931	||||||||||	| | ||||
77	gucCGCUCUUAAGAU--GGUGACUUGGUGGUUa	|:|: || || | |||| ||||||||||	aatGTGGTAAATCAACTCCACAGAACCACCAAa	>hsa_piR_001312|gb|DQ571813|Homo_sapiens:1:159760299:159760329:Minus	NM_001365950.1	187	-27.94	2	29	2333	2365	29	0.7241	0.7931	||||||||||	| | ||||
78	guccgcucuuaAGAUGGU-GACUUGGUGGUUa	| ||| : ||||||||||||	accgtgccctaTGTACAGCCTGAACCACCAAa	>hsa_piR_001312|gb|DQ571813|Homo_sapiens:1:159760299:159760329:Minus	NM_001366555.2	171	-26	2	21	4922	4953	20	0.8	0.85	||||||||||	| ||| : ||
79	guccgcucuuaAGAUGGU-GACUUGGUGGUUa	| ||| : ||||||||||||	accgtgccctaTGTACAGCCTGAACCACCAAa	>hsa_piR_001312|gb|DQ571813|Homo_sapiens:1:159760299:159760329:Minus	NM_001366556.2	171	-26	2	21	4825	4856	20	0.8	0.85	||||||||||	| ||| : ||
80	guccgcucuuaAGAUGGU-GACUUGGUGGUUa	| ||| : ||||||||||||	accgtgccctaTGTACAGCCTGAACCACCAAa	>hsa_piR_001312|gb|DQ571813|Homo_sapiens:1:159760299:159760329:Minus	NM_001366558.2	171	-26	2	21	6130	6161	20	0.8	0.85	||||||||||	| ||| : ||
81	guccgcucuuaAGAUGGU-GACUUGGUGGUUa	| ||| : ||||||||||||	accgtgccctaTGTACAGCCTGAACCACCAAa	>hsa_piR_001312|gb|DQ571813|Homo_sapiens:1:159760299:159760329:Minus	NM_001366561.2	171	-26	2	21	4717	4748	20	0.8	0.85	||||||||||	| ||| : ||
82	guccgcUCUUAAGAUGGUGACUUGGUGGUUa	| | ||||:||| ||||||||||	gagaacAAATTTCTGCCA--GAACCACCAAg	>hsa_piR_001312|gb|DQ571813|Homo_sapiens:1:159760299:159760329:Minus	NM_003113.4	182	-30.42	2	26	2107	2135	24	0.7917	0.8333	||||||||||	||||:|||
83	guccGCUCUUAAGAUG-GUGACUUGGUGGUUa	| | || | ||| :|| ||||||||||	tcacCTATAAATATACTTACAGAACCACCAAg	>hsa_piR_001312|gb|DQ571813|Homo_sapiens:1:159760299:159760329:Minus	NM_005966.4	182	-20.51	2	28	1534	1565	27	0.7407	0.7778	||||||||||	| ||| :||
84	guccgcucuuaAGAUGGU-GACUUGGUGGUUa	| ||| : ||||||||||||	accgtgccctaTGTACAGCCTGAACCACCAAa	>hsa_piR_001312|gb|DQ571813|Homo_sapiens:1:159760299:159760329:Minus	NM_006856.3	171	-26	2	21	4889	4920	20	0.8	0.85	||||||||||	| ||| : ||
85	guccgcucuuaAGAUGGUG-ACUUGGUGGUUa	|||:|||| ||||||||||	gaacctgtttcTCTGCCACAAGAACCACCAAa	>hsa_piR_001312|gb|DQ571813|Homo_sapiens:1:159760299:159760329:Minus	NM_012297.4	179	-29.18	2	21	859	890	20	0.85	0.9	||||||||||	|||:||||
86	gucCGCUCUUAAGAU--GGUGACUUGGUGGUUa	|:|: || || | |||| ||||||||||	aatGTGGTAAATCAACTCCACAGAACCACCAAa	>hsa_piR_001312|gb|DQ571813|Homo_sapiens:1:159760299:159760329:Minus	NM_014959.5	187	-27.94	2	29	2517	2549	29	0.7241	0.7931	||||||||||	| | ||||
87	guccGCUCUUAAGA-UGGUGACUUGGUGGUUa	| | | || | ||||:|||||||||||	gataCAAAACTTGTAACCATTGAACCACCAAa	>hsa_piR_001312|gb|DQ571813|Homo_sapiens:1:159760299:159760329:Minus	NM_016508.3	190	-29.37	2	28	1308	1339	27	0.7778	0.8148	||||||||||	| | ||||:|
88	guccgcUCUUAAGAUGGUGA--CUUGGUGGUUa	||:| | ||||||| ||||||||||	taagacAGGACT-TACCACTAGGAACCACCAAg	>hsa_piR_001312|gb|DQ571813|Homo_sapiens:1:159760299:159760329:Minus	NM_024713.3	186	-33.76	2	26	1428	1459	26	0.8077	0.8462	||||||||||	|||||||
89	guccgcucUUAAGAUGGUGACUUGGUGGUUa	:|| :|||:| |||||||||||	ttttgtctGATATTACTAATGAACCACCAAa	>hsa_piR_001312|gb|DQ571813|Homo_sapiens:1:159760299:159760329:Minus	NM_133379.5	187	-25.45	2	24	12671	12701	22	0.7727	0.9091	||||||||||	| :|||:| |
90	guccgcucUUAAGAUGGUGACUUGGUGGUUa	::| ||:||| ||||||||||	gtaaaattGGTGCTGCCA--GAACCACCAAa	>hsa_piR_001312|gb|DQ571813|Homo_sapiens:1:159760299:159760329:Minus	NM_138270.4	172	-27.63	2	24	2587	2615	22	0.7273	0.8636	||||||||||	| ||:|||
91	guccgcucuuaAGAUGGUG-ACUUGGUGGUUa	|||:|||| ||||||||||	gaacctgtttcTCTGCCACAAGAACCACCAAa	>hsa_piR_001312|gb|DQ571813|Homo_sapiens:1:159760299:159760329:Minus	NM_203504.2	179	-29.18	2	21	994	1025	20	0.85	0.9	||||||||||	|||:||||
92	guccgcucuuaAGAUGGUG-ACUUGGUGGUUa	|||:|||| ||||||||||	gaacctgtttcTCTGCCACAAGAACCACCAAa	>hsa_piR_001312|gb|DQ571813|Homo_sapiens:1:159760299:159760329:Minus	NM_203505.3	179	-29.18	2	21	922	953	20	0.85	0.9	||||||||||	|||:||||
93	guccgcUCUUAAGAUGGUGA--CUUGGUGGUUa	||:| | ||||||| ||||||||||	taagacAGGACT-TACCACTAGGAACCACCAAg	>hsa_piR_001312|gb|DQ571813|Homo_sapiens:1:159760299:159760329:Minus	NR_003954.1	186	-33.76	2	26	1379	1410	26	0.8077	0.8462	||||||||||	|||||||
94	gucCGCUCUUAAGAU--GGUGACUUGGUGGUUa	|:|: || || | |||| ||||||||||	aatGTGGTAAATCAACTCCACAGAACCACCAAa	>hsa_piR_001312|gb|DQ571813|Homo_sapiens:1:159760299:159760329:Minus	NR_033678.1	187	-27.94	2	29	2255	2287	29	0.7241	0.7931	||||||||||	| | ||||
95	gucCGCUCUUAAGAU--GGUGACUUGGUGGUUa	|:|: || || | |||| ||||||||||	aatGTGGTAAATCAACTCCACAGAACCACCAAa	>hsa_piR_001312|gb|DQ571813|Homo_sapiens:1:159760299:159760329:Minus	NR_033679.1	187	-27.94	2	29	2297	2329	29	0.7241	0.7931	||||||||||	| | ||||
96	gucCGCUCUUAAGAU--GGUGACUUGGUGGUUa	|:|: || || | |||| ||||||||||	aatGTGGTAAATCAACTCCACAGAACCACCAAa	>hsa_piR_001312|gb|DQ571813|Homo_sapiens:1:159760299:159760329:Minus	NR_033680.1	187	-27.94	2	29	2113	2145	29	0.7241	0.7931	||||||||||	| | ||||
97	guccGCUCUUAAGAUG-GUGACUUGGUGGUUa	| | || | ||| :|| ||||||||||	tcacCTATAAATATACTTACAGAACCACCAAg	>hsa_piR_001312|gb|DQ571813|Homo_sapiens:1:159760299:159760329:Minus	XM_005246582.1	182	-20.51	2	28	1168	1199	27	0.7407	0.7778	||||||||||	| ||| :||
98	guccGCUCUUAAGAUG-GUGACUUGGUGGUUa	| | || | ||| :|| ||||||||||	tcacCTATAAATATACTTACAGAACCACCAAg	>hsa_piR_001312|gb|DQ571813|Homo_sapiens:1:159760299:159760329:Minus	XM_005246583.1	182	-20.51	2	28	1282	1313	27	0.7407	0.7778	||||||||||	| ||| :||
99	guccGCUCUUAAGAUG-GUGACUUGGUGGUUa	| | || | ||| :|| ||||||||||	tcacCTATAAATATACTTACAGAACCACCAAg	>hsa_piR_001312|gb|DQ571813|Homo_sapiens:1:159760299:159760329:Minus	XM_005246586.1	182	-20.51	2	28	975	1006	27	0.7407	0.7778	||||||||||	| ||| :||
100	guccGCUCUUAAGAUG-GUGACUUGGUGGUUa	| | || | ||| :|| ||||||||||	tcacCTATAAATATACTTACAGAACCACCAAg	>hsa_piR_001312|gb|DQ571813|Homo_sapiens:1:159760299:159760329:Minus	XM_005246587.1	182	-20.51	2	28	975	1006	27	0.7407	0.7778	||||||||||	| ||| :||
101	guccgcucUUAAGAUGGUGACUUGGUGGUUa	::| ||:||| ||||||||||	gtaaaattGGTGCTGCCA--GAACCACCAAa	>hsa_piR_001312|gb|DQ571813|Homo_sapiens:1:159760299:159760329:Minus	XM_005262153.5	172	-27.63	2	24	2698	2726	22	0.7273	0.8636	||||||||||	| ||:|||
102	guccgcucUUAAGAUGGUGACUUGGUGGUUa	::| ||:||| ||||||||||	gtaaaattGGTGCTGCCA--GAACCACCAAa	>hsa_piR_001312|gb|DQ571813|Homo_sapiens:1:159760299:159760329:Minus	XM_005262154.5	172	-27.63	2	24	2624	2652	22	0.7273	0.8636	||||||||||	| ||:|||
103	guccgcucUUAAGAUGGUGACUUGGUGGUUa	::| ||:||| ||||||||||	gtaaaattGGTGCTGCCA--GAACCACCAAa	>hsa_piR_001312|gb|DQ571813|Homo_sapiens:1:159760299:159760329:Minus	XM_005262155.4	172	-27.63	2	24	2855	2883	22	0.7273	0.8636	||||||||||	| ||:|||
104	guccgcucUUAAGAUGGUGACUUGGUGGUUa	::| ||:||| ||||||||||	gtaaaattGGTGCTGCCA--GAACCACCAAa	>hsa_piR_001312|gb|DQ571813|Homo_sapiens:1:159760299:159760329:Minus	XM_005262156.4	172	-27.63	2	24	2607	2635	22	0.7273	0.8636	||||||||||	| ||:|||
105	guccgcucUUAAGAUGGUGACUUGGUGGUUa	::| ||:||| ||||||||||	gtaaaattGGTGCTGCCA--GAACCACCAAa	>hsa_piR_001312|gb|DQ571813|Homo_sapiens:1:159760299:159760329:Minus	XM_005262157.5	172	-27.63	2	24	2507	2535	22	0.7273	0.8636	||||||||||	| ||:|||
106	guccgcucuuaAGAUGGUG-ACUUGGUGGUUa	|||:|||| ||||||||||	gaacctgtttcTCTGCCACAAGAACCACCAAa	>hsa_piR_001312|gb|DQ571813|Homo_sapiens:1:159760299:159760329:Minus	XM_005263382.3	179	-29.18	2	21	913	944	20	0.85	0.9	||||||||||	|||:||||
107	guccgcucuuaAGAUGGUG-ACUUGGUGGUUa	|||:|||| ||||||||||	gaacctgtttcTCTGCCACAAGAACCACCAAa	>hsa_piR_001312|gb|DQ571813|Homo_sapiens:1:159760299:159760329:Minus	XM_005263383.3	179	-29.18	2	21	933	964	20	0.85	0.9	||||||||||	|||:||||
108	gucCGCUCUUAAGAU--GGUGACUUGGUGGUUa	|:|: || || | |||| ||||||||||	aatGTGGTAAATCAACTCCACAGAACCACCAAa	>hsa_piR_001312|gb|DQ571813|Homo_sapiens:1:159760299:159760329:Minus	XM_006723091.4	187	-27.94	2	29	2549	2581	29	0.7241	0.7931	||||||||||	| | ||||
109	gucCGCUCUUAAGAU--GGUGACUUGGUGGUUa	|:|: || || | |||| ||||||||||	aatGTGGTAAATCAACTCCACAGAACCACCAAa	>hsa_piR_001312|gb|DQ571813|Homo_sapiens:1:159760299:159760329:Minus	XM_006723092.4	187	-27.94	2	29	3088	3120	29	0.7241	0.7931	||||||||||	| | ||||
110	gucCGCUCUUAAGAU--GGUGACUUGGUGGUUa	|:|: || || | |||| ||||||||||	aatGTGGTAAATCAACTCCACAGAACCACCAAa	>hsa_piR_001312|gb|DQ571813|Homo_sapiens:1:159760299:159760329:Minus	XM_006723093.4	187	-27.94	2	29	2871	2903	29	0.7241	0.7931	||||||||||	| | ||||
111	gucCGCUCUUAAGAU--GGUGACUUGGUGGUUa	|:|: || || | |||| ||||||||||	aatGTGGTAAATCAACTCCACAGAACCACCAAa	>hsa_piR_001312|gb|DQ571813|Homo_sapiens:1:159760299:159760329:Minus	XM_006723094.4	187	-27.94	2	29	2529	2561	29	0.7241	0.7931	||||||||||	| | ||||
112	gucCGCUCUUAAGAU--GGUGACUUGGUGGUUa	|:|: || || | |||| ||||||||||	aatGTGGTAAATCAACTCCACAGAACCACCAAa	>hsa_piR_001312|gb|DQ571813|Homo_sapiens:1:159760299:159760329:Minus	XM_006723096.4	187	-27.94	2	29	2939	2971	29	0.7241	0.7931	||||||||||	| | ||||
113	gucCGCUCUUAAGAU--GGUGACUUGGUGGUUa	|:|: || || | |||| ||||||||||	aatGTGGTAAATCAACTCCACAGAACCACCAAa	>hsa_piR_001312|gb|DQ571813|Homo_sapiens:1:159760299:159760329:Minus	XM_006723097.4	187	-27.94	2	29	2722	2754	29	0.7241	0.7931	||||||||||	| | ||||
114	gucCGCUCUUAAGAU--GGUGACUUGGUGGUUa	|:|: || || | |||| ||||||||||	aatGTGGTAAATCAACTCCACAGAACCACCAAa	>hsa_piR_001312|gb|DQ571813|Homo_sapiens:1:159760299:159760329:Minus	XM_006723098.3	187	-27.94	2	29	2508	2540	29	0.7241	0.7931	||||||||||	| | ||||
115	gucCGCUCUUAAGAU--GGUGACUUGGUGGUUa	|:|: || || | |||| ||||||||||	aatGTGGTAAATCAACTCCACAGAACCACCAAa	>hsa_piR_001312|gb|DQ571813|Homo_sapiens:1:159760299:159760329:Minus	XM_006723102.4	187	-27.94	2	29	2351	2383	29	0.7241	0.7931	||||||||||	| | ||||
116	gucCGCUCUUAAGAU--GGUGACUUGGUGGUUa	|:|: || || | |||| ||||||||||	aatGTGGTAAATCAACTCCACAGAACCACCAAa	>hsa_piR_001312|gb|DQ571813|Homo_sapiens:1:159760299:159760329:Minus	XM_006723104.3	187	-27.94	2	29	2408	2440	29	0.7241	0.7931	||||||||||	| | ||||
117	gucCGCUCUUAAGAU--GGUGACUUGGUGGUUa	|:|: || || | |||| ||||||||||	aatGTGGTAAATCAACTCCACAGAACCACCAAa	>hsa_piR_001312|gb|DQ571813|Homo_sapiens:1:159760299:159760329:Minus	XM_006723106.4	187	-27.94	2	29	2741	2773	29	0.7241	0.7931	||||||||||	| | ||||
118	gucCGCUCUUAAGAU--GGUGACUUGGUGGUUa	|:|: || || | |||| ||||||||||	aatGTGGTAAATCAACTCCACAGAACCACCAAa	>hsa_piR_001312|gb|DQ571813|Homo_sapiens:1:159760299:159760329:Minus	XM_006723107.3	187	-27.94	2	29	2264	2296	29	0.7241	0.7931	||||||||||	| | ||||
119	gucCGCUCUUAAGAU--GGUGACUUGGUGGUUa	|:|: || || | |||| ||||||||||	aatGTGGTAAATCAACTCCACAGAACCACCAAa	>hsa_piR_001312|gb|DQ571813|Homo_sapiens:1:159760299:159760329:Minus	XM_006723109.3	187	-27.94	2	29	2266	2298	29	0.7241	0.7931	||||||||||	| | ||||
120	gucCGC-UCUUAAGAUG-GUGA--CUUGGUGGUUa	|:| || | ||||| | || ||||||||||	gctGTGCAGTA-TCTACTCCCTGGGAACCACCAAg	>hsa_piR_001312|gb|DQ571813|Homo_sapiens:1:159760299:159760329:Minus	XM_006723317.2	175	-27.68	2	29	9584	9617	31	0.7419	0.7742	||||||||||	||| | ||
121	gucCGC-UCUUAAGAUG-GUGA--CUUGGUGGUUa	|:| || | ||||| | || ||||||||||	gctGTGCAGTA-TCTACTCCCTGGGAACCACCAAg	>hsa_piR_001312|gb|DQ571813|Homo_sapiens:1:159760299:159760329:Minus	XM_006723319.2	175	-27.68	2	29	9584	9617	31	0.7419	0.7742	||||||||||	||| | ||
122	guccgcucUUAAGAUGGUGACUUGGUGGUUa	::| ||:||| ||||||||||	gtaaaattGGTGCTGCCA--GAACCACCAAa	>hsa_piR_001312|gb|DQ571813|Homo_sapiens:1:159760299:159760329:Minus	XM_006724666.4	172	-27.63	2	24	2594	2622	22	0.7273	0.8636	||||||||||	| ||:|||
123	guccgcucUUAAGAUGGUGACUUGGUGGUUa	::| ||:||| ||||||||||	gtaaaattGGTGCTGCCA--GAACCACCAAa	>hsa_piR_001312|gb|DQ571813|Homo_sapiens:1:159760299:159760329:Minus	XM_006724667.3	172	-27.63	2	24	2493	2521	22	0.7273	0.8636	||||||||||	| ||:|||
124	guccgcucUUAAGAUGGUGACUUGGUGGUUa	::| ||:||| ||||||||||	gtaaaattGGTGCTGCCA--GAACCACCAAa	>hsa_piR_001312|gb|DQ571813|Homo_sapiens:1:159760299:159760329:Minus	XM_006724668.3	172	-27.63	2	24	2711	2739	22	0.7273	0.8636	||||||||||	| ||:|||
125	guccGCUCUUAAGAUG-GUGACUUGGUGGUUa	| | || | ||| :|| ||||||||||	tcacCTATAAATATACTTACAGAACCACCAAg	>hsa_piR_001312|gb|DQ571813|Homo_sapiens:1:159760299:159760329:Minus	XM_011511219.3	182	-20.51	2	28	1138	1169	27	0.7407	0.7778	||||||||||	| ||| :||
126	gucCGCUCUUAAGAU--GGUGACUUGGUGGUUa	|:|: || || | |||| ||||||||||	aatGTGGTAAATCAACTCCACAGAACCACCAAa	>hsa_piR_001312|gb|DQ571813|Homo_sapiens:1:159760299:159760329:Minus	XM_011526641.3	187	-27.94	2	29	3395	3427	29	0.7241	0.7931	||||||||||	| | ||||
127	gucCGCUCUUAAGAU--GGUGACUUGGUGGUUa	|:|: || || | |||| ||||||||||	aatGTGGTAAATCAACTCCACAGAACCACCAAa	>hsa_piR_001312|gb|DQ571813|Homo_sapiens:1:159760299:159760329:Minus	XM_011526643.3	187	-27.94	2	29	2977	3009	29	0.7241	0.7931	||||||||||	| | ||||
128	gucCGCUCUUAAGAU--GGUGACUUGGUGGUUa	|:|: || || | |||| ||||||||||	aatGTGGTAAATCAACTCCACAGAACCACCAAa	>hsa_piR_001312|gb|DQ571813|Homo_sapiens:1:159760299:159760329:Minus	XM_011526644.3	187	-27.94	2	29	2560	2592	29	0.7241	0.7931	||||||||||	| | ||||
129	gucCGCUCUUAAGAU--GGUGACUUGGUGGUUa	|:|: || || | |||| ||||||||||	aatGTGGTAAATCAACTCCACAGAACCACCAAa	>hsa_piR_001312|gb|DQ571813|Homo_sapiens:1:159760299:159760329:Minus	XM_011526646.3	187	-27.94	2	29	3024	3056	29	0.7241	0.7931	||||||||||	| | ||||
130	gucCGCUCUUAAGAU--GGUGACUUGGUGGUUa	|:|: || || | |||| ||||||||||	aatGTGGTAAATCAACTCCACAGAACCACCAAa	>hsa_piR_001312|gb|DQ571813|Homo_sapiens:1:159760299:159760329:Minus	XM_011526647.3	187	-27.94	2	29	2913	2945	29	0.7241	0.7931	||||||||||	| | ||||
131	gucCGCUCUUAAGAU--GGUGACUUGGUGGUUa	|:|: || || | |||| ||||||||||	aatGTGGTAAATCAACTCCACAGAACCACCAAa	>hsa_piR_001312|gb|DQ571813|Homo_sapiens:1:159760299:159760329:Minus	XM_011526648.3	187	-27.94	2	29	3033	3065	29	0.7241	0.7931	||||||||||	| | ||||
132	gucCGC-UCUUAAGAUG-GUGA--CUUGGUGGUUa	|:| || | ||||| | || ||||||||||	gctGTGCAGTA-TCTACTCCCTGGGAACCACCAAg	>hsa_piR_001312|gb|DQ571813|Homo_sapiens:1:159760299:159760329:Minus	XM_011527205.2	175	-27.68	2	29	9584	9617	31	0.7419	0.7742	||||||||||	||| | ||
133	guccgcucuuaAGAUGGUG-ACUUGGUGGUUa	|||:|||| ||||||||||	gaacctgtttcTCTGCCACAAGAACCACCAAa	>hsa_piR_001312|gb|DQ571813|Homo_sapiens:1:159760299:159760329:Minus	XM_011532441.2	179	-29.18	2	21	854	885	20	0.85	0.9	||||||||||	|||:||||
134	guccGCUCUUAAGA-UGGUGACUUGGUGGUUa	| | | || | ||||:|||||||||||	gataCAAAACTTGTAACCATTGAACCACCAAa	>hsa_piR_001312|gb|DQ571813|Homo_sapiens:1:159760299:159760329:Minus	XM_011543429.2	190	-29.37	2	28	1659	1690	27	0.7778	0.8148	||||||||||	| | ||||:|
135	guCCGCUCUUAAGAUGGUGACUUGGUGGUUa	||||||||||||||||||||||||||||	caGGCGAGAATTCTACCACTGAACCACCAAt	>hsa_piR_001312|gb|DQ571813|Homo_sapiens:1:159760299:159760329:Minus	XM_017000664.1	245	-63.9	2	30	1577	1607	28	1	1	||||||||||	||||||||||
136	guCCGCUCUUAAGAUGGUGACUUGGUGGUUa	||||||||||||||||||||||||||||	caGGCGAGAATTCTACCACTGAACCACCAAt	>hsa_piR_001312|gb|DQ571813|Homo_sapiens:1:159760299:159760329:Minus	XM_017000665.1	245	-63.9	2	30	1380	1410	28	1	1	||||||||||	||||||||||
137	guccGCUCUUAAGAUG-GUGACUUGGUGGUUa	| | || | ||| :|| ||||||||||	tcacCTATAAATATACTTACAGAACCACCAAg	>hsa_piR_001312|gb|DQ571813|Homo_sapiens:1:159760299:159760329:Minus	XM_017004170.1	182	-20.51	2	28	1178	1209	27	0.7407	0.7778	||||||||||	| ||| :||
138	guccGCUCUUAAGAUG-GUGACUUGGUGGUUa	| | || | ||| :|| ||||||||||	tcacCTATAAATATACTTACAGAACCACCAAg	>hsa_piR_001312|gb|DQ571813|Homo_sapiens:1:159760299:159760329:Minus	XM_017004171.1	182	-20.51	2	28	1348	1379	27	0.7407	0.7778	||||||||||	| ||| :||
139	guccGCUCUUAAGAUG-GUGACUUGGUGGUUa	| | || | ||| :|| ||||||||||	tcacCTATAAATATACTTACAGAACCACCAAg	>hsa_piR_001312|gb|DQ571813|Homo_sapiens:1:159760299:159760329:Minus	XM_017004172.2	182	-20.51	2	28	1069	1100	27	0.7407	0.7778	||||||||||	| ||| :||
140	guccGCUCUUAAGAUG-GUGACUUGGUGGUUa	| | || | ||| :|| ||||||||||	tcacCTATAAATATACTTACAGAACCACCAAg	>hsa_piR_001312|gb|DQ571813|Homo_sapiens:1:159760299:159760329:Minus	XM_017004173.1	182	-20.51	2	28	1203	1234	27	0.7407	0.7778	||||||||||	| ||| :||
141	guccGCUCUUAAGAUG-GUGACUUGGUGGUUa	| | || | ||| :|| ||||||||||	tcacCTATAAATATACTTACAGAACCACCAAg	>hsa_piR_001312|gb|DQ571813|Homo_sapiens:1:159760299:159760329:Minus	XM_017004174.1	182	-20.51	2	28	1019	1050	27	0.7407	0.7778	||||||||||	| ||| :||
142	guccGCUCUUAAGAUG-GUGACUUGGUGGUUa	| | || | ||| :|| ||||||||||	tcacCTATAAATATACTTACAGAACCACCAAg	>hsa_piR_001312|gb|DQ571813|Homo_sapiens:1:159760299:159760329:Minus	XM_017004175.2	182	-20.51	2	28	1069	1100	27	0.7407	0.7778	||||||||||	| ||| :||
143	guccGCUCUUAAGAUG-GUGACUUGGUGGUUa	| | || | ||| :|| ||||||||||	tcacCTATAAATATACTTACAGAACCACCAAg	>hsa_piR_001312|gb|DQ571813|Homo_sapiens:1:159760299:159760329:Minus	XM_017004176.1	182	-20.51	2	28	1087	1118	27	0.7407	0.7778	||||||||||	| ||| :||
144	guccgcucuuaAGAUGGUG-ACUUGGUGGUUa	|||:|||| ||||||||||	gaacctgtttcTCTGCCACAAGAACCACCAAa	>hsa_piR_001312|gb|DQ571813|Homo_sapiens:1:159760299:159760329:Minus	XM_017008876.1	179	-29.18	2	21	842	873	20	0.85	0.9	||||||||||	|||:||||
145	guccgcucuuaAGAUGGUG-ACUUGGUGGUUa	|||:|||| ||||||||||	gaacctgtttcTCTGCCACAAGAACCACCAAa	>hsa_piR_001312|gb|DQ571813|Homo_sapiens:1:159760299:159760329:Minus	XM_017008878.1	179	-29.18	2	21	842	873	20	0.85	0.9	||||||||||	|||:||||
146	guccgcucuuaAGAUGGUG-ACUUGGUGGUUa	|||:|||| ||||||||||	gaacctgtttcTCTGCCACAAGAACCACCAAa	>hsa_piR_001312|gb|DQ571813|Homo_sapiens:1:159760299:159760329:Minus	XM_017008879.1	179	-29.18	2	21	868	899	20	0.85	0.9	||||||||||	|||:||||
147	guccGCUCUUAAGA-UGGUGACUUGGUGGUUa	| | | || | ||||:|||||||||||	gataCAAAACTTGTAACCATTGAACCACCAAa	>hsa_piR_001312|gb|DQ571813|Homo_sapiens:1:159760299:159760329:Minus	XM_017009532.1	190	-29.37	2	28	2054	2085	27	0.7778	0.8148	||||||||||	| | ||||:|
148	guccGCUCUUAAGA-UGGUGACUUGGUGGUUa	| | | || | ||||:|||||||||||	gataCAAAACTTGTAACCATTGAACCACCAAa	>hsa_piR_001312|gb|DQ571813|Homo_sapiens:1:159760299:159760329:Minus	XM_017009533.1	190	-29.37	2	28	2090	2121	27	0.7778	0.8148	||||||||||	| | ||||:|
149	guccGCUCUUAAGA-UGGUGACUUGGUGGUUa	| | | || | ||||:|||||||||||	gataCAAAACTTGTAACCATTGAACCACCAAa	>hsa_piR_001312|gb|DQ571813|Homo_sapiens:1:159760299:159760329:Minus	XM_017009534.1	190	-29.37	2	28	2090	2121	27	0.7778	0.8148	||||||||||	| | ||||:|
150	guccGCUCUUAAGA-UGGUGACUUGGUGGUUa	| | | || | ||||:|||||||||||	gataCAAAACTTGTAACCATTGAACCACCAAa	>hsa_piR_001312|gb|DQ571813|Homo_sapiens:1:159760299:159760329:Minus	XM_017009536.1	190	-29.37	2	28	1849	1880	27	0.7778	0.8148	||||||||||	| | ||||:|
151	guccGCUCUUAAGA-UGGUGACUUGGUGGUUa	| | | || | ||||:|||||||||||	gataCAAAACTTGTAACCATTGAACCACCAAa	>hsa_piR_001312|gb|DQ571813|Homo_sapiens:1:159760299:159760329:Minus	XM_017009544.2	190	-29.37	2	28	1334	1365	27	0.7778	0.8148	||||||||||	| | ||||:|
152	guccGCUCUUAAGA-UGGUGACUUGGUGGUUa	| | | || | ||||:|||||||||||	gataCAAAACTTGTAACCATTGAACCACCAAa	>hsa_piR_001312|gb|DQ571813|Homo_sapiens:1:159760299:159760329:Minus	XM_017009545.2	190	-29.37	2	28	1139	1170	27	0.7778	0.8148	||||||||||	| | ||||:|
153	guccGCUCUUAAGA-UGGUGACUUGGUGGUUa	| | | || | ||||:|||||||||||	gataCAAAACTTGTAACCATTGAACCACCAAa	>hsa_piR_001312|gb|DQ571813|Homo_sapiens:1:159760299:159760329:Minus	XM_017009546.1	190	-29.37	2	28	846	877	27	0.7778	0.8148	||||||||||	| | ||||:|
154	guccGCUCUUAAGA-UGGUGACUUGGUGGUUa	| | | || | ||||:|||||||||||	gataCAAAACTTGTAACCATTGAACCACCAAa	>hsa_piR_001312|gb|DQ571813|Homo_sapiens:1:159760299:159760329:Minus	XM_017009547.1	190	-29.37	2	28	538	569	27	0.7778	0.8148	||||||||||	| | ||||:|
155	guccgcUCUUAAGAUGGUGA--CUUGGUGGUUa	||:| | ||||||| ||||||||||	taagacAGGACT-TACCACTAGGAACCACCAAg	>hsa_piR_001312|gb|DQ571813|Homo_sapiens:1:159760299:159760329:Minus	XM_017022571.2	186	-33.76	2	26	1565	1596	26	0.8077	0.8462	||||||||||	|||||||
156	guccgcUCUUAAGAUGGUGA--CUUGGUGGUUa	||:| | ||||||| ||||||||||	taagacAGGACT-TACCACTAGGAACCACCAAg	>hsa_piR_001312|gb|DQ571813|Homo_sapiens:1:159760299:159760329:Minus	XM_017022572.1	186	-33.76	2	26	1817	1848	26	0.8077	0.8462	||||||||||	|||||||
157	guccgcUCUUAAGAUGGUGA--CUUGGUGGUUa	||:| | ||||||| ||||||||||	taagacAGGACT-TACCACTAGGAACCACCAAg	>hsa_piR_001312|gb|DQ571813|Homo_sapiens:1:159760299:159760329:Minus	XM_017022573.2	186	-33.76	2	26	1639	1670	26	0.8077	0.8462	||||||||||	|||||||
158	guccgcUCUUAAGAUGGUGA--CUUGGUGGUUa	||:| | ||||||| ||||||||||	taagacAGGACT-TACCACTAGGAACCACCAAg	>hsa_piR_001312|gb|DQ571813|Homo_sapiens:1:159760299:159760329:Minus	XM_017022574.1	186	-33.76	2	26	1491	1522	26	0.8077	0.8462	||||||||||	|||||||
159	guccgcUCUUAAGAUGGUGA--CUUGGUGGUUa	||:| | ||||||| ||||||||||	taagacAGGACT-TACCACTAGGAACCACCAAg	>hsa_piR_001312|gb|DQ571813|Homo_sapiens:1:159760299:159760329:Minus	XM_017022575.2	186	-33.76	2	26	1169	1200	26	0.8077	0.8462	||||||||||	|||||||
160	guCCGCUCUUAAGAUGGUGACUUGGUGGUUa	||||||||||||||||||||||||||||	caGGCGAGAATTCTACCACTGAACCACCAAt	>hsa_piR_001312|gb|DQ571813|Homo_sapiens:1:159760299:159760329:Minus	XM_017025232.1	245	-63.9	2	30	255	285	28	1	1	||||||||||	||||||||||
161	gucCGCUCUUAAGAU--GGUGACUUGGUGGUUa	|:|: || || | |||| ||||||||||	aatGTGGTAAATCAACTCCACAGAACCACCAAa	>hsa_piR_001312|gb|DQ571813|Homo_sapiens:1:159760299:159760329:Minus	XM_017026482.2	187	-27.94	2	29	2875	2907	29	0.7241	0.7931	||||||||||	| | ||||
162	gucCGCUCUUAAGAU--GGUGACUUGGUGGUUa	|:|: || || | |||| ||||||||||	aatGTGGTAAATCAACTCCACAGAACCACCAAa	>hsa_piR_001312|gb|DQ571813|Homo_sapiens:1:159760299:159760329:Minus	XM_017026483.2	187	-27.94	2	29	2828	2860	29	0.7241	0.7931	||||||||||	| | ||||
163	gucCGCUCUUAAGAU--GGUGACUUGGUGGUUa	|:|: || || | |||| ||||||||||	aatGTGGTAAATCAACTCCACAGAACCACCAAa	>hsa_piR_001312|gb|DQ571813|Homo_sapiens:1:159760299:159760329:Minus	XM_017026484.2	187	-27.94	2	29	2837	2869	29	0.7241	0.7931	||||||||||	| | ||||
164	gucCGCUCUUAAGAU--GGUGACUUGGUGGUUa	|:|: || || | |||| ||||||||||	aatGTGGTAAATCAACTCCACAGAACCACCAAa	>hsa_piR_001312|gb|DQ571813|Homo_sapiens:1:159760299:159760329:Minus	XM_017026487.2	187	-27.94	2	29	2760	2792	29	0.7241	0.7931	||||||||||	| | ||||
165	gucCGCUCUUAAGAU--GGUGACUUGGUGGUUa	|:|: || || | |||| ||||||||||	aatGTGGTAAATCAACTCCACAGAACCACCAAa	>hsa_piR_001312|gb|DQ571813|Homo_sapiens:1:159760299:159760329:Minus	XM_017026488.2	187	-27.94	2	29	2975	3007	29	0.7241	0.7931	||||||||||	| | ||||
166	gucCGCUCUUAAGAU--GGUGACUUGGUGGUUa	|:|: || || | |||| ||||||||||	aatGTGGTAAATCAACTCCACAGAACCACCAAa	>hsa_piR_001312|gb|DQ571813|Homo_sapiens:1:159760299:159760329:Minus	XM_017026492.2	187	-27.94	2	29	2703	2735	29	0.7241	0.7931	||||||||||	| | ||||
167	gucCGCUCUUAAGAU--GGUGACUUGGUGGUUa	|:|: || || | |||| ||||||||||	aatGTGGTAAATCAACTCCACAGAACCACCAAa	>hsa_piR_001312|gb|DQ571813|Homo_sapiens:1:159760299:159760329:Minus	XM_017026498.1	187	-27.94	2	29	2206	2238	29	0.7241	0.7931	||||||||||	| | ||||
168	gucCGCUCUUAAGAU--GGUGACUUGGUGGUUa	|:|: || || | |||| ||||||||||	aatGTGGTAAATCAACTCCACAGAACCACCAAa	>hsa_piR_001312|gb|DQ571813|Homo_sapiens:1:159760299:159760329:Minus	XM_017026499.1	187	-27.94	2	29	3979	4011	29	0.7241	0.7931	||||||||||	| | ||||
169	guccgcucUUAAGAUGGUGACUUGGUGGUUa	::| ||:||| ||||||||||	gtaaaattGGTGCTGCCA--GAACCACCAAa	>hsa_piR_001312|gb|DQ571813|Homo_sapiens:1:159760299:159760329:Minus	XM_017029601.2	172	-27.63	2	24	2621	2649	22	0.7273	0.8636	||||||||||	| ||:|||
170	guccgcucUUAAGAUGGUGACUUGGUGGUUa	::| ||:||| ||||||||||	gtaaaattGGTGCTGCCA--GAACCACCAAa	>hsa_piR_001312|gb|DQ571813|Homo_sapiens:1:159760299:159760329:Minus	XM_017029602.1	172	-27.63	2	24	2835	2863	22	0.7273	0.8636	||||||||||	| ||:|||
171	guccgcucUUAAGAUGGUGACUUGGUGGUUa	::| ||:||| ||||||||||	gtaaaattGGTGCTGCCA--GAACCACCAAa	>hsa_piR_001312|gb|DQ571813|Homo_sapiens:1:159760299:159760329:Minus	XM_017029603.1	172	-27.63	2	24	2604	2632	22	0.7273	0.8636	||||||||||	| ||:|||
172	guccgcucUUAAGAUGGUGACUUGGUGGUUa	::| ||:||| ||||||||||	gtaaaattGGTGCTGCCA--GAACCACCAAa	>hsa_piR_001312|gb|DQ571813|Homo_sapiens:1:159760299:159760329:Minus	XM_017029604.2	172	-27.63	2	24	2510	2538	22	0.7273	0.8636	||||||||||	| ||:|||
173	guccgcucUUAAGAUGGUGACUUGGUGGUUa	::| ||:||| ||||||||||	gtaaaattGGTGCTGCCA--GAACCACCAAa	>hsa_piR_001312|gb|DQ571813|Homo_sapiens:1:159760299:159760329:Minus	XM_017029605.1	172	-27.63	2	24	2768	2796	22	0.7273	0.8636	||||||||||	| ||:|||
174	guccgcucUUAAGAUGGUGACUUGGUGGUUa	::| ||:||| ||||||||||	gtaaaattGGTGCTGCCA--GAACCACCAAa	>hsa_piR_001312|gb|DQ571813|Homo_sapiens:1:159760299:159760329:Minus	XM_017029606.2	172	-27.63	2	24	2728	2756	22	0.7273	0.8636	||||||||||	| ||:|||
175	guccgcucUUAAGAUGGUGACUUGGUGGUUa	::| ||:||| ||||||||||	gtaaaattGGTGCTGCCA--GAACCACCAAa	>hsa_piR_001312|gb|DQ571813|Homo_sapiens:1:159760299:159760329:Minus	XM_017029607.2	172	-27.63	2	24	2721	2749	22	0.7273	0.8636	||||||||||	| ||:|||
176	guccgcucUUAAGAUGGUGACUUGGUGGUUa	::| ||:||| ||||||||||	gtaaaattGGTGCTGCCA--GAACCACCAAa	>hsa_piR_001312|gb|DQ571813|Homo_sapiens:1:159760299:159760329:Minus	XM_017029608.2	172	-27.63	2	24	2412	2440	22	0.7273	0.8636	||||||||||	| ||:|||
177	guccgcucUUAAGAUGGUGACUUGGUGGUUa	::| ||:||| ||||||||||	gtaaaattGGTGCTGCCA--GAACCACCAAa	>hsa_piR_001312|gb|DQ571813|Homo_sapiens:1:159760299:159760329:Minus	XM_017029609.1	172	-27.63	2	24	2654	2682	22	0.7273	0.8636	||||||||||	| ||:|||
178	guccgcucUUAAGAUGGUGACUUGGUGGUUa	::| ||:||| ||||||||||	gtaaaattGGTGCTGCCA--GAACCACCAAa	>hsa_piR_001312|gb|DQ571813|Homo_sapiens:1:159760299:159760329:Minus	XM_017029610.1	172	-27.63	2	24	2651	2679	22	0.7273	0.8636	||||||||||	| ||:|||
179	guccgcucUUAAGAUGGUGACUUGGUGGUUa	::| ||:||| ||||||||||	gtaaaattGGTGCTGCCA--GAACCACCAAa	>hsa_piR_001312|gb|DQ571813|Homo_sapiens:1:159760299:159760329:Minus	XM_017029611.1	172	-27.63	2	24	2406	2434	22	0.7273	0.8636	||||||||||	| ||:|||
180	guccGCUCUUAAGA-UGGUGACUUGGUGGUUa	| | | || | ||||:|||||||||||	gataCAAAACTTGTAACCATTGAACCACCAAa	>hsa_piR_001312|gb|DQ571813|Homo_sapiens:1:159760299:159760329:Minus	XM_024446086.1	190	-29.37	2	28	1645	1676	27	0.7778	0.8148	||||||||||	| | ||||:|
181	guccGCUCUUAAGA-UGGUGACUUGGUGGUUa	| | | || | ||||:|||||||||||	gataCAAAACTTGTAACCATTGAACCACCAAa	>hsa_piR_001312|gb|DQ571813|Homo_sapiens:1:159760299:159760329:Minus	XM_024446087.1	190	-29.37	2	28	1656	1687	27	0.7778	0.8148	||||||||||	| | ||||:|
182	guccGCUCUUAAGA-UGGUGACUUGGUGGUUa	| | | || | ||||:|||||||||||	gataCAAAACTTGTAACCATTGAACCACCAAa	>hsa_piR_001312|gb|DQ571813|Homo_sapiens:1:159760299:159760329:Minus	XM_024446088.1	190	-29.37	2	28	1622	1653	27	0.7778	0.8148	||||||||||	| | ||||:|
183	guccGCUCUUAAGA-UGGUGACUUGGUGGUUa	| | | || | ||||:|||||||||||	gataCAAAACTTGTAACCATTGAACCACCAAa	>hsa_piR_001312|gb|DQ571813|Homo_sapiens:1:159760299:159760329:Minus	XM_024446089.1	190	-29.37	2	28	1619	1650	27	0.7778	0.8148	||||||||||	| | ||||:|
184	guccGCUCUUAAGA-UGGUGACUUGGUGGUUa	| | | || | ||||:|||||||||||	gataCAAAACTTGTAACCATTGAACCACCAAa	>hsa_piR_001312|gb|DQ571813|Homo_sapiens:1:159760299:159760329:Minus	XM_024446090.1	190	-29.37	2	28	2090	2121	27	0.7778	0.8148	||||||||||	| | ||||:|
185	guccGCUCUUAAGA-UGGUGACUUGGUGGUUa	| | | || | ||||:|||||||||||	gataCAAAACTTGTAACCATTGAACCACCAAa	>hsa_piR_001312|gb|DQ571813|Homo_sapiens:1:159760299:159760329:Minus	XM_024446091.1	190	-29.37	2	28	2090	2121	27	0.7778	0.8148	||||||||||	| | ||||:|
186	guccGCUCUUAAGA-UGGUGACUUGGUGGUUa	| | | || | ||||:|||||||||||	gataCAAAACTTGTAACCATTGAACCACCAAa	>hsa_piR_001312|gb|DQ571813|Homo_sapiens:1:159760299:159760329:Minus	XM_024446092.1	190	-29.37	2	28	2090	2121	27	0.7778	0.8148	||||||||||	| | ||||:|
187	guccGCUCUUAAGA-UGGUGACUUGGUGGUUa	| | | || | ||||:|||||||||||	gataCAAAACTTGTAACCATTGAACCACCAAa	>hsa_piR_001312|gb|DQ571813|Homo_sapiens:1:159760299:159760329:Minus	XM_024446093.1	190	-29.37	2	28	1633	1664	27	0.7778	0.8148	||||||||||	| | ||||:|
188	guccGCUCUUAAGA-UGGUGACUUGGUGGUUa	| | | || | ||||:|||||||||||	gataCAAAACTTGTAACCATTGAACCACCAAa	>hsa_piR_001312|gb|DQ571813|Homo_sapiens:1:159760299:159760329:Minus	XM_024446094.1	190	-29.37	2	28	1209	1240	27	0.7778	0.8148	||||||||||	| | ||||:|
189	guccGCUCUUAAGA-UGGUGACUUGGUGGUUa	| | | || | ||||:|||||||||||	gataCAAAACTTGTAACCATTGAACCACCAAa	>hsa_piR_001312|gb|DQ571813|Homo_sapiens:1:159760299:159760329:Minus	XM_024446096.1	190	-29.37	2	28	1423	1454	27	0.7778	0.8148	||||||||||	| | ||||:|
190	guccGCUCUUAAGA-UGGUGACUUGGUGGUUa	| | | || | ||||:|||||||||||	gataCAAAACTTGTAACCATTGAACCACCAAa	>hsa_piR_001312|gb|DQ571813|Homo_sapiens:1:159760299:159760329:Minus	XM_024446097.1	190	-29.37	2	28	1444	1475	27	0.7778	0.8148	||||||||||	| | ||||:|
191	guccGCUCUUAAGA-UGGUGACUUGGUGGUUa	| | | || | ||||:|||||||||||	gataCAAAACTTGTAACCATTGAACCACCAAa	>hsa_piR_001312|gb|DQ571813|Homo_sapiens:1:159760299:159760329:Minus	XM_024446098.1	190	-29.37	2	28	1469	1500	27	0.7778	0.8148	||||||||||	| | ||||:|
192	guccGCUCUUAAGA-UGGUGACUUGGUGGUUa	| | | || | ||||:|||||||||||	gataCAAAACTTGTAACCATTGAACCACCAAa	>hsa_piR_001312|gb|DQ571813|Homo_sapiens:1:159760299:159760329:Minus	XM_024446099.1	190	-29.37	2	28	1077	1108	27	0.7778	0.8148	||||||||||	| | ||||:|
193	guccGCUCUUAAGA-UGGUGACUUGGUGGUUa	| | | || | ||||:|||||||||||	gataCAAAACTTGTAACCATTGAACCACCAAa	>hsa_piR_001312|gb|DQ571813|Homo_sapiens:1:159760299:159760329:Minus	XM_024446100.1	190	-29.37	2	28	1244	1275	27	0.7778	0.8148	||||||||||	| | ||||:|
194	guccGCUCUUAAGA-UGGUGACUUGGUGGUUa	| | | || | ||||:|||||||||||	gataCAAAACTTGTAACCATTGAACCACCAAa	>hsa_piR_001312|gb|DQ571813|Homo_sapiens:1:159760299:159760329:Minus	XM_024446101.1	190	-29.37	2	28	1034	1065	27	0.7778	0.8148	||||||||||	| | ||||:|
195	guccGCUCUUAAGA-UGGUGACUUGGUGGUUa	| | | || | ||||:|||||||||||	gataCAAAACTTGTAACCATTGAACCACCAAa	>hsa_piR_001312|gb|DQ571813|Homo_sapiens:1:159760299:159760329:Minus	XM_024446102.1	190	-29.37	2	28	767	798	27	0.7778	0.8148	||||||||||	| | ||||:|
196	guccGCUCUUAAGA-UGGUGACUUGGUGGUUa	| | | || | ||||:|||||||||||	gataCAAAACTTGTAACCATTGAACCACCAAa	>hsa_piR_001312|gb|DQ571813|Homo_sapiens:1:159760299:159760329:Minus	XM_024446103.1	190	-29.37	2	28	1244	1275	27	0.7778	0.8148	||||||||||	| | ||||:|
197	guccGCUCUUAAGA-UGGUGACUUGGUGGUUa	| | | || | ||||:|||||||||||	gataCAAAACTTGTAACCATTGAACCACCAAa	>hsa_piR_001312|gb|DQ571813|Homo_sapiens:1:159760299:159760329:Minus	XM_024446104.1	190	-29.37	2	28	1081	1112	27	0.7778	0.8148	||||||||||	| | ||||:|
198	guccGCUCUUAAGA-UGGUGACUUGGUGGUUa	| | | || | ||||:|||||||||||	gataCAAAACTTGTAACCATTGAACCACCAAa	>hsa_piR_001312|gb|DQ571813|Homo_sapiens:1:159760299:159760329:Minus	XM_024446105.1	190	-29.37	2	28	904	935	27	0.7778	0.8148	||||||||||	| | ||||:|
199	guCCGCUCUUAAGAUGGUGACUUGGUGGUUa	||||||||||||||||||||||||||||	caGGCGAGAATTCTACCACTGAACCACCAAt	>hsa_piR_001312|gb|DQ571813|Homo_sapiens:1:159760299:159760329:Minus	XM_024451007.1	245	-63.9	2	30	255	285	28	1	1	||||||||||	||||||||||
200	gucCGCUCUUAAGAU--GGUGACUUGGUGGUUa	|:|: || || | |||| ||||||||||	aatGTGGTAAATCAACTCCACAGAACCACCAAa	>hsa_piR_001312|gb|DQ571813|Homo_sapiens:1:159760299:159760329:Minus	XM_024451421.1	187	-27.94	2	29	2825	2857	29	0.7241	0.7931	||||||||||	| | ||||
201	gucCGCUCUUAAGAU--GGUGACUUGGUGGUUa	|:|: || || | |||| ||||||||||	aatGTGGTAAATCAACTCCACAGAACCACCAAa	>hsa_piR_001312|gb|DQ571813|Homo_sapiens:1:159760299:159760329:Minus	XM_024451422.1	187	-27.94	2	29	2833	2865	29	0.7241	0.7931	||||||||||	| | ||||
202	gucCGCUCUUAAGAU--GGUGACUUGGUGGUUa	|:|: || || | |||| ||||||||||	aatGTGGTAAATCAACTCCACAGAACCACCAAa	>hsa_piR_001312|gb|DQ571813|Homo_sapiens:1:159760299:159760329:Minus	XM_024451423.1	187	-27.94	2	29	2887	2919	29	0.7241	0.7931	||||||||||	| | ||||
203	gucCGCUCUUAAGAU--GGUGACUUGGUGGUUa	|:|: || || | |||| ||||||||||	aatGTGGTAAATCAACTCCACAGAACCACCAAa	>hsa_piR_001312|gb|DQ571813|Homo_sapiens:1:159760299:159760329:Minus	XM_024451424.1	187	-27.94	2	29	4124	4156	29	0.7241	0.7931	||||||||||	| | ||||
204	gucCGCUCUUAAGAU--GGUGACUUGGUGGUUa	|:|: || || | |||| ||||||||||	aatGTGGTAAATCAACTCCACAGAACCACCAAa	>hsa_piR_001312|gb|DQ571813|Homo_sapiens:1:159760299:159760329:Minus	XM_024451425.1	187	-27.94	2	29	4457	4489	29	0.7241	0.7931	||||||||||	| | ||||
205	guccGCUCUUAAGAUG-GUGACUUGGUGGUUa	| | || | ||| :|| ||||||||||	tcacCTATAAATATACTTACAGAACCACCAAg	>hsa_piR_001312|gb|DQ571813|Homo_sapiens:1:159760299:159760329:Minus	XM_024452917.1	182	-20.51	2	28	1337	1368	27	0.7407	0.7778	||||||||||	| ||| :||
206	guccgcucuuaAGAUGGUG-ACUUGGUGGUUa	|||:|||| ||||||||||	gaacctgtttcTCTGCCACAAGAACCACCAAa	>hsa_piR_001312|gb|DQ571813|Homo_sapiens:1:159760299:159760329:Minus	XM_024454294.1	179	-29.18	2	21	893	924	20	0.85	0.9	||||||||||	|||:||||
207	guccgcUCUUAA-G-AUGGUGACUUGGUGGUUa	||| || | ||| | |||||||||||	tactttAGATTTACATACAAATGAACCACCAAt	>hsa_piR_001312|gb|DQ571813|Homo_sapiens:1:159760299:159760329:Minus	XR_001740480.2	183	-25.34	2	26	3393	3425	26	0.8077	0.8077	||||||||||	| ||| | |
208	gucCGC-UCUUAAGAUG-GUGA--CUUGGUGGUUa	|:| || | ||||| | || ||||||||||	gctGTGCAGTA-TCTACTCCCTGGGAACCACCAAg	>hsa_piR_001312|gb|DQ571813|Homo_sapiens:1:159760299:159760329:Minus	XR_001753735.1	175	-27.68	2	29	9537	9570	31	0.7419	0.7742	||||||||||	||| | ||
209	guCCGCUCUUAAGAUGGUGACUUGGUGGUUa	||| | :||: || ||||||||||||	ggGGCCACCGTTTAAC--CTGAACCACCAAg	>hsa_piR_001312|gb|DQ571813|Homo_sapiens:1:159760299:159760329:Minus	XR_001754548.1	182	-28.36	2	30	1229	1257	28	0.7143	0.7857	||||||||||	||: || ||
210	guccgcucUUAAGAUGGUGACUUGGUGGUUa	::| ||:||| ||||||||||	gtaaaattGGTGCTGCCA--GAACCACCAAa	>hsa_piR_001312|gb|DQ571813|Homo_sapiens:1:159760299:159760329:Minus	XR_001755700.2	172	-27.63	2	24	2711	2739	22	0.7273	0.8636	||||||||||	| ||:|||
211	guccGCUCUUAAGA-UGGUGACUUGGUGGUUa	| | | || | ||||:|||||||||||	gataCAAAACTTGTAACCATTGAACCACCAAa	>hsa_piR_001312|gb|DQ571813|Homo_sapiens:1:159760299:159760329:Minus	XR_002956159.1	190	-29.37	2	28	2090	2121	27	0.7778	0.8148	||||||||||	| | ||||:|
212	guccGCUCUUAAGA-UGGUGACUUGGUGGUUa	| | | || | ||||:|||||||||||	gataCAAAACTTGTAACCATTGAACCACCAAa	>hsa_piR_001312|gb|DQ571813|Homo_sapiens:1:159760299:159760329:Minus	XR_002956160.1	190	-29.37	2	28	2091	2122	27	0.7778	0.8148	||||||||||	| | ||||:|
213	guccGCUCUUAAGA-UGGUGACUUGGUGGUUa	| | | || | ||||:|||||||||||	gataCAAAACTTGTAACCATTGAACCACCAAa	>hsa_piR_001312|gb|DQ571813|Homo_sapiens:1:159760299:159760329:Minus	XR_002956161.1	190	-29.37	2	28	2091	2122	27	0.7778	0.8148	||||||||||	| | ||||:|
214	guCCGCUCUUAAGAUGGUGACUUGGUGGUUa	||| | :||: || ||||||||||||	ggGGCCACCGTTTAAC--CTGAACCACCAAg	>hsa_piR_001312|gb|DQ571813|Homo_sapiens:1:159760299:159760329:Minus	XR_002958560.1	182	-28.36	2	30	716	744	28	0.7143	0.7857	||||||||||	||: || ||
215	guCCGCUCUUAAGAUGGUGACUUGGUGGUUa	||| | :||: || ||||||||||||	ggGGCCACCGTTTAAC--CTGAACCACCAAg	>hsa_piR_001312|gb|DQ571813|Homo_sapiens:1:159760299:159760329:Minus	XR_002958561.1	182	-28.36	2	30	529	557	28	0.7143	0.7857	||||||||||	||: || ||
216	guCCGCUCUUAAGAUGGUGACUUGGUGGUUa	||| | :||: || ||||||||||||	ggGGCCACCGTTTAAC--CTGAACCACCAAg	>hsa_piR_001312|gb|DQ571813|Homo_sapiens:1:159760299:159760329:Minus	XR_002958562.1	182	-28.36	2	30	713	741	28	0.7143	0.7857	||||||||||	||: || ||
217	guCCGCUCUUAAGAUGGUGACUUGGUGGUUa	||| | :||: || ||||||||||||	ggGGCCACCGTTTAAC--CTGAACCACCAAg	>hsa_piR_001312|gb|DQ571813|Homo_sapiens:1:159760299:159760329:Minus	XR_002958563.1	182	-28.36	2	30	734	762	28	0.7143	0.7857	||||||||||	||: || ||
218	guCCGCUCUUAAGAUGGUGACUUGGUGGUUa	||| | :||: || ||||||||||||	ggGGCCACCGTTTAAC--CTGAACCACCAAg	>hsa_piR_001312|gb|DQ571813|Homo_sapiens:1:159760299:159760329:Minus	XR_002958564.1	182	-28.36	2	30	625	653	28	0.7143	0.7857	||||||||||	||: || ||
219	guCCGCUCUUAAGAUGGUGACUUGGUGGUUa	||| | :||: || ||||||||||||	ggGGCCACCGTTTAAC--CTGAACCACCAAg	>hsa_piR_001312|gb|DQ571813|Homo_sapiens:1:159760299:159760329:Minus	XR_002958565.1	182	-28.36	2	30	679	707	28	0.7143	0.7857	||||||||||	||: || ||
220	guCCGCUCUUAAGAUGGUGACUUGGUGGUUa	||| | :||: || ||||||||||||	ggGGCCACCGTTTAAC--CTGAACCACCAAg	>hsa_piR_001312|gb|DQ571813|Homo_sapiens:1:159760299:159760329:Minus	XR_002958566.1	182	-28.36	2	30	716	744	28	0.7143	0.7857	||||||||||	||: || ||
221	guCCGCUCUUAAGAUGGUGACUUGGUGGUUa	||| | :||: || ||||||||||||	ggGGCCACCGTTTAAC--CTGAACCACCAAg	>hsa_piR_001312|gb|DQ571813|Homo_sapiens:1:159760299:159760329:Minus	XR_002958567.1	182	-28.36	2	30	544	572	28	0.7143	0.7857	||||||||||	||: || ||
222	gucCGCUCUUAAGAU--GGUGACUUGGUGGUUa	|:|: || || | |||| ||||||||||	aatGTGGTAAATCAACTCCACAGAACCACCAAa	>hsa_piR_001312|gb|DQ571813|Homo_sapiens:1:159760299:159760329:Minus	XR_430193.3	187	-27.94	2	29	2682	2714	29	0.7241	0.7931	||||||||||	| | ||||
223	guCCGCUCUUAAGAUGGUGACUUGGUGGUUa	||| | :||: || ||||||||||||	ggGGCCACCGTTTAAC--CTGAACCACCAAg	>hsa_piR_001312|gb|DQ571813|Homo_sapiens:1:159760299:159760329:Minus	XR_430281.3	182	-28.36	2	30	1232	1260	28	0.7143	0.7857	||||||||||	||: || ||
224	guCCGCUCUUAAGAUGGUGACUUGGUGGUUa	||| | :||: || ||||||||||||	ggGGCCACCGTTTAAC--CTGAACCACCAAg	>hsa_piR_001312|gb|DQ571813|Homo_sapiens:1:159760299:159760329:Minus	XR_937365.2	182	-28.36	2	30	809	837	28	0.7143	0.7857	||||||||||	||: || ||
225	guCCGCUCUUAAGAUGGUGACUUGGUGGUUa	||| | :||: || ||||||||||||	ggGGCCACCGTTTAAC--CTGAACCACCAAg	>hsa_piR_001312|gb|DQ571813|Homo_sapiens:1:159760299:159760329:Minus	XR_937367.2	182	-28.36	2	30	1157	1185	28	0.7143	0.7857	||||||||||	||: || ||
226	guCCGCUCUUAAGAUGGUGACUUGGUGGUUa	||| | :||: || ||||||||||||	ggGGCCACCGTTTAAC--CTGAACCACCAAg	>hsa_piR_001312|gb|DQ571813|Homo_sapiens:1:159760299:159760329:Minus	XR_937368.2	182	-28.36	2	30	544	572	28	0.7143	0.7857	||||||||||	||: || ||
227	guCCGCUCUUAAGAUGGUGACUUGGUGGUUa	||| | :||: || ||||||||||||	ggGGCCACCGTTTAAC--CTGAACCACCAAg	>hsa_piR_001312|gb|DQ571813|Homo_sapiens:1:159760299:159760329:Minus	XR_937369.1	182	-28.36	2	30	1187	1215	28	0.7143	0.7857	||||||||||	||: || ||
228	guCCGCUCUUAAGAUGGUGACUUGGUGGUUa	||| | :||: || ||||||||||||	ggGGCCACCGTTTAAC--CTGAACCACCAAg	>hsa_piR_001312|gb|DQ571813|Homo_sapiens:1:159760299:159760329:Minus	XR_937370.2	182	-28.36	2	30	1232	1260	28	0.7143	0.7857	||||||||||	||: || ||
229	guCCGCUCUUAAGAUGGUGACUUGGUGGUUa	||| | :||: || ||||||||||||	ggGGCCACCGTTTAAC--CTGAACCACCAAg	>hsa_piR_001312|gb|DQ571813|Homo_sapiens:1:159760299:159760329:Minus	XR_937371.2	182	-28.36	2	30	1339	1367	28	0.7143	0.7857	||||||||||	||: || ||
230	guCCGCUCUUAAGAUGGUGACUUGGUGGUUa	||| | :||: || ||||||||||||	ggGGCCACCGTTTAAC--CTGAACCACCAAg	>hsa_piR_001312|gb|DQ571813|Homo_sapiens:1:159760299:159760329:Minus	XR_937375.2	182	-28.36	2	30	541	569	28	0.7143	0.7857	||||||||||	||: || ||
231	guCCGCUCUUAAGAUGGUGACUUGGUGGUUa	||| | :||: || ||||||||||||	ggGGCCACCGTTTAAC--CTGAACCACCAAg	>hsa_piR_001312|gb|DQ571813|Homo_sapiens:1:159760299:159760329:Minus	XR_937376.2	182	-28.36	2	30	490	518	28	0.7143	0.7857	||||||||||	||: || ||
232	guccgcucuUAAGAUGGUGACUUGGUGGUUa	| || || :||||||||||||	tccccttccACTC-ACAGCTGAACCACCAAc	>hsa_piR_001312|gb|DQ571813|Homo_sapiens:1:159760299:159760329:Minus	XR_941368.2	176	-24.92	2	23	4113	4142	21	0.8095	0.8571	||||||||||	|| || :||
233	ucGUACGCGAGAUGGUGACUCGAUGUAGGGg	| | | | | |::||||||||||||||	ttCCTACACCCCTCTGCTGAGCTACATCCCt	>hsa_piR_020485|gb|DQ598159|Homo_sapiens:12:123972295:123972325:Minus	NM_001134734.2	189	-36.07	2	30	2455	2485	28	0.7143	0.7857	||||||||||	| |::||||
234	ucguacgcGAGAUGG--UGACUCGAUGUAGGGg	| | ||| | ||:||||||||||	gcacacaaCACCACCGAAATGGGCTACATCCCc	>hsa_piR_020485|gb|DQ598159|Homo_sapiens:12:123972295:123972325:Minus	NM_001371302.1	174	-37.26	2	24	924	956	24	0.75	0.7917	||||||||||	||| | ||:
235	ucguacgcGAGAUGG--UGACUCGAUGUAGGGg	| | ||| | ||:||||||||||	gcacacaaCACCACCGAAATGGGCTACATCCCc	>hsa_piR_020485|gb|DQ598159|Homo_sapiens:12:123972295:123972325:Minus	NM_001371303.1	174	-37.26	2	24	687	719	24	0.75	0.7917	||||||||||	||| | ||:
236	ucguacgcGAGAUGG--UGACUCGAUGUAGGGg	| | ||| | ||:||||||||||	gcacacaaCACCACCGAAATGGGCTACATCCCc	>hsa_piR_020485|gb|DQ598159|Homo_sapiens:12:123972295:123972325:Minus	NM_001371304.1	174	-37.26	2	24	603	635	24	0.75	0.7917	||||||||||	||| | ||:
237	ucguacgcGAGAUGG--UGACUCGAUGUAGGGg	| | ||| | ||:||||||||||	gcacacaaCACCACCGAAATGGGCTACATCCCc	>hsa_piR_020485|gb|DQ598159|Homo_sapiens:12:123972295:123972325:Minus	NM_001371305.1	174	-37.26	2	24	843	875	24	0.75	0.7917	||||||||||	||| | ||:
238	ucguacgcGAGAUGG--UGACUCGAUGUAGGGg	| | ||| | ||:||||||||||	gcacacaaCACCACCGAAATGGGCTACATCCCc	>hsa_piR_020485|gb|DQ598159|Homo_sapiens:12:123972295:123972325:Minus	NM_001371306.1	174	-37.26	2	24	536	568	24	0.75	0.7917	||||||||||	||| | ||:
239	ucguacgcGAGAUGG--UGACUCGAUGUAGGGg	| | ||| | ||:||||||||||	gcacacaaCACCACCGAAATGGGCTACATCCCc	>hsa_piR_020485|gb|DQ598159|Homo_sapiens:12:123972295:123972325:Minus	NM_014521.3	174	-37.26	2	24	643	675	24	0.75	0.7917	||||||||||	||| | ||:
240	ucGUACGCGAGAUGGUGACUCGAUGUAGGGg	| | :|||:|:|| ||||||||||||||	ttCCTCTGCTTTGCC-CTGAGCTACATCCCc	>hsa_piR_020485|gb|DQ598159|Homo_sapiens:12:123972295:123972325:Minus	NM_020370.3	203	-47.49	2	30	1075	1104	28	0.7857	0.8929	||||||||||	:|:|| ||||
241	ucGUACGCGAGAUGGUGACUCGAUGUAGGGg	| | | | | |::||||||||||||||	ttCCTACACCCCTCTGCTGAGCTACATCCCt	>hsa_piR_020485|gb|DQ598159|Homo_sapiens:12:123972295:123972325:Minus	NM_032884.5	189	-36.07	2	30	1431	1461	28	0.7143	0.7857	||||||||||	| |::||||
242	ucGUACGCGAGAUGGUGACUCGAUGUAGGGg	| || || ||| ::||| ||||||||||	gtCTTG-GC-CTA-TGCTG-GCTACATCCCt	>hsa_piR_020485|gb|DQ598159|Homo_sapiens:12:123972295:123972325:Minus	NM_153812.3	173	-30.09	2	30	439	465	28	0.75	0.8214	||||||||||	||| ::|||
243	ucguACGCGAGAUGGUGACUCGAUGUAGGGg	| | | ||| ||| ||||||||||	tgtcTCCCCGGTAC--CTGTGCTACATCCCg	>hsa_piR_020485|gb|DQ598159|Homo_sapiens:12:123972295:123972325:Minus	NM_182497.4	172	-29.93	2	28	258	286	26	0.7308	0.7308	||||||||||	||| |||
244	ucguACGCGAGAUGGUGACUCGAUGUAGGGg	| | | ||| ||| ||||||||||	tgtcTCCCCGGTAC--CTGTGCTACATCCCg	>hsa_piR_020485|gb|DQ598159|Homo_sapiens:12:123972295:123972325:Minus	NR_163403.1	172	-29.93	2	28	249	277	26	0.7308	0.7308	||||||||||	||| |||
245	ucguacgcGAGAUGG--UGACUCGAUGUAGGGg	| | ||| | ||:||||||||||	gcacacaaCACCACCGAAATGGGCTACATCCCc	>hsa_piR_020485|gb|DQ598159|Homo_sapiens:12:123972295:123972325:Minus	XM_011510893.1	174	-37.26	2	24	610	642	24	0.75	0.7917	||||||||||	||| | ||:
246	ucguACGCGAGAUGGUGACUCGAUGUAGGGg	| | | ||| ||| ||||||||||	tgtcTCCCCGGTAC--CTGTGCTACATCCCg	>hsa_piR_020485|gb|DQ598159|Homo_sapiens:12:123972295:123972325:Minus	XM_011524339.2	172	-29.93	2	28	2025	2053	26	0.7308	0.7308	||||||||||	||| |||
247	ucGUACGCGAGAUGGUGACUCGAUGUAGGGg	| | :|||:|:|| ||||||||||||||	ttCCTCTGCTTTGCC-CTGAGCTACATCCCc	>hsa_piR_020485|gb|DQ598159|Homo_sapiens:12:123972295:123972325:Minus	XM_011538495.2	203	-47.49	2	30	1762	1791	28	0.7857	0.8929	||||||||||	:|:|| ||||
248	ucGUACGCGAGAUGGUGACUCGAUGUAGGGg	| || || ||| ::||| ||||||||||	gtCTTG-GC-CTA-TGCTG-GCTACATCCCt	>hsa_piR_020485|gb|DQ598159|Homo_sapiens:12:123972295:123972325:Minus	XM_011540762.1	173	-30.09	2	30	276	302	28	0.75	0.8214	||||||||||	||| ::|||
249	ucGUACGCGAGAUGGUGACUCGAUGUAGGGg	||||||||||||||||||||||||||||	agCATGCGCTCTACCACTGAGCTACATCCCc	>hsa_piR_020485|gb|DQ598159|Homo_sapiens:12:123972295:123972325:Minus	XM_017009904.2	245	-70.13	2	30	1634	1664	28	1	1	||||||||||	||||||||||
250	ucguACGCGAGAUGGUGACUCGAUGUAGGGg	| | | ||| ||| ||||||||||	tgtcTCCCCGGTAC--CTGTGCTACATCCCg	>hsa_piR_020485|gb|DQ598159|Homo_sapiens:12:123972295:123972325:Minus	XM_017024189.2	172	-29.93	2	28	2025	2053	26	0.7308	0.7308	||||||||||	||| |||
251	ucGUACGCGAGAUGGUGACUCGAUGUAGGGg	||||||||||||||||||||||||||||	agCATGCGCTCTACCACTGAGCTACATCCCc	>hsa_piR_020485|gb|DQ598159|Homo_sapiens:12:123972295:123972325:Minus	XM_024446224.1	245	-70.13	2	30	1634	1664	28	1	1	||||||||||	||||||||||
252	ucguacgcGAGAUGGUGACUCGAUGUAGGGg	||| ||||| ||||||||||	gcccactcCTCCTCCACT--GCTACATCCCt	>hsa_piR_020485|gb|DQ598159|Homo_sapiens:12:123972295:123972325:Minus	XR_001737749.1	176	-32.76	2	24	3404	3432	22	0.8182	0.8182	||||||||||	| |||||
253	ucGUACGCGAG-A-UGGUGACUCGAUGUAGGGg	| ||| ||| | ||||| ||||||||||	ggCCTGCTCTCATAACCACAATGCTACATCCCt	>hsa_piR_020485|gb|DQ598159|Homo_sapiens:12:123972295:123972325:Minus	XR_001743000.1	187	-37.53	2	30	1405	1437	30	0.7667	0.7667	||||||||||	| |||||
254	ucGUACGCGAG-A-UGGUGACUCGAUGUAGGGg	| ||| ||| | ||||| ||||||||||	ggCCTGCTCTCATAACCACAATGCTACATCCCt	>hsa_piR_020485|gb|DQ598159|Homo_sapiens:12:123972295:123972325:Minus	XR_001743001.1	187	-37.53	2	30	932	964	30	0.7667	0.7667	||||||||||	| |||||
255	ucguacgcgagaUGGUGACUCGAUGUAGGGg	||||| |||||||||||	atcttcaacagaACCAC--AGCTACATCCCa	>hsa_piR_020485|gb|DQ598159|Homo_sapiens:12:123972295:123972325:Minus	XR_001748477.1	172	-31.12	2	20	2563	2591	18	0.8889	0.8889	||||||||||	||||| |
256	ucguacgCGAGAUGGUGACUCGAUGUAGGGg	|: ||| | | | ||||||||||	gtccacaGTACTAGCCCAGCGCTACATCCCa	>hsa_piR_020485|gb|DQ598159|Homo_sapiens:12:123972295:123972325:Minus	XR_001751669.1	176	-27.12	2	25	941	971	23	0.7391	0.7826	||||||||||	||| | | |
257	ucguacgCGAGAUGGUGACUCGAUGUAGGGg	|: ||| | | | ||||||||||	gtccacaGTACTAGCCCAGCGCTACATCCCa	>hsa_piR_020485|gb|DQ598159|Homo_sapiens:12:123972295:123972325:Minus	XR_001751670.1	176	-27.12	2	25	1083	1113	23	0.7391	0.7826	||||||||||	||| | | |
258	ucguacgCGAGAUGGUGACUCGAUGUAGGGg	|: ||| | | | ||||||||||	gtccacaGTACTAGCCCAGCGCTACATCCCa	>hsa_piR_020485|gb|DQ598159|Homo_sapiens:12:123972295:123972325:Minus	XR_001751671.1	176	-27.12	2	25	799	829	23	0.7391	0.7826	||||||||||	||| | | |
259	ucGUACGCGAG-A-UGGUGACUCGAUGUAGGGg	| ||| ||| | ||||| ||||||||||	ggCCTGCTCTCATAACCACAATGCTACATCCCt	>hsa_piR_020485|gb|DQ598159|Homo_sapiens:12:123972295:123972325:Minus	XR_002956234.1	187	-37.53	2	30	3076	3108	30	0.7667	0.7667	||||||||||	| |||||
260	ucgUACGCGAG-AUGGUGACUCGAUGUAGGGg	:|| | || ||||| | ||||||||||	tagGTG-GATCAAACCACAG-GCTACATCCCa	>hsa_piR_020485|gb|DQ598159|Homo_sapiens:12:123972295:123972325:Minus	XR_002956694.1	175	-32.06	2	29	21549	21578	28	0.75	0.7857	||||||||||	||||| |
261	ucgUACGCGAGAUGGUGACUCGAUGUAGGGg	|| || | ||| || ||||||||||	aaaAT-CGACCCACCTCT-TGCTACATCCCc	>hsa_piR_020485|gb|DQ598159|Homo_sapiens:12:123972295:123972325:Minus	XR_935939.2	172	-32.34	2	29	115	143	27	0.7407	0.7407	||||||||||	| ||| ||
262	ccGAGCUUGGUGGU-UGGAAAGCCAAUUGu	| | | || ||| || ||||||||||	ccCCCCACCCCCCACCCCCTTCGGTTAACt	>hsa_piR_016240|gb|DQ592148|Homo_sapiens:1:146614772:146614800:Plus	NM_001271620.2	178	-26.86	2	28	4409	4438	27	0.7407	0.7407	||||||||||	| ||| ||
263	ccGAGCUUGGUGGU-UGGAAAGCCAAUUGu	| | | || ||| || ||||||||||	ccCCCCACCCCCCACCCCCTTCGGTTAACt	>hsa_piR_016240|gb|DQ592148|Homo_sapiens:1:146614772:146614800:Plus	NM_001330533.2	178	-26.86	2	28	4203	4232	27	0.7407	0.7407	||||||||||	| ||| ||
264	ccGAGCUUGGUGGU-UGGAAAGCCAAUUGu	| | | || ||| || ||||||||||	ccCCCCACCCCCCACCCCCTTCGGTTAACt	>hsa_piR_016240|gb|DQ592148|Homo_sapiens:1:146614772:146614800:Plus	NM_001379286.1	178	-26.86	2	28	4608	4637	27	0.7407	0.7407	||||||||||	| ||| ||
265	ccGAGCUUGGUGGU-UGGAAAGCCAAUUGu	| | | || ||| || ||||||||||	ccCCCCACCCCCCACCCCCTTCGGTTAACt	>hsa_piR_016240|gb|DQ592148|Homo_sapiens:1:146614772:146614800:Plus	NM_015069.4	178	-26.86	2	28	4299	4328	27	0.7407	0.7407	||||||||||	| ||| ||
266	ccGAGCUUGGUGGU-UGGAAAGCCAAUUGu	| | | || ||| || ||||||||||	ccCCCCACCCCCCACCCCCTTCGGTTAACt	>hsa_piR_016240|gb|DQ592148|Homo_sapiens:1:146614772:146614800:Plus	XM_005255856.4	178	-26.86	2	28	5012	5041	27	0.7407	0.7407	||||||||||	| ||| ||
267	ccGAGCUUGGUGGU-UGGAAAGCCAAUUGu	| | | || ||| || ||||||||||	ccCCCCACCCCCCACCCCCTTCGGTTAACt	>hsa_piR_016240|gb|DQ592148|Homo_sapiens:1:146614772:146614800:Plus	XM_006721171.4	178	-26.86	2	28	5880	5909	27	0.7407	0.7407	||||||||||	| ||| ||
268	ccGAGCUUGGUGGU-UGGAAAGCCAAUUGu	| | | || ||| || ||||||||||	ccCCCCACCCCCCACCCCCTTCGGTTAACt	>hsa_piR_016240|gb|DQ592148|Homo_sapiens:1:146614772:146614800:Plus	XM_017023077.1	178	-26.86	2	28	4375	4404	27	0.7407	0.7407	||||||||||	| ||| ||
269	ccGAGCUUGGUGGU-UGGAAAGCCAAUUGu	| | | || ||| || ||||||||||	ccCCCCACCCCCCACCCCCTTCGGTTAACt	>hsa_piR_016240|gb|DQ592148|Homo_sapiens:1:146614772:146614800:Plus	XM_017023078.1	178	-26.86	2	28	4348	4377	27	0.7407	0.7407	||||||||||	| ||| ||
270	auucggAUGU-CGUGGGCCAUAAGGGUCCGCc	| || || :|||| :||||||||||	cccggaTCCAGGCCTCCGG-GTTCCCAGGCGc	>hsa_piR_016735|gb|DQ593039|Homo	NM_001165924.1	178	-39.5	2	26	121	151	25	0.76	0.84	||||||||||	|| :|||| :
271	auucggaUGUCGUGGG-CCAUAAGGGUCCGCc	|||| |||| ||| ||||||||||	ccggaaaACAGAACCCAGGTCTTCCCAGGCGa	>hsa_piR_016735|gb|DQ593039|Homo	NM_001168499.1	195	-40.28	2	25	2719	2750	24	0.875	0.875	||||||||||	|||| |||
272	auucGGAUGUCGUGGGCCAU---AAGGGUCCGCc	|| :||| :||| ||| ||||||||||	gaccCCCGCAGGGCCCCGTATCCTTCCCAGGCGg	>hsa_piR_016735|gb|DQ593039|Homo	NM_001174118.2	186	-43.79	2	28	1898	1931	29	0.7241	0.7931	||||||||||	||| |||
273	auucggaUGUCGUGGGCCAUAAGGGUCCGCc	|| |||||| ||||||||||	ccgggacACCCCACCCG--CTTCCCAGGCGt	>hsa_piR_016735|gb|DQ593039|Homo	NM_001291717.2	173	-36.44	2	25	50	78	23	0.7826	0.7826	||||||||||	||||||
274	auUCGGAUGUCGUGGGCCAUAAGGGUCCGCc	| :| | || |||| |||||||||||	ggAATCGAGAG-ACCC--AATTCCCAGGCGt	>hsa_piR_016735|gb|DQ593039|Homo	NM_001320870.2	172	-30.94	2	30	1841	1868	28	0.7143	0.75	||||||||||	| |||| |
275	auUCGGAUGUCGUGGGCCAUAAGGGUCCGCc	| :| | || |||| |||||||||||	ggAATCGAGAG-ACCC--AATTCCCAGGCGt	>hsa_piR_016735|gb|DQ593039|Homo	NM_001320877.1	172	-30.94	2	30	1718	1745	28	0.7143	0.75	||||||||||	| |||| |
276	auucggaugucGUGG-GCCAUAAGGGUCCGCc	|:|| |||| ||||||||||	agggaaaaggaCGCCGCGGTCTTCCCAGGCGt	>hsa_piR_016735|gb|DQ593039|Homo	NM_001331036.2	179	-37.78	2	21	209	240	20	0.85	0.9	||||||||||	|:|| ||||
277	auucggaUGUCGUGGG-CCAUAAGGGUCCGCc	|||| |||| ||| ||||||||||	ccggaaaACAGAACCCAGGTCTTCCCAGGCGa	>hsa_piR_016735|gb|DQ593039|Homo	NM_001370248.1	195	-40.28	2	25	2691	2722	24	0.875	0.875	||||||||||	|||| |||
278	auucggaUGUCGUGGG-CCAUAAGGGUCCGCc	|||| |||| ||| ||||||||||	ccggaaaACAGAACCCAGGTCTTCCCAGGCGa	>hsa_piR_016735|gb|DQ593039|Homo	NM_001370249.1	195	-40.28	2	25	3013	3044	24	0.875	0.875	||||||||||	|||| |||
279	auucggaUGUCGUGGG-CCAUAAGGGUCCGCc	|||| |||| ||| ||||||||||	ccggaaaACAGAACCCAGGTCTTCCCAGGCGa	>hsa_piR_016735|gb|DQ593039|Homo	NM_001370250.1	195	-40.28	2	25	2759	2790	24	0.875	0.875	||||||||||	|||| |||
280	auucggaUGUCGUGGG-CCAUAAGGGUCCGCc	|||| |||| ||| ||||||||||	ccggaaaACAGAACCCAGGTCTTCCCAGGCGa	>hsa_piR_016735|gb|DQ593039|Homo	NM_001370254.1	195	-40.28	2	25	2966	2997	24	0.875	0.875	||||||||||	|||| |||
281	auucggaugucGUGG-GCCAUAAGGGUCCGCc	|:|| |||| ||||||||||	agggaaaaggaCGCCGCGGTCTTCCCAGGCGt	>hsa_piR_016735|gb|DQ593039|Homo	NM_001371324.1	179	-37.78	2	21	209	240	20	0.85	0.9	||||||||||	|:|| ||||
282	auucggaugucGUGG-GCCAUAAGGGUCCGCc	|:|| |||| ||||||||||	agggaaaaggaCGCCGCGGTCTTCCCAGGCGt	>hsa_piR_016735|gb|DQ593039|Homo	NM_001371336.1	179	-37.78	2	21	209	240	20	0.85	0.9	||||||||||	|:|| ||||
283	auucggaugucGUGG-GCCAUAAGGGUCCGCc	|:|| |||| ||||||||||	agggaaaaggaCGCCGCGGTCTTCCCAGGCGt	>hsa_piR_016735|gb|DQ593039|Homo	NM_001371337.1	179	-37.78	2	21	209	240	20	0.85	0.9	||||||||||	|:|| ||||
284	auucggaugucGUGG-GCCAUAAGGGUCCGCc	|:|| |||| ||||||||||	agggaaaaggaCGCCGCGGTCTTCCCAGGCGt	>hsa_piR_016735|gb|DQ593039|Homo	NM_001371338.1	179	-37.78	2	21	209	240	20	0.85	0.9	||||||||||	|:|| ||||
285	auucggaugucGUGG-GCCAUAAGGGUCCGCc	|:|| |||| ||||||||||	agggaaaaggaCGCCGCGGTCTTCCCAGGCGt	>hsa_piR_016735|gb|DQ593039|Homo	NM_001371339.1	179	-37.78	2	21	209	240	20	0.85	0.9	||||||||||	|:|| ||||
286	auucggaUGUCGUGGGCCAUAAGGGUCCGCc	|| |||||| ||||||||||	ccgggacACCCCACCCG--CTTCCCAGGCGt	>hsa_piR_016735|gb|DQ593039|Homo	NM_006115.5	173	-36.44	2	25	50	78	23	0.7826	0.7826	||||||||||	||||||
287	auucggaUGUCGUGGG-CCAUAAGGGUCCGCc	|||| |||| ||| ||||||||||	ccggaaaACAGAACCCAGGTCTTCCCAGGCGa	>hsa_piR_016735|gb|DQ593039|Homo	NM_018235.3	195	-40.28	2	25	2746	2777	24	0.875	0.875	||||||||||	|||| |||
288	auucGGAUGUCGUGGGCCAUAAGGGUCCGCc	|| |:| |||| | ||||||||||	caccCCCCCGGAACCC-CT-TTCCCAGGCGc	>hsa_piR_016735|gb|DQ593039|Homo	NM_138281.3	171	-33.59	2	28	80	108	26	0.7308	0.7692	||||||||||	| |||| |
289	auucggaugucGUGG-GCCAUAAGGGUCCGCc	|:|| |||| ||||||||||	agggaaaaggaCGCCGCGGTCTTCCCAGGCGt	>hsa_piR_016735|gb|DQ593039|Homo	NM_201999.3	179	-37.78	2	21	209	240	20	0.85	0.9	||||||||||	|:|| ||||
290	auucGGAUGUCGUGGGCCAU---AAGGGUCCGCc	|| :||| :||| ||| ||||||||||	gaccCCCGCAGGGCCCCGTATCCTTCCCAGGCGg	>hsa_piR_016735|gb|DQ593039|Homo	NM_203304.3	186	-43.79	2	28	1631	1664	29	0.7241	0.7931	||||||||||	||| |||
291	auucggaUGUCGUGGGCCAUAAGGGUCCGCc	|| |||||| ||||||||||	ccgggacACCCCACCCG--CTTCCCAGGCGt	>hsa_piR_016735|gb|DQ593039|Homo	NM_206953.2	173	-36.44	2	25	146	174	23	0.7826	0.7826	||||||||||	||||||
292	auucggaUGUCGUGGGCCAUAAGGGUCCGCc	|| |||||| ||||||||||	ccgggacACCCCACCCG--CTTCCCAGGCGt	>hsa_piR_016735|gb|DQ593039|Homo	NM_206954.3	173	-36.44	2	25	50	78	23	0.7826	0.7826	||||||||||	||||||
293	auucggaUGUCGUGGGCCAUAAGGGUCCGCc	|| |||||| ||||||||||	ccgggacACCCCACCCG--CTTCCCAGGCGt	>hsa_piR_016735|gb|DQ593039|Homo	NM_206955.2	173	-36.44	2	25	146	174	23	0.7826	0.7826	||||||||||	||||||
294	auucggaUGUCGUGGGCCAUAAGGGUCCGCc	|| |||||| ||||||||||	ccgggacACCCCACCCG--CTTCCCAGGCGt	>hsa_piR_016735|gb|DQ593039|Homo	NM_206956.3	173	-36.44	2	25	50	78	23	0.7826	0.7826	||||||||||	||||||
295	auUCGGAUGUCGUGGGCCAUAAGGGUCCGCc	| :| | || |||| |||||||||||	ggAATCGAGAG-ACCC--AATTCCCAGGCGt	>hsa_piR_016735|gb|DQ593039|Homo	XM_005256641.3	172	-30.94	2	30	1977	2004	28	0.7143	0.75	||||||||||	| |||| |
296	auucggaugucGUGG-GCCAUAAGGGUCCGCc	|:|| |||| ||||||||||	agggaaaaggaCGCCGCGGTCTTCCCAGGCGt	>hsa_piR_016735|gb|DQ593039|Homo	XM_005262805.2	179	-37.78	2	21	209	240	20	0.85	0.9	||||||||||	|:|| ||||
297	auUCGGAUG--UCGUGGGCCAUAAGGGUCCGCc	|| ||| :||||: || ||||||||||	gaAGAGTACCTGGCACTGGGGTTTCCCAGGCGc	>hsa_piR_016735|gb|DQ593039|Homo	XM_011517178.2	184	-38.16	2	30	1702	1734	30	0.7	0.7667	||||||||||	||||: ||
298	auucggaUGUCGUGGGCCAUAAGGGUCCGCc	|| |||||| ||||||||||	ccgggacACCCCACCCG--CTTCCCAGGCGt	>hsa_piR_016735|gb|DQ593039|Homo	XM_011530034.3	173	-36.44	2	25	79	107	23	0.7826	0.7826	||||||||||	||||||
299	auuCGGAUGU-CGUGGGCCAUAAGGGUCCGCc	|| | || ||||| | ||||||||||	gacGCGTCCACGCACC--ATTTTCCCAGGCGt	>hsa_piR_016735|gb|DQ593039|Homo	XM_011540838.3	176	-34.68	2	29	851	880	28	0.75	0.75	||||||||||	||||| |
300	auUCGGAUGUCGUGGGCCAUAAGGGUCCGCc	| :| | || |||| |||||||||||	ggAATCGAGAG-ACCC--AATTCCCAGGCGt	>hsa_piR_016735|gb|DQ593039|Homo	XM_017024634.2	172	-30.94	2	30	3000	3027	28	0.7143	0.75	||||||||||	| |||| |
301	auucGGAUGUCGUGGGCCAU---AAGGGUCCGCc	|| :||| :||| ||| ||||||||||	gaccCCCGCAGGGCCCCGTATCCTTCCCAGGCGg	>hsa_piR_016735|gb|DQ593039|Homo	XM_017026811.1	186	-43.79	2	28	1431	1464	29	0.7241	0.7931	||||||||||	||| |||
302	auUCGGAUGUCGUGGGCCAUAAGGGUCCGCc	| :| | || |||| |||||||||||	ggAATCGAGAG-ACCC--AATTCCCAGGCGt	>hsa_piR_016735|gb|DQ593039|Homo	XM_024450748.1	172	-30.94	2	30	3000	3027	28	0.7143	0.75	||||||||||	| |||| |
303	auucggaugucGUGG-GCCAUAAGGGUCCGCc	|:|| |||| ||||||||||	agggaaaaggaCGCCGCGGTCTTCCCAGGCGt	>hsa_piR_016735|gb|DQ593039|Homo	XM_024453918.1	179	-37.78	2	21	209	240	20	0.85	0.9	||||||||||	|:|| ||||
304	auucggaugucGUGG-GCCAUAAGGGUCCGCc	|:|| |||| ||||||||||	agggaaaaggaCGCCGCGGTCTTCCCAGGCGt	>hsa_piR_016735|gb|DQ593039|Homo	XM_024453919.1	179	-37.78	2	21	209	240	20	0.85	0.9	||||||||||	|:|| ||||
305	auucggaugucGUGG-GCCAUAAGGGUCCGCc	|:|| |||| ||||||||||	agggaaaaggaCGCCGCGGTCTTCCCAGGCGt	>hsa_piR_016735|gb|DQ593039|Homo	XM_024453920.1	179	-37.78	2	21	209	240	20	0.85	0.9	||||||||||	|:|| ||||
306	auucggaugucGUGG-GCCAUAAGGGUCCGCc	|:|| |||| ||||||||||	agggaaaaggaCGCCGCGGTCTTCCCAGGCGt	>hsa_piR_016735|gb|DQ593039|Homo	XM_024453922.1	179	-37.78	2	21	209	240	20	0.85	0.9	||||||||||	|:|| ||||
307	auucggaugucGUGG-GCCAUAAGGGUCCGCc	|:|| |||| ||||||||||	agggaaaaggaCGCCGCGGTCTTCCCAGGCGt	>hsa_piR_016735|gb|DQ593039|Homo	XM_024453924.1	179	-37.78	2	21	209	240	20	0.85	0.9	||||||||||	|:|| ||||
308	auucggaugucGUGG-GCCAUAAGGGUCCGCc	|:|| |||| ||||||||||	agggaaaaggaCGCCGCGGTCTTCCCAGGCGt	>hsa_piR_016735|gb|DQ593039|Homo	XM_024453925.1	179	-37.78	2	21	209	240	20	0.85	0.9	||||||||||	|:|| ||||
309	auucggaugucGUGG-GCCAUAAGGGUCCGCc	|:|| |||| ||||||||||	agggaaaaggaCGCCGCGGTCTTCCCAGGCGt	>hsa_piR_016735|gb|DQ593039|Homo	XM_024453926.1	179	-37.78	2	21	209	240	20	0.85	0.9	||||||||||	|:|| ||||
310	auUCGGAUGUCGUGGGCCAUAAGGGUCCGCc	||||||||||||| ||||||||||||||	aaAGCCTACAGCACCAGGTATTCCCAGGCGg	>hsa_piR_016735|gb|DQ593039|Homo	XR_001738394.2	237	-65.2	2	30	2826	2856	28	0.9643	0.9643	||||||||||	||||| ||||
311	auucGGAUGUCGUGGGCCAUAAGGGUCCGCc	|| : ||||:|| | ||||||||||	gactCCGGGAGCATCCTGCCTTCCCAGGCGg	>hsa_piR_016735|gb|DQ593039|Homo	XR_946055.2	187	-41.49	2	28	561	591	26	0.7308	0.8077	||||||||||	|||:|| |
312	ucGUGCGCGA---GAUGGUGACUCGAUGUGGGGGg	||| | || ||:|| ||| ||||||||||	taCACCCCCTCCCCTGCCCCTG-CCTACACCCCCt	>hsa_piR_020497|gb|DQ598177|Homo	NM_001080114.2	183	-38.27	2	31	1038	1071	32	0.7188	0.75	||||||||||	|:|| |||
313	ucgugcgcGA-GAUGGUGACUCGAUGUGGGGGg	|| ||:||||| ||||||||||	atcctaatCTCCTGCCACT---CTACACCCCCc	>hsa_piR_020497|gb|DQ598177|Homo	NM_001080849.3	175	-39.87	2	25	2075	2104	24	0.7917	0.8333	||||||||||	|:|||||
314	ucGUGCGCGA---GAUGGUGACUCGAUGUGGGGGg	||| | || ||:|| ||| ||||||||||	taCACCCCCTCCCCTGCCCCTG-CCTACACCCCCt	>hsa_piR_020497|gb|DQ598177|Homo	NM_001171610.2	183	-38.27	2	31	1383	1416	32	0.7188	0.75	||||||||||	|:|| |||
315	ucgUGCGCGAGAUGGUGACUCGAUGUGGGGGg	| || | || :||| |||||||||||	gggAAGCAAGCCACGGCTG-GCTACACCCCCt	>hsa_piR_020497|gb|DQ598177|Homo	NM_001366110.1	179	-41.54	2	30	625	655	28	0.7143	0.75	||||||||||	|| :||| |
316	ucgUGCGCGAGAUGGUGACUCGAUGUGGGGGg	| || | || :||| |||||||||||	gggAAGCAAGCCACGGCTG-GCTACACCCCCt	>hsa_piR_020497|gb|DQ598177|Homo	NM_001366111.1	179	-41.54	2	30	318	348	28	0.7143	0.75	||||||||||	|| :||| |
317	ucGUGCGCGA---GAUGGUGACUCGAUGUGGGGGg	||| | || ||:|| ||| ||||||||||	taCACCCCCTCCCCTGCCCCTG-CCTACACCCCCt	>hsa_piR_020497|gb|DQ598177|Homo	NM_001368064.1	183	-38.27	2	31	1180	1213	32	0.7188	0.75	||||||||||	|:|| |||
318	ucGUGCGCGA---GAUGGUGACUCGAUGUGGGGGg	||| | || ||:|| ||| ||||||||||	taCACCCCCTCCCCTGCCCCTG-CCTACACCCCCt	>hsa_piR_020497|gb|DQ598177|Homo	NM_001368065.1	183	-38.27	2	31	1179	1212	32	0.7188	0.75	||||||||||	|:|| |||
319	ucGUGCGCGA---GAUGGUGACUCGAUGUGGGGGg	||| | || ||:|| ||| ||||||||||	taCACCCCCTCCCCTGCCCCTG-CCTACACCCCCt	>hsa_piR_020497|gb|DQ598177|Homo	NM_001368066.1	183	-38.27	2	31	1227	1260	32	0.7188	0.75	||||||||||	|:|| |||
320	ucgUGCGCGAGAUGGUGACU-C-GAUGUGGGGGg	:||:| || || || || | ||||||||||	acgGCGTGATC-ACGAC-GACGCCTACACCCCCg	>hsa_piR_020497|gb|DQ598177|Homo	NM_002229.3	175	-36.11	2	30	573	604	30	0.7333	0.8	||||||||||	| || || |
321	ucGUG-CGCGAGAUGGUGACUCGAUGUGGGGGg	||| | |||| ||| | ||||||||||	aaCACAACCATCTA-CACACATCTACACCCCCa	>hsa_piR_020497|gb|DQ598177|Homo	NM_002558.4	179	-36.24	2	31	2381	2412	30	0.7333	0.7333	||||||||||	|| ||| |
322	ucGUGC--GCGAGAUGGUGACUCGAUGUGGGGGg	||:| : ||:||||| |:|||||||||||	gcCATGACTTCTTTACCA-AGGGCTACACCCCCg	>hsa_piR_020497|gb|DQ598177|Homo	NM_004073.4	191	-45.41	2	31	1016	1048	31	0.7097	0.8387	||||||||||	||||| |:|
323	ucgugcgcGAGAUGGU-GACUC--GAUGUGGGGGg	| || ||| |||:| ||||||||||	aagcccacCACTTCCACCTGGGCCCTACACCCCCa	>hsa_piR_020497|gb|DQ598177|Homo	NM_005598.4	178	-38.41	2	25	52	86	26	0.7692	0.8077	||||||||||	|| |||:|
324	ucgugcgcGAGAUGGUGACUCGAUGUGGGGGg	:|:|| ::||| |||||||||||	ggcgattaTTTTAATGCTG-GCTACACCCCCa	>hsa_piR_020497|gb|DQ598177|Homo	NM_006778.4	182	-38.83	2	25	3653	3683	23	0.7391	0.913	||||||||||	|| ::||| |
325	ucGUGCGCGA---GAUGGUGACUCGAUGUGGGGGg	||| | || ||:|| ||| ||||||||||	taCACCCCCTCCCCTGCCCCTG-CCTACACCCCCt	>hsa_piR_020497|gb|DQ598177|Homo	NM_007078.3	183	-38.27	2	31	1368	1401	32	0.7188	0.75	||||||||||	|:|| |||
326	ucgUGCGCGAGAUGGUG-ACUCGAUGUGGGGGg	|:| | || || | |||||||||||||	ccgATGGGGCCTTCCCCGAGAGCTACACCCCCa	>hsa_piR_020497|gb|DQ598177|Homo	NM_014578.4	184	-44.62	2	30	169	201	29	0.7241	0.7586	||||||||||	|| | |||
327	ucGUGCGCGAGAUGGU-GACUCGAUGUGGGGGg	||: || | |||| | ||||||||||||	acCAT-CG-TGAACCAGATCAGCTACACCCCCc	>hsa_piR_020497|gb|DQ598177|Homo	NM_018161.5	177	-41.58	2	31	1271	1301	30	0.7333	0.7667	||||||||||	|||| | ||
328	ucgugcgcgagaUGGUGACUCGAUGUGGGGGg	|||| | |||||||||||	gactttctgaagACCA-TCTGCTACACCCCCa	>hsa_piR_020497|gb|DQ598177|Homo	NM_018984.4	170	-34.23	2	21	2827	2857	19	0.8421	0.8421	||||||||||	|||| | |
329	ucgugcgcGAGAUGGUGACUCGAUGUGGGGGg	:|:|| ::||| |||||||||||	ggcgattaTTTTAATGCTG-GCTACACCCCCa	>hsa_piR_020497|gb|DQ598177|Homo	NM_052828.3	182	-38.83	2	25	3114	3144	23	0.7391	0.913	||||||||||	|| ::||| |
330	ucGUGCGCGAGAUGGUGACUCGAUGUGGGGGg	| ||| | |||| || |||||||||||	ccCCCGC-CAATACCCCT--GCTACACCCCCc	>hsa_piR_020497|gb|DQ598177|Homo	NM_145253.3	181	-39.33	2	31	282	310	29	0.7586	0.7586	||||||||||	|||| || |
331	ucgugcgcGA-GAUGGUGACUCGAUGUGGGGGg	|| ||:||||| ||||||||||	atcctaatCTCCTGCCACT---CTACACCCCCc	>hsa_piR_020497|gb|DQ598177|Homo	NR_073565.2	175	-39.87	2	25	2079	2108	24	0.7917	0.8333	||||||||||	|:|||||
332	ucgugcgcgagaUGGUGACUCGAUGUGGGGGg	|||| | |||||||||||	gactttctgaagACCA-TCTGCTACACCCCCa	>hsa_piR_020497|gb|DQ598177|Homo	XM_005268984.4	170	-34.23	2	21	3538	3568	19	0.8421	0.8421	||||||||||	|||| | |
333	ucgugcgcgagaUGGUGACUCGAUGUGGGGGg	|||| | |||||||||||	gactttctgaagACCA-TCTGCTACACCCCCa	>hsa_piR_020497|gb|DQ598177|Homo	XM_005268985.2	170	-34.23	2	21	2653	2683	19	0.8421	0.8421	||||||||||	|||| | |
334	ucGUG-CGCGAGAUGGUGACUCGAUGUGGGGGg	||| | |||| ||| | ||||||||||	aaCACAACCATCTA-CACACATCTACACCCCCa	>hsa_piR_020497|gb|DQ598177|Homo	XM_006721529.2	179	-36.24	2	31	2371	2402	30	0.7333	0.7333	||||||||||	|| ||| |
335	ucgugcgcGAGAUGGUGACUCGAUGUGGGGGg	:|:|| ::||| |||||||||||	ggcgattaTTTTAATGCTG-GCTACACCCCCa	>hsa_piR_020497|gb|DQ598177|Homo	XM_011514221.1	182	-38.83	2	25	3624	3654	23	0.7391	0.913	||||||||||	|| ::||| |
336	ucgugcgcGAGAUGGUGACUCGAUGUGGGGGg	:|:|| ::||| |||||||||||	ggcgattaTTTTAATGCTG-GCTACACCCCCa	>hsa_piR_020497|gb|DQ598177|Homo	XM_011514222.2	182	-38.83	2	25	3858	3888	23	0.7391	0.913	||||||||||	|| ::||| |
337	ucgugcgcGAGAUGGUGACUCGAUGUGGGGGg	:|:|| ::||| |||||||||||	ggcgattaTTTTAATGCTG-GCTACACCCCCa	>hsa_piR_020497|gb|DQ598177|Homo	XM_011514223.2	182	-38.83	2	25	3739	3769	23	0.7391	0.913	||||||||||	|| ::||| |
338	ucgugcgcGAGAUGGUGACUCGAUGUGGGGGg	:|:|| ::||| |||||||||||	ggcgattaTTTTAATGCTG-GCTACACCCCCa	>hsa_piR_020497|gb|DQ598177|Homo	XM_011514225.1	182	-38.83	2	25	3085	3115	23	0.7391	0.913	||||||||||	|| ::||| |
339	ucGUG-CGCGAGAUGGUGACUCGAUGUGGGGGg	||| | |||| ||| | ||||||||||	aaCACAACCATCTA-CACACATCTACACCCCCa	>hsa_piR_020497|gb|DQ598177|Homo	XM_011523896.3	179	-36.24	2	31	3031	3062	30	0.7333	0.7333	||||||||||	|| ||| |
340	ucGUG-CGCGAGAUGGUGACUCGAUGUGGGGGg	||| | |||| ||| | ||||||||||	aaCACAACCATCTA-CACACATCTACACCCCCa	>hsa_piR_020497|gb|DQ598177|Homo	XM_011523897.2	179	-36.24	2	31	2482	2513	30	0.7333	0.7333	||||||||||	|| ||| |
341	ucGUG-CGCGAGAUGGUGACUCGAUGUGGGGGg	||| | |||| ||| | ||||||||||	aaCACAACCATCTA-CACACATCTACACCCCCa	>hsa_piR_020497|gb|DQ598177|Homo	XM_011523898.3	179	-36.24	2	31	3129	3160	30	0.7333	0.7333	||||||||||	|| ||| |
342	ucGUG-CGCGAGAUGGUGACUCGAUGUGGGGGg	||| | |||| ||| | ||||||||||	aaCACAACCATCTA-CACACATCTACACCCCCa	>hsa_piR_020497|gb|DQ598177|Homo	XM_011523899.3	179	-36.24	2	31	3120	3151	30	0.7333	0.7333	||||||||||	|| ||| |
343	ucgugcgcgagaUGGUGACUCGAUGUGGGGGg	|||| | |||||||||||	gactttctgaagACCA-TCTGCTACACCCCCa	>hsa_piR_020497|gb|DQ598177|Homo	XM_011538497.1	170	-34.23	2	21	2919	2949	19	0.8421	0.8421	||||||||||	|||| | |
344	ucgugcgcgagaUGGUGACUCGAUGUGGGGGg	|||| | |||||||||||	gactttctgaagACCA-TCTGCTACACCCCCa	>hsa_piR_020497|gb|DQ598177|Homo	XM_011538499.1	170	-34.23	2	21	2718	2748	19	0.8421	0.8421	||||||||||	|||| | |
345	ucgugcgcgagaUGGUGACUCGAUGUGGGGGg	|||| | |||||||||||	gactttctgaagACCA-TCTGCTACACCCCCa	>hsa_piR_020497|gb|DQ598177|Homo	XM_011538500.3	170	-34.23	2	21	2741	2771	19	0.8421	0.8421	||||||||||	|||| | |
346	ucgugcgcgagaUGGUGACUCGAUGUGGGGGg	|||| | |||||||||||	gactttctgaagACCA-TCTGCTACACCCCCa	>hsa_piR_020497|gb|DQ598177|Homo	XM_011538501.3	170	-34.23	2	21	2737	2767	19	0.8421	0.8421	||||||||||	|||| | |
347	ucgugcgCGAGAUGGUGACUCGAUGUGGGGGg	|| || ||| | ||||||||||	ctttataGCAAAACAACTAAACTACACCCCCa	>hsa_piR_020497|gb|DQ598177|Homo	XM_017015981.1	177	-29.67	2	26	715	746	24	0.75	0.75	||||||||||	|| ||| |
348	ucgugcgcgagaUGGUGACUCGAUGUGGGGGg	|||| | |||||||||||	gactttctgaagACCA-TCTGCTACACCCCCa	>hsa_piR_020497|gb|DQ598177|Homo	XM_017019491.2	170	-34.23	2	21	3764	3794	19	0.8421	0.8421	||||||||||	|||| | |
349	ucgugcgcgagaUGGUGACUCGAUGUGGGGGg	|||| | |||||||||||	gactttctgaagACCA-TCTGCTACACCCCCa	>hsa_piR_020497|gb|DQ598177|Homo	XM_017019492.1	170	-34.23	2	21	2880	2910	19	0.8421	0.8421	||||||||||	|||| | |
350	ucgugcgcgagaUGGUGACUCGAUGUGGGGGg	|||| | |||||||||||	gactttctgaagACCA-TCTGCTACACCCCCa	>hsa_piR_020497|gb|DQ598177|Homo	XM_017019493.1	170	-34.23	2	21	2624	2654	19	0.8421	0.8421	||||||||||	|||| | |
351	ucgugcgcgagaUGGUGACUCGAUGUGGGGGg	|||| | |||||||||||	gactttctgaagACCA-TCTGCTACACCCCCa	>hsa_piR_020497|gb|DQ598177|Homo	XM_017019494.1	170	-34.23	2	21	2719	2749	19	0.8421	0.8421	||||||||||	|||| | |
352	ucgugcgcgagAUGGUGACUCGAUGUGGGGGg	|:|||:|| ||||||||||	gtaacattgaaTGCCATTG-CCTACACCCCCa	>hsa_piR_020497|gb|DQ598177|Homo	XM_017022172.2	175	-38.76	2	22	4828	4858	20	0.8	0.9	||||||||||	|:|||:||
353	ucGUGC--GCGAGAUGGUGACUCGAUGUGGGGGg	||:| : ||:||||| |:|||||||||||	gcCATGACTTCTTTACCA-AGGGCTACACCCCCg	>hsa_piR_020497|gb|DQ598177|Homo	XR_246234.4	191	-45.41	2	31	1441	1473	31	0.7097	0.8387	||||||||||	||||| |:|
354	ucgugcgcgagAUGGUGACUCGAUGUGGGGGg	|:|||:|| ||||||||||	gtaacattgaaTGCCATTG-CCTACACCCCCa	>hsa_piR_020497|gb|DQ598177|Homo	XR_931811.3	175	-38.76	2	22	4828	4858	20	0.8	0.9	||||||||||	|:|||:||
355	ucGUG-CGCGAGAUGGUGACUCGAUGUGGGGGg	||| | |||| ||| | ||||||||||	aaCACAACCATCTA-CACACATCTACACCCCCa	>hsa_piR_020497|gb|DQ598177|Homo	XR_934029.3	179	-36.24	2	31	3292	3323	30	0.7333	0.7333	||||||||||	|| ||| |
356	ucGUG-CGCGAGAUGGUGACUCGAUGUGGGGGg	||| | |||| ||| | ||||||||||	aaCACAACCATCTA-CACACATCTACACCCCCa	>hsa_piR_020497|gb|DQ598177|Homo	XR_934030.3	179	-36.24	2	31	2992	3023	30	0.7333	0.7333	||||||||||	|| ||| |
357	auggAAUUCUCUCAGUAUC-AAUGAGGGCGg	| | :|:||| |:| ||||||||||	tataTGACTGGGGTCCTGGTTTACTCCCGCc	>hsa_piR_020381|gb|DQ597997|Homo	NM_001303451.2	177	-33.04	2	27	6262	6292	26	0.6923	0.8077	||||||||||	|:||| |:|
358	auggAAUUCUCUCAGUAUC-AAUGAGGGCGg	| | :|:||| |:| ||||||||||	tataTGACTGGGGTCCTGGTTTACTCCCGCc	>hsa_piR_020381|gb|DQ597997|Homo	NM_024731.4	177	-33.04	2	27	6451	6481	26	0.6923	0.8077	||||||||||	|:||| |:|
359	auggAAUUCUCUCAGUAUC-AAUGAGGGCGg	| | :|:||| |:| ||||||||||	tataTGACTGGGGTCCTGGTTTACTCCCGCc	>hsa_piR_020381|gb|DQ597997|Homo	XM_005256149.2	177	-33.04	2	27	6665	6695	26	0.6923	0.8077	||||||||||	|:||| |:|
360	auggAAUUCUCUCAGUAUC-AAUGAGGGCGg	| | :|:||| |:| ||||||||||	tataTGACTGGGGTCCTGGTTTACTCCCGCc	>hsa_piR_020381|gb|DQ597997|Homo	XR_001751986.2	177	-33.04	2	27	6414	6444	26	0.6923	0.8077	||||||||||	|:||| |:|
361	auggAAUUCUCUCAGUAUC-AAUGAGGGCGg	| | :|:||| |:| ||||||||||	tataTGACTGGGGTCCTGGTTTACTCCCGCc	>hsa_piR_020381|gb|DQ597997|Homo	XR_933433.3	177	-33.04	2	27	8137	8167	26	0.6923	0.8077	||||||||||	|:||| |:|
362	cgcucuUAAGAU-GGUGACUUGGUGGUUACGa	|| || ||:|| |||||||||||	tgacccATCATATCCGCT--ACCACCAATGCc	>hsa_piR_000765|gb|DQ570956|Homo	NM_001100412.2	173	-28.27	2	26	2839	2868	25	0.76	0.8	||||||||||	| ||:|| |
363	cgcUCUUAAGAUGGUGACUUGGUGGUUACGa	|| | || ||||| ||||||||||	ctcAGTCTCCT-CCACT---CCACCAATGCg	>hsa_piR_000765|gb|DQ570956|Homo	NM_001287489.2	170	-27.26	2	29	2234	2260	27	0.7407	0.7407	||||||||||	| |||||
364	cgcucUUAAGAUGGU--GACUUGGUGGUUACGa	|:|| |||| || |:||||||||||	ttttcAGTTGCACCAAGCTTAGCCACCAATGCa	>hsa_piR_000765|gb|DQ570956|Homo	NM_001314057.2	185	-27.65	2	27	520	552	27	0.7407	0.8148	||||||||||	||| || |:
365	cgCUCUUAAGAUGGUG-ACUUGGUGGUUACGa	|| :| | || || | ||||||||||||	cgGATGAGCCCACGACTTTAACCACCAATGCg	>hsa_piR_000765|gb|DQ570956|Homo	NM_001326606.1	184	-28.95	2	30	277	308	29	0.7241	0.7586	||||||||||	|| || | ||
366	cgCUCUUAAGAUGGUG-ACUUGGUGGUUACGa	|| :| | || || | ||||||||||||	cgGATGAGCCCACGACTTTAACCACCAATGCg	>hsa_piR_000765|gb|DQ570956|Homo	NM_001326609.1	184	-28.95	2	30	483	514	29	0.7241	0.7586	||||||||||	|| || | ||
367	cgCUCUUAAGAUGGUG-ACUUGGUGGUUACGa	|| :| | || || | ||||||||||||	cgGATGAGCCCACGACTTTAACCACCAATGCg	>hsa_piR_000765|gb|DQ570956|Homo	NM_001326610.1	184	-28.95	2	30	428	459	29	0.7241	0.7586	||||||||||	|| || | ||
368	cgCUCUUAAGAUGGUG-ACUUGGUGGUUACGa	|| :| | || || | ||||||||||||	cgGATGAGCCCACGACTTTAACCACCAATGCg	>hsa_piR_000765|gb|DQ570956|Homo	NM_001326611.2	184	-28.95	2	30	421	452	29	0.7241	0.7586	||||||||||	|| || | ||
369	cgcucuuAAGAUGGUG-ACUU-GGUGGUUACGa	| ||| ||| |||| ||||||||||	gaatatcTCCTAACACTTGAAGCCACCAATGCc	>hsa_piR_000765|gb|DQ570956|Homo	NM_001346201.2	186	-29.05	2	25	841	873	25	0.84	0.84	||||||||||	||| ||||
370	cgCUCUUAAGAUGGUG-ACUUGGUGGUUACGa	|| :| | || || | ||||||||||||	cgGATGAGCCCACGACTTTAACCACCAATGCg	>hsa_piR_000765|gb|DQ570956|Homo	NM_001362785.1	184	-28.95	2	30	432	463	29	0.7241	0.7586	||||||||||	|| || | ||
371	cgCUCUUAAGAUGGUG-ACUUGGUGGUUACGa	|| :| | || || | ||||||||||||	cgGATGAGCCCACGACTTTAACCACCAATGCg	>hsa_piR_000765|gb|DQ570956|Homo	NM_001362787.1	184	-28.95	2	30	352	383	29	0.7241	0.7586	||||||||||	|| || | ||
372	cgcucUUAAGAUGGU--GACUUGGUGGUUACGa	|:|| |||| || |:||||||||||	ttttcAGTTGCACCAAGCTTAGCCACCAATGCa	>hsa_piR_000765|gb|DQ570956|Homo	NM_001363870.1	185	-27.65	2	27	1382	1414	27	0.7407	0.8148	||||||||||	||| || |:
373	cgcucUUAAGAUGGU--GACUUGGUGGUUACGa	|:|| |||| || |:||||||||||	ttttcAGTTGCACCAAGCTTAGCCACCAATGCa	>hsa_piR_000765|gb|DQ570956|Homo	NM_001376818.1	185	-27.65	2	27	1398	1430	27	0.7407	0.8148	||||||||||	||| || |:
374	cgcucUUAAGAUGGU--GACUUGGUGGUUACGa	|:|| |||| || |:||||||||||	ttttcAGTTGCACCAAGCTTAGCCACCAATGCa	>hsa_piR_000765|gb|DQ570956|Homo	NM_001376819.1	185	-27.65	2	27	1655	1687	27	0.7407	0.8148	||||||||||	||| || |:
375	cgcucUUAAGAUGGU--GACUUGGUGGUUACGa	|:|| |||| || |:||||||||||	ttttcAGTTGCACCAAGCTTAGCCACCAATGCa	>hsa_piR_000765|gb|DQ570956|Homo	NM_001376820.1	185	-27.65	2	27	1305	1337	27	0.7407	0.8148	||||||||||	||| || |:
376	cgcucUUAAGAUGGU--GACUUGGUGGUUACGa	|:|| |||| || |:||||||||||	ttttcAGTTGCACCAAGCTTAGCCACCAATGCa	>hsa_piR_000765|gb|DQ570956|Homo	NM_001376821.1	185	-27.65	2	27	1382	1414	27	0.7407	0.8148	||||||||||	||| || |:
377	cgcucUUAAGAUGGU--GACUUGGUGGUUACGa	|:|| |||| || |:||||||||||	ttttcAGTTGCACCAAGCTTAGCCACCAATGCa	>hsa_piR_000765|gb|DQ570956|Homo	NM_001376822.1	185	-27.65	2	27	1620	1652	27	0.7407	0.8148	||||||||||	||| || |:
378	cgcucUUAAGAUGGU--GACUUGGUGGUUACGa	|:|| |||| || |:||||||||||	ttttcAGTTGCACCAAGCTTAGCCACCAATGCa	>hsa_piR_000765|gb|DQ570956|Homo	NM_001376823.1	185	-27.65	2	27	1991	2023	27	0.7407	0.8148	||||||||||	||| || |:
379	cgcucUUAAGAUGGU--GACUUGGUGGUUACGa	|:|| |||| || |:||||||||||	ttttcAGTTGCACCAAGCTTAGCCACCAATGCa	>hsa_piR_000765|gb|DQ570956|Homo	NM_001376824.1	185	-27.65	2	27	1620	1652	27	0.7407	0.8148	||||||||||	||| || |:
380	cgcucUUAAGAUGGU--GACUUGGUGGUUACGa	|:|| |||| || |:||||||||||	ttttcAGTTGCACCAAGCTTAGCCACCAATGCa	>hsa_piR_000765|gb|DQ570956|Homo	NM_001376825.1	185	-27.65	2	27	1382	1414	27	0.7407	0.8148	||||||||||	||| || |:
381	cgcucUUAAGAUGGU--GACUUGGUGGUUACGa	|:|| |||| || |:||||||||||	ttttcAGTTGCACCAAGCTTAGCCACCAATGCa	>hsa_piR_000765|gb|DQ570956|Homo	NM_001376826.1	185	-27.65	2	27	1562	1594	27	0.7407	0.8148	||||||||||	||| || |:
382	cgcucUUAAGAUGGU--GACUUGGUGGUUACGa	|:|| |||| || |:||||||||||	ttttcAGTTGCACCAAGCTTAGCCACCAATGCa	>hsa_piR_000765|gb|DQ570956|Homo	NM_001376827.1	185	-27.65	2	27	1620	1652	27	0.7407	0.8148	||||||||||	||| || |:
383	cgcucUUAAGAUGGU--GACUUGGUGGUUACGa	|:|| |||| || |:||||||||||	ttttcAGTTGCACCAAGCTTAGCCACCAATGCa	>hsa_piR_000765|gb|DQ570956|Homo	NM_001376828.1	185	-27.65	2	27	1382	1414	27	0.7407	0.8148	||||||||||	||| || |:
384	cgcucUUAAGAUGGU--GACUUGGUGGUUACGa	|:|| |||| || |:||||||||||	ttttcAGTTGCACCAAGCTTAGCCACCAATGCa	>hsa_piR_000765|gb|DQ570956|Homo	NM_001376829.1	185	-27.65	2	27	1991	2023	27	0.7407	0.8148	||||||||||	||| || |:
385	cgcucUUAAGAUGGU--GACUUGGUGGUUACGa	|:|| |||| || |:||||||||||	ttttcAGTTGCACCAAGCTTAGCCACCAATGCa	>hsa_piR_000765|gb|DQ570956|Homo	NM_001376830.1	185	-27.65	2	27	1382	1414	27	0.7407	0.8148	||||||||||	||| || |:
386	cgcucUUAAGAUGGU--GACUUGGUGGUUACGa	|:|| |||| || |:||||||||||	ttttcAGTTGCACCAAGCTTAGCCACCAATGCa	>hsa_piR_000765|gb|DQ570956|Homo	NM_001376831.1	185	-27.65	2	27	1620	1652	27	0.7407	0.8148	||||||||||	||| || |:
387	cgcucUUAAGAUGGU--GACUUGGUGGUUACGa	|:|| |||| || |:||||||||||	ttttcAGTTGCACCAAGCTTAGCCACCAATGCa	>hsa_piR_000765|gb|DQ570956|Homo	NM_001376832.1	185	-27.65	2	27	1305	1337	27	0.7407	0.8148	||||||||||	||| || |:
388	cgcucUUAAGAUGGU--GACUUGGUGGUUACGa	|:|| |||| || |:||||||||||	ttttcAGTTGCACCAAGCTTAGCCACCAATGCa	>hsa_piR_000765|gb|DQ570956|Homo	NM_001376833.1	185	-27.65	2	27	1305	1337	27	0.7407	0.8148	||||||||||	||| || |:
389	cgcucUUAAGAUGGU--GACUUGGUGGUUACGa	|:|| |||| || |:||||||||||	ttttcAGTTGCACCAAGCTTAGCCACCAATGCa	>hsa_piR_000765|gb|DQ570956|Homo	NM_001376834.1	185	-27.65	2	27	1382	1414	27	0.7407	0.8148	||||||||||	||| || |:
390	cgcucUUAAGAUGGU--GACUUGGUGGUUACGa	|:|| |||| || |:||||||||||	ttttcAGTTGCACCAAGCTTAGCCACCAATGCa	>hsa_piR_000765|gb|DQ570956|Homo	NM_001376835.1	185	-27.65	2	27	1382	1414	27	0.7407	0.8148	||||||||||	||| || |:
391	cgcucUUAAGAUGGU--GACUUGGUGGUUACGa	|:|| |||| || |:||||||||||	ttttcAGTTGCACCAAGCTTAGCCACCAATGCa	>hsa_piR_000765|gb|DQ570956|Homo	NM_001376836.1	185	-27.65	2	27	1305	1337	27	0.7407	0.8148	||||||||||	||| || |:
392	cgcucUUAAGAUGGU--GACUUGGUGGUUACGa	|:|| |||| || |:||||||||||	ttttcAGTTGCACCAAGCTTAGCCACCAATGCa	>hsa_piR_000765|gb|DQ570956|Homo	NM_001376837.1	185	-27.65	2	27	462	494	27	0.7407	0.8148	||||||||||	||| || |:
393	cgcucUUAAGAUGGU--GACUUGGUGGUUACGa	|:|| |||| || |:||||||||||	ttttcAGTTGCACCAAGCTTAGCCACCAATGCa	>hsa_piR_000765|gb|DQ570956|Homo	NM_001376839.1	185	-27.65	2	27	599	631	27	0.7407	0.8148	||||||||||	||| || |:
394	cgcucUUAAGAUGGU--GACUUGGUGGUUACGa	|:|| |||| || |:||||||||||	ttttcAGTTGCACCAAGCTTAGCCACCAATGCa	>hsa_piR_000765|gb|DQ570956|Homo	NM_001376840.1	185	-27.65	2	27	599	631	27	0.7407	0.8148	||||||||||	||| || |:
395	cgcucUUAAGAUGGU--GACUUGGUGGUUACGa	|:|| |||| || |:||||||||||	ttttcAGTTGCACCAAGCTTAGCCACCAATGCa	>hsa_piR_000765|gb|DQ570956|Homo	NM_001376841.1	185	-27.65	2	27	342	374	27	0.7407	0.8148	||||||||||	||| || |:
[truncated: 107 more rows]

## Sheet: Sheet 2
Convertation of RefSeq mRNA accession to gene symbols using the bioDBnet database
[truncated: 1,068 more rows]

[truncated: 4 more sheets: Sheet 3, Sheet 4, Sheet 5, Sheet 6]
