# Supplementary material for: Clinical Relevance of Secreted Small Noncoding RNAs in an Embryo Implantation Potential Prediction at Morula and Blastocyst Development Stages
Source: Life (Basel). 2021 Dec 1;11(12):1328. doi: 10.3390/life11121328 (PMC8706231; doi:10.3390/life11121328)
Supplement: Supplementary file 1 [file life-11-01328-s001.zip › TableS1_new.xlsx]

## Sheet: Sheet1
	Model	Cutoff	Area under curve	The standard error of AUC	the 95 percent CI of AUC	the p-value for AUC using one-sided test	accuracy	the 95 percent CI of accuracy	sensitivity, median	the 95 percent CI of sensitivity	Specificity, median	the 95 percent CI of specificity	positive predictive value, median	the 95 percent CI of positive predictive value	true positive rate (TPR)	false positive rate (FPR)	true negative rate (TNR)	false negative rate (FNR)	Positive likelihood ratio (LR+)	Negative likelihood ratio (LR−)
1	Estradiol, Testosterone, TTG, AMG	0.877	0.807	0.054	0.7 - 0.914	< 0.01	0.648	0.644 - 0.652	0.575	0.471 - 0.679	0.952	0.861 - 1	0.98	0.942 - 1	0.574713	0.047619	0.952381	0.425287	12.069	0.446552
2	LH, Estradiol, TTG, AMG	0.841	0.79	0.056	0.681 - 0.899	< 0.01	0.657	0.653 - 0.661	0.598	0.495 - 0.701	0.905	0.779 - 1.00	0.963	0.913 - 1	0.597701	0.0952381	0.904762	0.402299	6.27586	0.444646
3	Estradiol, TTG, 17_OH, AMG	0.845	0.78	0.057	0.668-0.892	< 0.01	0.667	0.663 - 0.671	0.609	0.507 - 0.712	0.905	0.779 - 1	0.964	0.914 - 1	0.609195	0.0952381	0.904762	0.390805	6.39655	0.431942
4	Estradiol, Progesterone, TTG, AMG	0.84	0.775	0.056	0.665 - 0.885	< 0.01	0.685	0.681 - 0.689	0.632	0.531 - 0.734	0.905	0.779 - 1	0.965	0.917 - 1	0.632184	0.0952381	0.904762	0.367816	6.63793	0.406534

## Sheet: Sheet2
sample ID	Group	hsa_piR_002769	hsa_piR_015249	hsa_piR_019122	hsa_piR_022258	hsa_piR_022628	hsa_piR_008112	hsa_let-7b-5p	hsa_let-7i-5p	hsa_piR_020381	hsa_piR_000807	hsa_piR_020485	hsa_piR_004695	hsa_piR_015026	hsa_piR_004880	hsa_piR_015462	hsa_piR_016735	hsa_piR_020365	hsa_piR_000765	hsa_piR_020497
36	positive outcome of the ART program	0.681368	1.59436	5.18682	2.20273	3.51328	3.35736	-6.57178	-3.50675	1.60086	-1.01209	0.0966091	0.688189	1.37495	1.83206	2.41153	3.13094	-0.240808	1.7923	0.265749
39	positive outcome of the ART program	1.99196	2.89439	5.45606	3.4788	3.42958	3.90151	8.52141	0.463734	3.34416	0.746262	1.85633	4.6484	3.01014	1.90437	2.51814	4.46123	0.679153	2.59536	0.360563
41	positive outcome of the ART program	-8.53986	1.59756	4.35607	2.62245	2.13704	3.60824	-3.5909	-1.81927	2.37967	1.01963	0.454266	-0.659401	1.57893	1.02057	2.22855	1.46267	-1.13898	1.75088	-0.711327
68	positive outcome of the ART program	-3.85811	2.24746	5.3375	2.26545	3.37701	3.21943	-6.21035	2.17858	1.72365	0.0795612	0.30615	-0.398695	2.22001	2.03274	1.8942	1.98726	1.17182	1.67219	0.119892
86	positive outcome of the ART program	-0.945189	0.666594	2.80788	0.346956	0.338392	2.19093	4.20577	0.927767	0.801058	-1.51857	-0.078001	-0.401316	1.10679	2.35596	2.63676	3.21201	0.557619	2.29839	-1.80004
92	positive outcome of the ART program	-8.16539	0.301968	1.51561	3.50114	1.30552	2.31842	-6.42953	-1.12743	-0.254786	-6.84101	-0.832731	0.484564	-0.182074	2.75453	5.14411	0.994719	-0.369112	2.59379	0.292355
98	positive outcome of the ART program	-6.58275	-0.0241604	1.35034	1.58758	1.61453	2.2511	-6.51284	0.398403	-0.252266	-5.36941	-12.8859	-0.701191	-1.0282	2.12766	5.44287	0.487606	-0.390301	3.31862	-0.948999
118	positive outcome of the ART program	-8.18394	0.580175	3.95719	-1.25052	1.26229	0.255377	4.2446	2.21173	1.52891	-3.80245	-11.8333	0.351393	-1.73688	0.426886	-0.65777	0.880533	-0.580561	1.46453	-1.97505
150	positive outcome of the ART program	3.47695	-0.149328	0.249907	3.08592	2.09085	1.26207	6.8745	-0.255714	-0.213394	-11.1229	-0.888042	0.266636	-1.32253	0.303974	-0.0813866	1.38854	-2.09865	-4.17232	0.511023
154	positive outcome of the ART program	-4.52807	-0.523298	-1.09591	2.60766	1.08518	2.16364	5.4418	3.23493	1.46503	-10.1841	-3.49405	0.00427055	-2.30727	-0.357462	-0.37306	2.78358	0.0671864	1.84342	-0.601343
10	negative outcome of the ART program	-8.33107	1.61596	5.08682	1.86316	3.4628	3.14822	-6.5267	-14.2746	0.968573	0.267237	0.301702	6.58816	1.19178	1.16731	2.24275	2.27471	-0.543062	-3.87262	0.284203
13	negative outcome of the ART program	2.06334	1.88785	5.27167	0.947531	0.527674	3.74243	-2.64367	-14.2405	2.24863	-4.59046	0.207567	3.7625	2.41462	1.66875	2.18237	4.83212	0.491625	2.09102	-1.20618
21	negative outcome of the ART program	-5.17917	0.198982	-5.44307	0.603428	0.841148	1.37712	5.89543	-14.0456	-6.58644	-7.19124	0.288509	-0.486008	-0.536026	2.20762	2.57259	-0.00677872	0.638966	1.22366	-0.677061
25	negative outcome of the ART program	-7.2542	1.15233	4.74465	3.15427	0.450794	3.3995	7.54518	-2.8213	0.344202	-3.48022	1.81451	7.43788	1.90257	2.35686	2.03982	2.48699	0.313101	-0.844044	-0.866852
26	negative outcome of the ART program	-8.40915	0.0578213	4.72881	2.19591	0.252794	3.37607	-6.48341	-3.94459	-0.161266	-4.73635	0.42358	-0.671753	1.34449	1.90127	1.55017	6.29241	0.076622	1.41763	-1.43564
27	negative outcome of the ART program	-2.52233	1.7896	4.38374	2.2578	0.947689	3.00054	-0.68499	-0.966263	1.80014	-0.454803	-0.129284	-0.481979	2.64837	2.15281	2.53771	4.10743	1.02254	-3.03265	0.0606537
30	negative outcome of the ART program	1.52589	1.4093	5.41285	3.02676	2.276	3.07951	1.43234	-0.933754	1.79285	-5.0847	-3.16154	2.38621	2.3349	1.87587	2.16118	1.46246	-1.41713	0.678759	0.425627
31	negative outcome of the ART program	-2.70443	1.51376	5.18499	2.00187	0.284494	2.07347	-6.35592	-14.1039	2.26545	1.17582	-1.02489	2.43949	1.9362	2.20531	2.66875	2.91929	0.222759	-6.17434	0.315542
35	negative outcome of the ART program	-3.62546	1.00397	4.70676	0.596937	0.648569	2.90992	4.85885	-14.265	0.540249	-4.21326	0.914734	-0.705452	0.815987	2.10312	2.50136	0.703003	-0.381969	1.99146	-3.29972
37	negative outcome of the ART program	-8.32596	1.95153	4.9108	3.13953	0.796616	4.06145	-6.54956	-2.81359	1.45207	-0.356991	2.28312	-0.737904	1.76526	2.30185	2.11496	4.41315	-0.449104	1.14492	-1.92614
43	negative outcome of the ART program	0.652332	0.950981	5.5528	1.42478	2.09955	2.78331	0.950193	-8.47415	2.28253	-1.71784	0.730024	-0.42972	2.2402	1.7972	2.48806	2.55051	0.0441494	0.691469	-0.283594
44	negative outcome of the ART program	-0.208935	2.41609	5.33763	4.26047	1.43747	2.56598	5.81324	-0.395966	0.713493	0.141785	2.28226	-0.41695	2.33391	1.63386	2.70642	2.52971	0.363113	1.07669	-0.180496
45	negative outcome of the ART program	2.54373	1.19705	4.47529	2.74505	1.39554	2.61863	-6.23512	0.537342	2.15511	-3.70917	-0.778099	-0.423466	1.98112	2.36006	2.66775	2.814	1.15781	2.33026	-0.82337
46	negative outcome of the ART program	-8.43502	1.61476	4.50695	2.13152	1.2944	3.06068	-4.83037	-0.232943	1.75916	-1.69788	2.06615	-0.34086	2.445	2.04327	2.52954	3.84259	-1.0053	0.924252	0.213902
47	negative outcome of the ART program	-8.21253	0.00223351	3.41245	3.47615	1.10184	1.33638	-6.31527	0.77813	-13.3399	0.453602	-0.928539	-0.503613	1.07878	1.89353	2.18969	2.44941	1.55434	-6.18818	-0.667143
48	negative outcome of the ART program	-1.46544	2.25959	3.5549	-1.39463	1.39753	2.89875	-6.34825	-14.0962	1.68539	-2.38662	-3.00463	5.28831	1.7663	2.05963	2.68731	4.69062	0.188944	0.338264	0.462902
49	negative outcome of the ART program	-5.57123	1.66543	3.58315	4.015	2.29105	2.7216	-0.379036	0.071228	0.75227	-2.28336	0.644745	-0.370232	1.71847	2.29832	2.34136	3.31176	-1.66253	-5.31355	0.796076
52	negative outcome of the ART program	0.472727	1.65829	4.66735	1.6225	-0.589518	2.27029	0.249453	-0.0137081	1.09219	-10.1402	-0.682417	-0.449583	2.37609	1.75176	2.86424	2.98289	-0.804628	-3.32759	-1.60748
53	negative outcome of the ART program	-0.802761	0.961552	4.7313	0.502628	0.729012	2.47683	6.64187	0.438471	1.96058	-3.10079	0.164465	-0.567564	1.78085	1.53204	2.50657	2.38428	1.42861	-5.86216	0.802706
54	negative outcome of the ART program	-7.35222	0.307478	4.88566	2.50987	0.268251	1.8041	-6.39321	-0.349974	0.627954	-0.252508	-8.94832	8.56883	2.34067	1.10533	2.19587	3.51468	-0.500101	0.705427	-0.365038
97	negative outcome of the ART program	-6.5232	-0.341387	2.95788	2.70883	-0.666853	1.75849	-6.48688	1.69601	-1.73055	-3.32758	0.200876	-0.675226	0.680246	2.734	5.41914	0.26877	0.0463696	-6.89478	0.158545
100	negative outcome of the ART program	-6.19148	0.340254	3.94125	1.21633	-0.393251	1.20102	-6.47516	-0.58996	2.39731	-3.25707	2.46376	-0.663511	0.462889	2.70309	5.42253	0.952131	-2.36949	-4.67406	-0.719593
126	negative outcome of the ART program	-8.41824	0.313093	2.69434	-0.00110817	2.34232	1.47049	-5.72035	0.0683441	0.749039	-11.2983	-4.77076	0.0913048	-1.31728	-0.0447311	-0.207077	-0.184341	1.59264	-0.304819	-0.198027
138	negative outcome of the ART program	-3.04322	0.404232	0.241211	2.83276	0.800327	0.830009	5.73604	1.11163	1.21157	-2.91829	-12.1184	0.0663071	-1.81909	0.320271	-1.59924	1.17747	-0.523117	-0.235891	-1.1902
167	negative outcome of the ART program	-0.527044	-0.639544	1.85999	0.999609	1.39328	0.617937	2.23989	0.829439	0.403498	-0.567682	0.86524	0.24431	0.112223	0.212355	-0.201746	0.330439	-0.979288	-5.70932	-0.594015
169	negative outcome of the ART program	4.25707	-0.371628	3.75895	3.19513	1.32549	1.42379	2.5017	1.01526	-0.208551	-10.8896	-1.88248	0.499949	0.181414	0.287622	-0.478601	2.29249	0.115362	-8.51884	-0.598183
173	negative outcome of the ART program	3.60297	-0.0258408	3.20302	0.967785	0.128887	1.14894	6.81224	1.86292	-0.47583	-7.73735	-6.64784	0.356606	0.770569	-0.0329437	-0.623531	0.642403	0.143906	-4.37058	-0.0743942
174	negative outcome of the ART program	-8.09057	0.149889	1.74348	-2.61064	2.09911	0.824293	5.60335	0.975542	-12.5568	-0.627195	-11.9052	0.279493	-1.82532	-0.204756	0.349562	-1.53524	-3.44576	-0.792639	-0.263651
179	negative outcome of the ART program	2.27231	0.826017	3.50592	-1.3319	1.46287	1.0822	7.72309	-0.103817	-1.01442	-8.27725	-0.308441	0.373981	-1.0403	0.383167	0.024189	1.13599	2.22751	-5.06261	0.66646
181	negative outcome of the ART program	-8.32202	-0.333487	4.31754	2.06638	1.03753	1.07358	0.541761	-1.55322	1.19896	-2.13662	-0.31328	0.213373	-2.15796	0.380316	0.460047	0.053339	-1.08539	-6.79038	-0.545694
189	negative outcome of the ART program	-8.3108	0.545149	1.99253	-0.314672	2.50122	0.519754	5.05801	1.85691	2.19177	-10.9888	-11.7839	11.7902	0.831657	0.488152	0.710876	2.60656	0.639931	-5.23686	-0.654058
193	negative outcome of the ART program	-8.1939	0.744362	3.32627	-0.132549	-0.0167694	0.678558	-5.63936	1.05463	1.41325	-11.2173	-1.78099	0.172291	0.273979	-0.196613	2.7494	-0.418861	-2.1206	-4.69175	-0.163418
205	negative outcome of the ART program	-1.18656	0.229822	-1.05811	0.566862	-1.09102	1.18995	3.32761	1.20118	2.3233	-2.60086	-7.19003	0.375381	0.179554	0.161182	1.55199	2.6671	1.14435	-2.40983	-0.750147

## Sheet: Sheet3
sample ID	Group	piR_020485	piR_016735	piR_020381	piR_020497	let-7b-5p	let-7i-5p	piR_000765	piR_016742	piR_016240	piR_008113	piR_001312	miR-381-3p	let-7a-5p	piR_015249	piR_022258
8	positive outcome of the ART program	1.30493	0.369246	-0.169504	2.42183	1.58685	-0.541193	3.55931	5.01586	0.81221	-1.58482	-0.162899	-4.99913	2.81379	-1.30493	1.58482
26	positive outcome of the ART program	0.673178	1.89332	0.165388	0.321756	-8.88903	0.0382481	-0.755224	6.78334	0.650919	-0.341658	-0.152264	0.936865	-13.8262	-0.673178	0.341658
30	positive outcome of the ART program	0.585033	0.902309	-1.09246	0.590954	3.2682	-0.118748	0.124557	3.42134	1.20009	-2.20944	0.407669	-12.2818	-14.2339	-0.585033	2.20944
31	positive outcome of the ART program	1.74165	0.607916	-2.91101	0.859282	1.02923	-5.23585	1.54276	-6.39274	1.45683	-0.763229	0.527294	-12.0312	-0.0370215	-1.74165	0.763229
32	positive outcome of the ART program	0.620295	-0.507143	-1.44823	1.70545	0.263361	-16.2982	-5.25781	-1.63518	1.10796	-0.775408	0.412682	-12.0844	-14.1361	-0.620295	0.775408
33	positive outcome of the ART program	0.425011	0.0992451	-0.589563	0.807684	-12.2271	-1.63091	1.87488	-2.55568	0.584515	-0.414436	0.220737	0.625065	-14.3911	-0.425011	0.414436
35	positive outcome of the ART program	1.27468	0.67815	-0.656879	2.24403	0.51582	0.0486641	2.53204	3.08447	0.255175	-0.209211	0.349363	-12.4226	0.849093	-1.27468	0.209211
40	positive outcome of the ART program	0.967926	-0.0382938	-0.617266	1.98318	-12.1764	-0.221922	-4.29106	-3.25311	1.40197	0.340446	0.719601	2.81613	-9.96365	-0.967926	-0.340446
42	positive outcome of the ART program	2.13237	1.68314	-0.200045	2.12777	2.30816	-0.52994	2.02783	7.54047	1.16161	0.191978	0.363348	0.703659	-14.283	-2.13237	-0.191978
54	positive outcome of the ART program	1.72949	1.83054	1.34913	2.36159	1.71568	0.132586	4.25326	7.96907	3.39823	-0.728378	0.669588	-12.0496	15.0611	-1.72949	0.728378
56	positive outcome of the ART program	3.36119	1.94453	1.38786	3.42996	2.14038	-1.40571	3.981	5.88059	3.1182	-0.79682	0.30051	0.509829	0.239206	-3.36119	0.79682
58	positive outcome of the ART program	2.74912	0.904579	1.92017	3.56391	-6.67354	0.32336	4.07351	6.31313	2.67562	-0.309755	0.252043	-10.4795	14.033	-2.74912	0.309755
59	positive outcome of the ART program	3.13331	3.21152	1.22733	2.89389	1.6891	1.06914	4.08935	9.13767	2.88009	0.802763	0.253883	-12.4272	15.2242	-3.13331	-0.802763
63	positive outcome of the ART program	-2.51322	2.67193	0.720049	1.96352	-0.863127	-1.22172	5.08321	6.62262	2.82277	-0.0969524	0.207268	0.73527	16.1199	2.51322	0.0969524
64	positive outcome of the ART program	3.8078	0.879774	0.676115	3.49993	1.55951	-0.562761	5.04087	7.66925	2.75801	0.218567	0.0322914	-12.3479	11.3816	-3.8078	-0.218567
4	negative outcome of the ART program	1.99387	0.691542	-0.709696	1.42684	1.21231	0.307966	2.77198	8.73109	1.4317	-0.886145	0.100571	-11.6733	-13.6053	-1.99387	0.886145
24	negative outcome of the ART program	2.17581	-0.52161	-1.87038	1.21553	2.12292	-0.762554	-4.69238	1.89168	0.957609	0.0676441	0.118298	-8.13753	-14.1165	-2.17581	-0.0676441
25	negative outcome of the ART program	2.07788	-1.04124	1.15983	2.6044	0.030405	0.600897	2.43699	2.16057	0.20507	-0.270493	0.249714	-11.8414	-14.2897	-2.07788	0.270493
34	negative outcome of the ART program	0.953247	2.2315	-1.36674	0.294359	0.422655	-0.260851	2.67509	7.13886	1.3026	-0.726295	0.461082	-11.9314	-13.5347	-0.953247	0.726295
37	negative outcome of the ART program	-6.15077	-0.659525	-2.3328	2.11631	1.16728	0.684797	0.239759	2.04527	1.02761	0.609375	0.486097	-11.966	-14.1642	6.15077	-0.609375
43	negative outcome of the ART program	2.31922	1.11553	-1.64639	0.56148	1.01439	0.950819	3.33013	4.69879	1.41151	0.929375	0.609137	-11.9478	1.49474	-2.31922	-0.929375
44	negative outcome of the ART program	-4.24483	0.971977	-1.12145	0.125957	2.50821	0.961567	2.04724	5.91784	0.748878	0.147823	0.323204	-12.1354	-13.6035	4.24483	-0.147823
45	negative outcome of the ART program	0.0741291	0.0295258	-1.11123	0.352814	-12.1003	1.30608	-4.20338	2.0031	0.584017	0.507601	0.506922	-12.3979	-14.3046	-0.0741291	-0.507601
46	negative outcome of the ART program	2.33682	1.49117	-0.387125	2.32104	0.970587	-2.61289	5.29329	8.20604	2.7546	2.36816	2.82611	-7.15165	-0.0561795	-2.33682	-2.36816
47	negative outcome of the ART program	-0.35327	2.97071	-0.51792	0.142881	2.61537	-0.177008	4.72219	1.44597	0.709536	0.462931	0.234072	-12.6484	-14.2402	0.35327	-0.462931
50	negative outcome of the ART program	0.968838	1.66747	-1.62019	2.22896	0.28495	-1.89819	1.84882	6.89051	0.868759	0.688801	0.803923	-11.9771	-14.3082	-0.968838	-0.688801
55	negative outcome of the ART program	1.82883	0.686171	1.13684	2.23296	0.195967	0.425764	4.97927	7.62516	3.0096	-1.16436	0.0611572	-7.08845	14.7516	-1.82883	1.16436
57	negative outcome of the ART program	2.88576	1.08134	1.40215	3.0309	0.131407	-0.749949	3.82884	7.07093	3.09799	-1.31573	0.310934	-12.2948	13.3418	-2.88576	1.31573
60	negative outcome of the ART program	1.52065	2.44009	1.8939	4.06052	1.86549	0.856918	6.5098	8.37699	3.06328	-2.66324	0.316906	0.730143	8.13274	-1.52065	2.66324
61	negative outcome of the ART program	2.52327	3.50776	1.06122	3.07903	1.13479	-2.44405	6.51634	10.0044	3.28458	-1.23208	1.03825	1.82438	17.4582	-2.52327	1.23208
62	negative outcome of the ART program	1.29842	1.33141	1.13112	3.68778	0.0821857	-2.78544	4.18314	5.85247	2.94428	1.34228	0.586695	-10.557	0.438305	-1.29842	-1.34228

## Sheet: Sheet4
	model	Cutoff	Area under curve	The standard error of AUC	the 95 percent CI of AUC	the p-value for AUC using one-sided test	accuracy	the 95 percent CI of accuracy	sensitivity, median	the 95 percent CI of sensitivity	Specificity, median	the 95 percent CI of specificity	positive predictive value, median	the 95 percent CI of positive predictive value	true positive rate (TPR)	false positive rate (FPR)	true negative rate (TNR)	false negative rate (FNR)	Positive likelihood ratio (LR+)	Negative likelihood ratio (LR−)
1	hsa_piR_016735, hsa_piR_020381, hsa-let-7b-5p, hsa-let-7i-5p	0.306	0.708	0.094	0.524 - 0.893	0.025	0.677	0.664 - 0.691	1	1	0.333	0.095 - 0.572	0.615	0.428 - 0.802	1	0.666666667	0.333333333	0	1.5	0
2	hsa_piR_016735, hsa_piR_020497, hsa-let-7b-5p, hsa-let-7i-5p	0.626	0.708	0.097	0.518 - 0.899	0.025	0.742	0.73 - 0.754	0.562	0.319 - 0.806	0.933	0.807 - 1.00	0.9	0.714 - 1.00	0.5625	0.066666667	0.933333333	0.4375	8.438	0.469
3	hsa_piR_020485, hsa_piR_000765	0.462	0.7	0.098	0.507 - 0.893	0.03	0.71	0.697 - 0.723	0.875	0.713 - 1.000	0.533	0.281 - 0.786	0.667	0.465 - 0.868	0.875	0.466666667	0.533333333	0.125	1.875	0.234
4	hsa_piR_016735, hsa-let-7b-5p, hsa-let-7i-5p	0.41	0.7	0.096	0.511 - 0.889	0.03	0.677	0.664 - 0.691	0.875	0.713 - 1.000	0.467	0.214 - 0.719	0.636	0.435 - 0.837	0.875	0.533333333	0.466666667	0.125	1.641	0.268
5	hsa_piR_020381, hsa-let-7b-5p, hsa-let-7i-5p	0.665	0.696	0.096	0.507 - 0.884	0.033	0.677	0.664 - 0.691	0.438	0.194 - 0.681	0.933	0.807 - 1.00	0.875	0.646 - 1.00	0.4375	0.066666667	0.933333333	0.5625	6.563	0.603
